# Supplementary material for: Peptidomimetic α,β-Unsaturated Ethyl Esters Are Irreversible Inactivators of Human Cathepsin L and Are Potent Inhibitors of SARS-CoV‑2 in Cellular Models of COVID-19
Source: J Med Chem. 2026 Apr 21;69(10):11797–818. doi: 10.1021/acs.jmedchem.5c03172 (PMC13224093; doi:10.1021/acs.jmedchem.5c03172)
Supplement: Supplementary file 2 [file jm5c03172_si_002.csv]

Compound	SMILES	Ki* for hCatL (nM)	Ki* for hCatB (nM)	Ki* for 3CL-PR (nM)	EC50 for SARS-CoV-2 infection (uM) (Vero-E6)	EC50 for SARS-CoV-2 infection (uM) (A549/ACE2)
VK-80	COC1=CC=CC2=C1C=C(C(N[C@H](C(N[C@H](/C=C/C(OCC)=O)CC3=CC=CN=C3)=O)CC(C)C)=O)N2	6.4 ñ 0.5	300 ñ 30	> 25000	< 0.156	< 0.156
VK-192	COC1=CC=CC2=C1C=C(C(N[C@H](C(N[C@H](/C=C/S(=O)(C3=CC=CC=C3)=O)CC4=CC=CN=C4)=O)CC(C)C)=O)N2	35 ñ 4	16000 ñ 2000	> 25000	5	3.8
BC-787	COC1=CC=CC2=C1C=C(C(N[C@H](C(N[C@H](C([H])=O)CC3=CC=CN=C3)=O)CC(C)C)=O)N2	1.7 ñ 0.2	130 ñ 4	6200 ñ 200	2.5	> 20
VK-303	COC1=CC=CC2=C1C=C(C(N[C@H](C(N[C@H](CCC(OCC)=O)CC3=CC=CN=C3)=O)CC(C)C)=O)N2	>25000	ND	ND	ND	ND
K11777	O=C(N[C@H](C(N[C@H](/C=C/S(=O)(C1=CC=CC=C1)=O)CCC2=CC=CC=C2)=O)CC3=CC=CC=C3)N4CCN(CC4)C	0.15 ñ 0.02	3000 ñ 1000	> 25000	< 0.156	< 0.078
BC-803	COC1=CC=CC2=C1C=C(C(N[C@H](C(N[C@H](C#N)CC3=CC=CN=C3)=O)CC(C)C)=O)N2	> 30000	ND	2900 ñ 300	> 20	> 20
VK-224	COC1=CC=CC2=C1C=C(C(N[C@H](C(N[C@H](/C=C/C(OCC)=O)CC3=CN=CO3)=O)CC4=CC=CC=C4)=O)N2	3.8 ñ 0.4	2000 ñ 200	> 25000	0.47	1.9
VK-302	COC1=CC=CC2=C1C=C(C(N[C@H](C(N[C@H](/C=C/C(OCC)=O)CC3=NC=CC=C3)=O)CC(C)C)=O)N2	440 ñ 30	ND	10000 ñ 2000	7.5	3.75
VK-225	COC1=CC=CC2=C1C=C(C(N[C@H](C(N[C@H](/C=C/C(OCC)=O)CC3=CC=CNC3=O)=O)CC(C)C)=O)N2	170 ñ 20	7300 ñ 100	4400 ñ 400	7.5	5
VK-291	COC1=CC=CC2=C1C=C(C(N[C@H](C(N[C@H](/C=C/C(OCC)=O)CC3=CC=CC=C3C(N)=O)=O)CC(C)C)=O)N2	56 ñ 5	7000 ñ7000	> 25000	1.25	0.31
VK-172	COC1=CC=CC2=C1C=C(C(N[C@H](C(N[C@H](/C=C/C(OCC)=O)CC3=CC=CN=C3)=O)CC4=CC=CC=C4)=O)N2	3.2 ñ 0.2	1000 ñ 200	> 25000	< 0.156	0.23
VK-187	COC1=CC=CC2=C1C=C(C(N[C@H](C(N[C@H](/C=C/C(OCC)=O)CC3=CC=CN=C3)=O)CC4=CC=C(F)C=C4)=O)N2	6.2 ñ 0.6	5400 ñ 500	> 25000	3.8	2.5
VK-188	COC1=CC=C(F)C2=C1C=C(C(N[C@H](C(N[C@H](/C=C/C(OCC)=O)CC3=CC=CN=C3)=O)CC4=CC=C(F)C=C4)=O)N2	3.1 ñ 0.3	1400 ñ 200	> 25000	1.9	2.5
VK-166	O=C(N[C@H](C(N[C@H](/C=C/C(OCC)=O)CC1=CC=CN=C1)=O)CC2=CC=CC=C2)OCC3=CC=CC=C3	2.6 ñ 0.2	360 ñ 40	> 25000	< 0.156	< 0.156
VK-178	O=C(N[C@H](C(N[C@H](/C=C/C(OCC)=O)CC1=CC=CN=C1)=O)CC2=CC=CC=C2)NCC3=CC=CC=C3	5.0 ñ 0.5	830 ñ 30	> 25000	0.94	0.31
VK-223	O=C(N[C@H](C(N[C@H](/C=C/C(OCC)=O)CC1=CC=CN=C1)=O)CC2=CC3=C(C=CC=C3)N2)OCC4=CC=CC=C4	49 ñ 4	3300 ñ 100	> 25000	ND	5
VK-168	O=C(N[C@H](C(N[C@H](/C=C/C(OCC)=O)CC1=CC=CN=C1)=O)CC2=CC=CC=C2)N3CCN(C)CC3	0.58 ñ 0.03	47 ñ 3	> 25000	0.12	0.078
VK-261	O=C(N[C@H](C(N[C@H](/C=C/S(=O)(C1=CC=CC=C1)=O)CC2=CC=CN=C2)=O)CC3=CC=CC=C3)N4CCN(C)CC4	0.38 ñ 0.06	5100 ñ 500	> 25000	0.31	0.12
Nirmatrelvir	O=C(N[C@@H](C[C@H]1C(NCC1)=O)C#N)[C@@H]2[C@]3(C(C)([C@]3(CN2C([C@H](C(C)(C)C)NC(C(F)(F)F)=O)=O)[H])C)[H]	> 100000	ND	0.0029 ñ 0.0001	0.23	0.47
