# Supplementary material for: Peptidomimetic α,β-Unsaturated Ethyl Esters Are Irreversible Inactivators of Human Cathepsin L and Are Potent Inhibitors of SARS-CoV‑2 in Cellular Models of COVID-19
Source: J Med Chem. 2026 Apr 21;69(10):11797–818. doi: 10.1021/acs.jmedchem.5c03172 (PMC13224093; doi:10.1021/acs.jmedchem.5c03172)
Supplement: Supplementary file 3 [file jm5c03172_si_003.pdb]

TITLE     Displayed atoms
REMARK   4      COMPLIES WITH FORMAT V. 3.0, 1-DEC-2006
REMARK 888
REMARK 888 WRITTEN BY MAESTRO (A PRODUCT OF SCHRODINGER, LLC)
ATOM      1  N   LYS A   0      -6.532 -11.388 -16.044  1.00 49.64           N  
ANISOU    1  N   LYS A   0     6874   6495   5491  -1200   1404  -1531
ATOM      2  CA  LYS A   0      -7.981 -11.280 -16.291  1.00 51.54           C  
ANISOU    2  CA  LYS A   0     7282   6813   5489  -1176   1169  -1447
ATOM      3  C   LYS A   0      -8.625 -10.776 -14.978  1.00 47.77           C  
ANISOU    3  C   LYS A   0     6707   6387   5057  -1019    975  -1343
ATOM      4  O   LYS A   0      -9.154 -11.570 -14.197  1.00 52.04           O  
ANISOU    4  O   LYS A   0     7064   6940   5767   -910    865  -1361
ATOM      5  CB  LYS A   0      -8.591 -12.614 -16.798  1.00  0.00           C  
ATOM      6  CG  LYS A   0      -8.032 -13.131 -18.141  1.00  0.00           C  
ATOM      7  CD  LYS A   0      -8.349 -12.229 -19.351  1.00  0.00           C  
ATOM      8  CE  LYS A   0      -7.806 -12.758 -20.692  1.00  0.00           C  
ATOM      9  NZ  LYS A   0      -8.477 -13.996 -21.135  1.00  0.00           N1+
ATOM     10  H1  LYS A   0      -6.074 -11.759 -16.864  1.00 49.64           H  
ATOM     11  H2  LYS A   0      -6.138 -10.463 -15.913  1.00 49.64           H  
ATOM     12  HZ1 LYS A   0      -9.467 -13.826 -21.238  1.00  0.00           H  
ATOM     13  HZ2 LYS A   0      -8.093 -14.290 -22.022  1.00  0.00           H  
ATOM     14  HZ3 LYS A   0      -8.330 -14.723 -20.449  1.00  0.00           H  
ATOM     15  N   LEU A   1      -8.557  -9.450 -14.766  1.00 47.98           N  
ANISOU   15  N   LEU A   1     6851   6426   4954  -1008    925  -1211
ATOM     16  CA  LEU A   1      -9.154  -8.746 -13.630  1.00 39.90           C  
ANISOU   16  CA  LEU A   1     5686   5419   4056   -827    716  -1038
ATOM     17  C   LEU A   1     -10.451  -8.060 -14.106  1.00 35.21           C  
ANISOU   17  C   LEU A   1     5262   4863   3254   -795    442   -875
ATOM     18  O   LEU A   1     -10.418  -7.408 -15.152  1.00 40.57           O  
ANISOU   18  O   LEU A   1     6230   5540   3644   -916    417   -838
ATOM     19  CB  LEU A   1      -8.153  -7.672 -13.144  1.00 37.37           C  
ANISOU   19  CB  LEU A   1     5318   5061   3821   -798    822   -981
ATOM     20  CG  LEU A   1      -6.946  -8.232 -12.359  1.00 39.27           C  
ANISOU   20  CG  LEU A   1     5340   5255   4326   -806   1048  -1132
ATOM     21  CD1 LEU A   1      -5.807  -7.196 -12.250  1.00 39.90           C  
ANISOU   21  CD1 LEU A   1     5444   5298   4416   -857   1194  -1120
ATOM     22  CD2 LEU A   1      -7.370  -8.786 -10.980  1.00 40.47           C  
ANISOU   22  CD2 LEU A   1     5211   5396   4769   -637    931  -1108
ATOM     23  H   LEU A   1      -8.101  -8.864 -15.450  1.00 47.98           H  
ATOM     24  N   PRO A   2     -11.565  -8.195 -13.346  1.00 36.79           N  
ANISOU   24  N   PRO A   2     5292   5085   3602   -641    232   -780
ATOM     25  CA  PRO A   2     -12.824  -7.501 -13.673  1.00 35.25           C  
ANISOU   25  CA  PRO A   2     5199   4912   3282   -585    -43   -634
ATOM     26  C   PRO A   2     -12.730  -5.977 -13.468  1.00 35.22           C  
ANISOU   26  C   PRO A   2     5321   4864   3197   -546    -83   -483
ATOM     27  O   PRO A   2     -11.897  -5.509 -12.690  1.00 33.03           O  
ANISOU   27  O   PRO A   2     4979   4552   3019   -524     74   -477
ATOM     28  CB  PRO A   2     -13.840  -8.149 -12.719  1.00 34.78           C  
ANISOU   28  CB  PRO A   2     4867   4873   3475   -435   -175   -609
ATOM     29  CG  PRO A   2     -13.023  -8.523 -11.495  1.00 33.54           C  
ANISOU   29  CG  PRO A   2     4517   4686   3539   -383      9   -655
ATOM     30  CD  PRO A   2     -11.690  -8.954 -12.098  1.00 31.65           C  
ANISOU   30  CD  PRO A   2     4349   4427   3250   -514    240   -801
ATOM     31  N   ALA A   3     -13.600  -5.234 -14.172  1.00 32.81           N  
ANISOU   31  N   ALA A   3     5200   4549   2716   -539   -314   -361
ATOM     32  CA  ALA A   3     -13.703  -3.772 -14.101  1.00 36.55           C  
ANISOU   32  CA  ALA A   3     5813   4955   3120   -492   -383   -204
ATOM     33  C   ALA A   3     -14.082  -3.226 -12.711  1.00 34.38           C  
ANISOU   33  C   ALA A   3     5288   4656   3117   -307   -420   -134
ATOM     34  O   ALA A   3     -13.711  -2.095 -12.397  1.00 32.02           O  
ANISOU   34  O   ALA A   3     5049   4292   2824   -274   -373    -49
ATOM     35  CB  ALA A   3     -14.706  -3.289 -15.159  1.00 39.13           C  
ANISOU   35  CB  ALA A   3     6383   5255   3230   -504   -676    -80
ATOM     36  H   ALA A   3     -14.262  -5.695 -14.785  1.00 32.81           H  
ATOM     37  N   SER A   4     -14.772  -4.052 -11.907  1.00 30.64           N  
ANISOU   37  N   SER A   4     4554   4228   2860   -204   -492   -174
ATOM     38  CA  SER A   4     -15.132  -3.783 -10.519  1.00 26.91           C  
ANISOU   38  CA  SER A   4     3854   3737   2633    -58   -487   -137
ATOM     39  C   SER A   4     -14.973  -5.070  -9.702  1.00 28.42           C  
ANISOU   39  C   SER A   4     3819   3973   3005    -50   -368   -247
ATOM     40  O   SER A   4     -15.180  -6.164 -10.230  1.00 31.08           O  
ANISOU   40  O   SER A   4     4127   4354   3329   -112   -373   -339
ATOM     41  CB  SER A   4     -16.585  -3.270 -10.448  1.00 31.84           C  
ANISOU   41  CB  SER A   4     4399   4340   3358     72   -732    -48
ATOM     42  OG  SER A   4     -16.685  -1.983 -11.020  1.00 46.62           O  
ANISOU   42  OG  SER A   4     6499   6153   5062     70   -901     65
ATOM     43  H   SER A   4     -15.020  -4.971 -12.245  1.00 30.64           H  
ATOM     44  HG  SER A   4     -17.533  -1.594 -10.780  1.00 46.62           H  
ATOM     45  N   PHE A   5     -14.643  -4.910  -8.413  1.00 25.08           N  
ANISOU   45  N   PHE A   5     3260   3527   2743     18   -271   -236
ATOM     46  CA  PHE A   5     -14.512  -6.001  -7.453  1.00 24.39           C  
ANISOU   46  CA  PHE A   5     2985   3458   2825     35   -189   -308
ATOM     47  C   PHE A   5     -14.796  -5.481  -6.041  1.00 27.67           C  
ANISOU   47  C   PHE A   5     3293   3841   3380    125   -168   -254
ATOM     48  O   PHE A   5     -14.468  -4.338  -5.727  1.00 25.61           O  
ANISOU   48  O   PHE A   5     3099   3541   3092    144   -127   -199
ATOM     49  CB  PHE A   5     -13.112  -6.640  -7.574  1.00 25.23           C  
ANISOU   49  CB  PHE A   5     3097   3560   2930    -50    -22   -401
ATOM     50  CG  PHE A   5     -12.817  -7.796  -6.632  1.00 23.95           C  
ANISOU   50  CG  PHE A   5     2766   3388   2944    -28     30   -458
ATOM     51  CD1 PHE A   5     -13.314  -9.082  -6.923  1.00 25.45           C  
ANISOU   51  CD1 PHE A   5     2892   3596   3182    -51      0   -529
ATOM     52  CD2 PHE A   5     -12.180  -7.570  -5.393  1.00 25.11           C  
ANISOU   52  CD2 PHE A   5     2842   3498   3202      4     95   -439
ATOM     53  CE1 PHE A   5     -13.105 -10.122  -6.030  1.00 25.89           C  
ANISOU   53  CE1 PHE A   5     2822   3617   3397    -35     41   -568
ATOM     54  CE2 PHE A   5     -11.993  -8.622  -4.506  1.00 22.73           C  
ANISOU   54  CE2 PHE A   5     2422   3167   3048     20    112   -472
ATOM     55  CZ  PHE A   5     -12.443  -9.893  -4.831  1.00 25.27           C  
ANISOU   55  CZ  PHE A   5     2689   3492   3419      3     89   -532
ATOM     56  H   PHE A   5     -14.502  -3.979  -8.041  1.00 25.08           H  
ATOM     57  N   ASP A   6     -15.371  -6.354  -5.207  1.00 22.82           N  
ANISOU   57  N   ASP A   6     2530   3237   2906    163   -183   -277
ATOM     58  CA  ASP A   6     -15.678  -6.071  -3.815  1.00 21.88           C  
ANISOU   58  CA  ASP A   6     2326   3085   2903    223   -142   -243
ATOM     59  C   ASP A   6     -15.515  -7.386  -3.044  1.00 21.86           C  
ANISOU   59  C   ASP A   6     2233   3081   2993    189    -74   -291
ATOM     60  O   ASP A   6     -16.169  -8.374  -3.379  1.00 21.73           O  
ANISOU   60  O   ASP A   6     2137   3082   3037    173   -106   -336
ATOM     61  CB  ASP A   6     -17.085  -5.429  -3.685  1.00 23.43           C  
ANISOU   61  CB  ASP A   6     2446   3272   3182    299   -237   -217
ATOM     62  CG  ASP A   6     -17.530  -4.931  -2.300  1.00 21.70           C  
ANISOU   62  CG  ASP A   6     2158   3009   3077    347   -153   -204
ATOM     63  OD1 ASP A   6     -16.756  -5.030  -1.323  1.00 22.18           O1-
ANISOU   63  OD1 ASP A   6     2225   3057   3146    307    -42   -215
ATOM     64  OD2 ASP A   6     -18.661  -4.403  -2.243  1.00 27.54           O  
ANISOU   64  OD2 ASP A   6     2844   3717   3903    422   -204   -188
ATOM     65  H   ASP A   6     -15.623  -7.278  -5.535  1.00 22.82           H  
ATOM     66  N   ALA A   7     -14.655  -7.360  -2.014  1.00 20.05           N  
ANISOU   66  N   ALA A   7     2025   2818   2776    174      3   -278
ATOM     67  CA  ALA A   7     -14.405  -8.480  -1.109  1.00 20.10           C  
ANISOU   67  CA  ALA A   7     1981   2796   2860    144     38   -300
ATOM     68  C   ALA A   7     -15.634  -8.900  -0.280  1.00 20.21           C  
ANISOU   68  C   ALA A   7     1933   2799   2949    146     51   -295
ATOM     69  O   ALA A   7     -15.742 -10.079   0.053  1.00 21.12           O  
ANISOU   69  O   ALA A   7     2013   2889   3124    108     64   -319
ATOM     70  CB  ALA A   7     -13.220  -8.126  -0.200  1.00 20.16           C  
ANISOU   70  CB  ALA A   7     2033   2761   2866    133     71   -271
ATOM     71  H   ALA A   7     -14.148  -6.508  -1.813  1.00 20.05           H  
ATOM     72  N   ARG A   8     -16.550  -7.954   0.007  1.00 20.15           N  
ANISOU   72  N   ARG A   8     1908   2793   2956    185     63   -274
ATOM     73  CA  ARG A   8     -17.831  -8.218   0.674  1.00 21.61           C  
ANISOU   73  CA  ARG A   8     2012   2962   3235    173    114   -298
ATOM     74  C   ARG A   8     -18.756  -9.108  -0.177  1.00 22.60           C  
ANISOU   74  C   ARG A   8     2025   3121   3440    161     57   -355
ATOM     75  O   ARG A   8     -19.442  -9.962   0.381  1.00 24.62           O  
ANISOU   75  O   ARG A   8     2212   3359   3786    112    115   -392
ATOM     76  CB  ARG A   8     -18.551  -6.898   1.037  1.00 24.34           C  
ANISOU   76  CB  ARG A   8     2336   3291   3622    226    156   -291
ATOM     77  CG  ARG A   8     -17.753  -5.976   1.982  1.00 21.02           C  
ANISOU   77  CG  ARG A   8     2036   2830   3120    218    226   -250
ATOM     78  CD  ARG A   8     -18.422  -4.623   2.294  1.00 22.77           C  
ANISOU   78  CD  ARG A   8     2244   3020   3387    282    263   -255
ATOM     79  NE  ARG A   8     -18.446  -3.717   1.134  1.00 24.29           N1+
ANISOU   79  NE  ARG A   8     2425   3225   3579    361    143   -229
ATOM     80  CZ  ARG A   8     -18.999  -2.492   1.058  1.00 24.51           C  
ANISOU   80  CZ  ARG A   8     2436   3206   3670    441    128   -220
ATOM     81  NH1 ARG A   8     -19.621  -1.918   2.098  1.00 26.82           N  
ANISOU   81  NH1 ARG A   8     2699   3440   4051    455    251   -259
ATOM     82  NH2 ARG A   8     -18.930  -1.826  -0.099  1.00 26.70           N  
ANISOU   82  NH2 ARG A   8     2742   3481   3922    502    -10   -175
ATOM     83  H   ARG A   8     -16.405  -7.006  -0.319  1.00 20.15           H  
ATOM     84  HE  ARG A   8     -18.005  -4.084   0.296  1.00 24.29           H  
ATOM     85 HH12 ARG A   8     -20.019  -0.994   2.014  1.00 26.82           H  
ATOM     86 HH11 ARG A   8     -19.709  -2.413   2.976  1.00 26.82           H  
ATOM     87 HH22 ARG A   8     -19.338  -0.908  -0.198  1.00 26.70           H  
ATOM     88 HH21 ARG A   8     -18.509  -2.269  -0.905  1.00 26.70           H  
ATOM     89  N   GLU A   9     -18.734  -8.898  -1.504  1.00 20.34           N  
ANISOU   89  N   GLU A   9     1737   2879   3111    187    -56   -367
ATOM     90  CA  GLU A   9     -19.518  -9.646  -2.486  1.00 23.16           C  
ANISOU   90  CA  GLU A   9     2005   3272   3523    162   -140   -429
ATOM     91  C   GLU A   9     -18.883 -10.994  -2.861  1.00 20.58           C  
ANISOU   91  C   GLU A   9     1711   2939   3169     89   -118   -474
ATOM     92  O   GLU A   9     -19.624 -11.956  -3.057  1.00 24.95           O  
ANISOU   92  O   GLU A   9     2185   3493   3802     38   -127   -537
ATOM     93  CB  GLU A   9     -19.730  -8.774  -3.745  1.00 24.46           C  
ANISOU   93  CB  GLU A   9     2193   3477   3623    206   -296   -417
ATOM     94  CG  GLU A   9     -20.499  -7.455  -3.495  1.00 31.34           C  
ANISOU   94  CG  GLU A   9     3042   4326   4538    300   -348   -364
ATOM     95  CD  GLU A   9     -21.978  -7.600  -3.094  1.00 41.18           C  
ANISOU   95  CD  GLU A   9     4093   5560   5994    338   -364   -411
ATOM     96  OE1 GLU A   9     -22.511  -6.611  -2.546  1.00 41.48           O1-
ANISOU   96  OE1 GLU A   9     4081   5551   6128    399   -294   -398
ATOM     97  OE2 GLU A   9     -22.572  -8.675  -3.332  1.00 43.52           O  
ANISOU   97  OE2 GLU A   9     4275   5887   6373    296   -429   -479
ATOM     98  H   GLU A   9     -18.130  -8.182  -1.880  1.00 20.34           H  
ATOM     99  N   GLN A  10     -17.541 -11.048  -2.947  1.00 21.29           N  
ANISOU   99  N   GLN A  10     1904   3014   3173     81    -85   -457
ATOM    100  CA  GLN A  10     -16.787 -12.262  -3.277  1.00 20.84           C  
ANISOU  100  CA  GLN A  10     1860   2929   3130     26    -56   -516
ATOM    101  C   GLN A  10     -16.786 -13.295  -2.134  1.00 23.84           C  
ANISOU  101  C   GLN A  10     2207   3236   3615     -2      7   -508
ATOM    102  O   GLN A  10     -16.827 -14.493  -2.412  1.00 22.31           O  
ANISOU  102  O   GLN A  10     1983   3007   3488    -51     15   -567
ATOM    103  CB  GLN A  10     -15.350 -11.874  -3.701  1.00 21.12           C  
ANISOU  103  CB  GLN A  10     1976   2950   3098     28    -18   -517
ATOM    104  CG  GLN A  10     -14.423 -13.049  -4.091  1.00 23.06           C  
ANISOU  104  CG  GLN A  10     2209   3140   3413    -13     30   -595
ATOM    105  CD  GLN A  10     -14.912 -13.831  -5.312  1.00 28.29           C  
ANISOU  105  CD  GLN A  10     2870   3830   4046    -70     11   -695
ATOM    106  OE1 GLN A  10     -14.949 -13.301  -6.419  1.00 25.83           O  
ANISOU  106  OE1 GLN A  10     2632   3562   3619   -103     13   -742
ATOM    107  NE2 GLN A  10     -15.276 -15.100  -5.118  1.00 24.73           N  
ANISOU  107  NE2 GLN A  10     2358   3349   3688   -102      0   -734
ATOM    108  H   GLN A  10     -16.999 -10.208  -2.799  1.00 21.29           H  
ATOM    109 HE22 GLN A  10     -15.602 -15.656  -5.895  1.00 24.73           H  
ATOM    110 HE21 GLN A  10     -15.258 -15.500  -4.191  1.00 24.73           H  
ATOM    111  N   TRP A  11     -16.745 -12.811  -0.882  1.00 21.60           N  
ANISOU  111  N   TRP A  11     1955   2916   3335     15     51   -435
ATOM    112  CA  TRP A  11     -16.674 -13.628   0.326  1.00 23.70           C  
ANISOU  112  CA  TRP A  11     2254   3096   3657    -28    100   -402
ATOM    113  C   TRP A  11     -17.782 -13.200   1.311  1.00 21.71           C  
ANISOU  113  C   TRP A  11     1986   2843   3420    -55    171   -380
ATOM    114  O   TRP A  11     -17.473 -12.551   2.311  1.00 23.12           O  
ANISOU  114  O   TRP A  11     2246   2992   3546    -60    218   -321
ATOM    115  CB  TRP A  11     -15.253 -13.537   0.924  1.00 21.38           C  
ANISOU  115  CB  TRP A  11     2045   2744   3335     -8     83   -342
ATOM    116  CG  TRP A  11     -14.135 -13.981   0.025  1.00 21.89           C  
ANISOU  116  CG  TRP A  11     2087   2793   3436     14     47   -393
ATOM    117  CD1 TRP A  11     -13.906 -15.258  -0.353  1.00 22.51           C  
ANISOU  117  CD1 TRP A  11     2137   2803   3614     -4     41   -448
ATOM    118  CD2 TRP A  11     -13.111 -13.180  -0.647  1.00 22.53           C  
ANISOU  118  CD2 TRP A  11     2171   2916   3473     47     42   -413
ATOM    119  NE1 TRP A  11     -12.804 -15.310  -1.180  1.00 24.28           N  
ANISOU  119  NE1 TRP A  11     2331   3024   3870     19     44   -513
ATOM    120  CE2 TRP A  11     -12.270 -14.058  -1.399  1.00 23.16           C  
ANISOU  120  CE2 TRP A  11     2210   2954   3635     42     51   -493
ATOM    121  CE3 TRP A  11     -12.794 -11.803  -0.691  1.00 22.23           C  
ANISOU  121  CE3 TRP A  11     2170   2935   3343     71     47   -379
ATOM    122  CZ2 TRP A  11     -11.178 -13.594  -2.154  1.00 23.53           C  
ANISOU  122  CZ2 TRP A  11     2246   3021   3674     47     85   -550
ATOM    123  CZ3 TRP A  11     -11.708 -11.323  -1.451  1.00 22.93           C  
ANISOU  123  CZ3 TRP A  11     2263   3040   3411     74     66   -419
ATOM    124  CH2 TRP A  11     -10.900 -12.216  -2.182  1.00 22.17           C  
ANISOU  124  CH2 TRP A  11     2120   2909   3396     56     94   -508
ATOM    125  H   TRP A  11     -16.713 -11.810  -0.739  1.00 21.60           H  
ATOM    126  HE1 TRP A  11     -12.453 -16.178  -1.560  1.00 24.28           H  
ATOM    127  N   PRO A  12     -19.062 -13.531   1.008  1.00 21.52           N  
ANISOU  127  N   PRO A  12     1854   2847   3476    -84    189   -444
ATOM    128  CA  PRO A  12     -20.215 -13.070   1.806  1.00 20.99           C  
ANISOU  128  CA  PRO A  12     1731   2779   3466   -110    285   -456
ATOM    129  C   PRO A  12     -20.346 -13.692   3.211  1.00 24.37           C  
ANISOU  129  C   PRO A  12     2254   3117   3888   -208    414   -425
ATOM    130  O   PRO A  12     -21.000 -13.084   4.058  1.00 25.80           O  
ANISOU  130  O   PRO A  12     2424   3286   4092   -248    539   -441
ATOM    131  CB  PRO A  12     -21.424 -13.406   0.919  1.00 23.60           C  
ANISOU  131  CB  PRO A  12     1892   3157   3919   -122    243   -549
ATOM    132  CG  PRO A  12     -20.980 -14.628   0.134  1.00 22.36           C  
ANISOU  132  CG  PRO A  12     1756   2984   3755   -162    181   -580
ATOM    133  CD  PRO A  12     -19.510 -14.334  -0.136  1.00 21.44           C  
ANISOU  133  CD  PRO A  12     1758   2869   3522   -104    124   -526
ATOM    134  N   GLN A  13     -19.713 -14.856   3.445  1.00 23.62           N  
ANISOU  134  N   GLN A  13     2263   2944   3767   -256    393   -384
ATOM    135  CA  GLN A  13     -19.694 -15.554   4.736  1.00 21.64           C  
ANISOU  135  CA  GLN A  13     2155   2587   3479   -363    492   -330
ATOM    136  C   GLN A  13     -18.555 -15.095   5.669  1.00 23.92           C  
ANISOU  136  C   GLN A  13     2628   2828   3632   -351    449   -225
ATOM    137  O   GLN A  13     -18.334 -15.735   6.697  1.00 26.53           O  
ANISOU  137  O   GLN A  13     3132   3052   3894   -439    474   -151
ATOM    138  CB  GLN A  13     -19.676 -17.084   4.496  1.00 20.68           C  
ANISOU  138  CB  GLN A  13     2053   2377   3428   -429    478   -339
ATOM    139  CG  GLN A  13     -20.940 -17.640   3.807  1.00 22.90           C  
ANISOU  139  CG  GLN A  13     2170   2692   3841   -488    548   -451
ATOM    140  CD  GLN A  13     -22.210 -17.457   4.644  1.00 30.59           C  
ANISOU  140  CD  GLN A  13     3139   3639   4844   -603    737   -482
ATOM    141  OE1 GLN A  13     -22.228 -17.777   5.831  1.00 33.93           O  
ANISOU  141  OE1 GLN A  13     3744   3953   5195   -713    838   -417
ATOM    142  NE2 GLN A  13     -23.282 -16.958   4.028  1.00 31.19           N  
ANISOU  142  NE2 GLN A  13     3011   3804   5037   -586    786   -586
ATOM    143  H   GLN A  13     -19.181 -15.293   2.704  1.00 23.62           H  
ATOM    144 HE22 GLN A  13     -24.143 -16.826   4.540  1.00 31.19           H  
ATOM    145 HE21 GLN A  13     -23.244 -16.708   3.050  1.00 31.19           H  
ATOM    146  N   CYS A  14     -17.878 -13.986   5.324  1.00 22.66           N  
ANISOU  146  N   CYS A  14     2448   2737   3426   -256    377   -213
ATOM    147  CA  CYS A  14     -16.850 -13.344   6.141  1.00 24.00           C  
ANISOU  147  CA  CYS A  14     2768   2872   3479   -248    321   -130
ATOM    148  C   CYS A  14     -17.366 -11.963   6.609  1.00 26.13           C  
ANISOU  148  C   CYS A  14     3061   3188   3678   -253    422   -146
ATOM    149  O   CYS A  14     -17.126 -10.967   5.922  1.00 24.58           O  
ANISOU  149  O   CYS A  14     2787   3064   3490   -167    392   -172
ATOM    150  CB  CYS A  14     -15.550 -13.254   5.313  1.00 22.54           C  
ANISOU  150  CB  CYS A  14     2535   2709   3318   -153    178   -122
ATOM    151  SG  CYS A  14     -14.783 -14.852   4.937  1.00 24.73           S  
ANISOU  151  SG  CYS A  14     2800   2888   3710   -149     79   -116
ATOM    152  H   CYS A  14     -18.111 -13.518   4.459  1.00 22.66           H  
ATOM    153  N   PRO A  15     -18.088 -11.906   7.758  1.00 27.23           N  
ANISOU  153  N   PRO A  15     3316   3278   3751   -361    564   -142
ATOM    154  CA  PRO A  15     -18.743 -10.667   8.227  1.00 27.16           C  
ANISOU  154  CA  PRO A  15     3305   3301   3712   -368    701   -193
ATOM    155  C   PRO A  15     -17.801  -9.536   8.681  1.00 25.08           C  
ANISOU  155  C   PRO A  15     3152   3047   3331   -332    633   -150
ATOM    156  O   PRO A  15     -18.252  -8.392   8.734  1.00 26.28           O  
ANISOU  156  O   PRO A  15     3261   3230   3495   -296    717   -202
ATOM    157  CB  PRO A  15     -19.654 -11.140   9.373  1.00 29.69           C  
ANISOU  157  CB  PRO A  15     3764   3547   3971   -529    895   -208
ATOM    158  CG  PRO A  15     -18.972 -12.387   9.906  1.00 31.11           C  
ANISOU  158  CG  PRO A  15     4117   3639   4066   -607    797   -107
ATOM    159  CD  PRO A  15     -18.424 -13.028   8.639  1.00 30.86           C  
ANISOU  159  CD  PRO A  15     3923   3637   4166   -495    628   -101
ATOM    160  N   THR A  16     -16.524  -9.849   8.965  1.00 22.87           N  
ANISOU  160  N   THR A  16     2996   2730   2963   -338    476    -63
ATOM    161  CA  THR A  16     -15.507  -8.854   9.315  1.00 20.15           C  
ANISOU  161  CA  THR A  16     2737   2396   2522   -317    408    -38
ATOM    162  C   THR A  16     -15.121  -7.936   8.132  1.00 22.88           C  
ANISOU  162  C   THR A  16     2920   2820   2956   -193    369    -81
ATOM    163  O   THR A  16     -14.667  -6.823   8.391  1.00 23.45           O  
ANISOU  163  O   THR A  16     3035   2903   2972   -180    384    -92
ATOM    164  CB  THR A  16     -14.221  -9.506   9.898  1.00 23.86           C  
ANISOU  164  CB  THR A  16     3340   2806   2920   -342    216     54
ATOM    165  OG1 THR A  16     -13.500 -10.271   8.950  1.00 23.02           O  
ANISOU  165  OG1 THR A  16     3089   2705   2952   -254     79     63
ATOM    166  CG2 THR A  16     -14.491 -10.370  11.140  1.00 30.14           C  
ANISOU  166  CG2 THR A  16     4367   3503   3582   -480    225    124
ATOM    167  H   THR A  16     -16.209 -10.807   8.902  1.00 22.87           H  
ATOM    168  HG1 THR A  16     -13.130  -9.683   8.279  1.00 23.02           H  
ATOM    169  N   ILE A  17     -15.350  -8.366   6.874  1.00 23.38           N  
ANISOU  169  N   ILE A  17     2820   2927   3138   -118    325   -108
ATOM    170  CA  ILE A  17     -15.113  -7.538   5.683  1.00 19.91           C  
ANISOU  170  CA  ILE A  17     2272   2549   2743    -23    284   -136
ATOM    171  C   ILE A  17     -16.134  -6.376   5.597  1.00 21.39           C  
ANISOU  171  C   ILE A  17     2425   2754   2950     10    387   -178
ATOM    172  O   ILE A  17     -15.760  -5.272   5.199  1.00 22.96           O  
ANISOU  172  O   ILE A  17     2625   2966   3134     64    367   -178
ATOM    173  CB  ILE A  17     -15.177  -8.338   4.341  1.00 21.97           C  
ANISOU  173  CB  ILE A  17     2404   2848   3095     24    222   -164
ATOM    174  CG1 ILE A  17     -14.375  -9.662   4.374  1.00 20.64           C  
ANISOU  174  CG1 ILE A  17     2256   2635   2952     -3    141   -139
ATOM    175  CG2 ILE A  17     -14.677  -7.491   3.151  1.00 21.65           C  
ANISOU  175  CG2 ILE A  17     2315   2860   3053     93    177   -181
ATOM    176  CD1 ILE A  17     -14.557 -10.556   3.142  1.00 23.81           C  
ANISOU  176  CD1 ILE A  17     2546   3062   3440     28    104   -191
ATOM    177  H   ILE A  17     -15.729  -9.289   6.716  1.00 23.38           H  
ATOM    178  N   LYS A  18     -17.387  -6.638   6.011  1.00 19.95           N  
ANISOU  178  N   LYS A  18     2203   2555   2821    -23    505   -221
ATOM    179  CA  LYS A  18     -18.464  -5.648   6.095  1.00 22.14           C  
ANISOU  179  CA  LYS A  18     2411   2826   3175     19    613   -281
ATOM    180  C   LYS A  18     -18.322  -4.683   7.285  1.00 25.84           C  
ANISOU  180  C   LYS A  18     3023   3241   3555    -39    738   -297
ATOM    181  O   LYS A  18     -18.813  -3.557   7.198  1.00 29.28           O  
ANISOU  181  O   LYS A  18     3405   3652   4069      8    833   -355
ATOM    182  CB  LYS A  18     -19.827  -6.364   6.179  1.00 27.60           C  
ANISOU  182  CB  LYS A  18     2963   3516   4007     -2    711   -352
ATOM    183  CG  LYS A  18     -20.186  -7.190   4.935  1.00 30.86           C  
ANISOU  183  CG  LYS A  18     3232   3979   4516     40    593   -359
ATOM    184  CD  LYS A  18     -21.647  -7.672   4.974  1.00 32.94           C  
ANISOU  184  CD  LYS A  18     3334   4235   4947     11    697   -449
ATOM    185  CE  LYS A  18     -22.084  -8.466   3.731  1.00 37.62           C  
ANISOU  185  CE  LYS A  18     3767   4879   5646     49    562   -474
ATOM    186  NZ  LYS A  18     -21.553  -9.839   3.715  1.00 36.02           N1+
ANISOU  186  NZ  LYS A  18     3625   4675   5385    -32    532   -450
ATOM    187  H   LYS A  18     -17.612  -7.564   6.347  1.00 19.95           H  
ATOM    188  HZ1 LYS A  18     -21.877 -10.307   2.879  1.00 36.02           H  
ATOM    189  HZ2 LYS A  18     -20.540  -9.818   3.707  1.00 36.02           H  
ATOM    190  HZ3 LYS A  18     -21.872 -10.347   4.527  1.00 36.02           H  
ATOM    191  N   GLU A  19     -17.693  -5.147   8.376  1.00 22.27           N  
ANISOU  191  N   GLU A  19     2755   2759   2946   -140    728   -250
ATOM    192  CA  GLU A  19     -17.573  -4.422   9.637  1.00 26.74           C  
ANISOU  192  CA  GLU A  19     3498   3270   3391   -240    860   -276
ATOM    193  C   GLU A  19     -16.591  -3.239   9.562  1.00 23.85           C  
ANISOU  193  C   GLU A  19     3203   2899   2961   -205    806   -267
ATOM    194  O   GLU A  19     -15.553  -3.337   8.907  1.00 23.81           O  
ANISOU  194  O   GLU A  19     3206   2919   2922   -173    640   -207
ATOM    195  CB  GLU A  19     -17.182  -5.434  10.730  1.00 25.73           C  
ANISOU  195  CB  GLU A  19     3574   3102   3101   -382    838   -216
ATOM    196  CG  GLU A  19     -16.994  -4.831  12.142  1.00 30.19           C  
ANISOU  196  CG  GLU A  19     4380   3608   3482   -519    957   -238
ATOM    197  CD  GLU A  19     -16.568  -5.825  13.227  1.00 37.01           C  
ANISOU  197  CD  GLU A  19     5494   4421   4147   -657    856   -145
ATOM    198  OE1 GLU A  19     -16.543  -5.375  14.393  1.00 33.75           O1-
ANISOU  198  OE1 GLU A  19     5322   3963   3539   -783    898   -147
ATOM    199  OE2 GLU A  19     -16.258  -6.992  12.896  1.00 38.02           O  
ANISOU  199  OE2 GLU A  19     5594   4542   4311   -648    732    -70
ATOM    200  H   GLU A  19     -17.320  -6.086   8.369  1.00 22.27           H  
ATOM    201  N   ILE A  20     -16.931  -2.172  10.299  1.00 24.15           N  
ANISOU  201  N   ILE A  20     3286   2890   3000   -220    963   -343
ATOM    202  CA  ILE A  20     -16.106  -0.984  10.500  1.00 24.69           C  
ANISOU  202  CA  ILE A  20     3439   2933   3008   -206    939   -348
ATOM    203  C   ILE A  20     -15.793  -0.828  12.002  1.00 24.65           C  
ANISOU  203  C   ILE A  20     3681   2879   2804   -366   1015   -370
ATOM    204  O   ILE A  20     -16.664  -1.067  12.839  1.00 28.60           O  
ANISOU  204  O   ILE A  20     4267   3338   3261   -464   1206   -437
ATOM    205  CB  ILE A  20     -16.850   0.281   9.979  1.00 25.11           C  
ANISOU  205  CB  ILE A  20     3373   2945   3221    -96   1042   -419
ATOM    206  CG1 ILE A  20     -17.030   0.246   8.441  1.00 24.49           C  
ANISOU  206  CG1 ILE A  20     3105   2912   3290     50    903   -373
ATOM    207  CG2 ILE A  20     -16.254   1.627  10.441  1.00 24.01           C  
ANISOU  207  CG2 ILE A  20     3366   2747   3009   -118   1075   -447
ATOM    208  CD1 ILE A  20     -15.729   0.252   7.622  1.00 24.28           C  
ANISOU  208  CD1 ILE A  20     3110   2922   3193     77    729   -292
ATOM    209  H   ILE A  20     -17.798  -2.190  10.818  1.00 24.15           H  
ATOM    210  N   ARG A  21     -14.551  -0.418  12.301  1.00 23.04           N  
ANISOU  210  N   ARG A  21     3599   2678   2478   -408    869   -323
ATOM    211  CA  ARG A  21     -14.027  -0.186  13.651  1.00 23.17           C  
ANISOU  211  CA  ARG A  21     3873   2652   2279   -568    877   -333
ATOM    212  C   ARG A  21     -13.977   1.321  13.955  1.00 25.68           C  
ANISOU  212  C   ARG A  21     4268   2920   2568   -588    978   -418
ATOM    213  O   ARG A  21     -14.232   2.147  13.079  1.00 26.27           O  
ANISOU  213  O   ARG A  21     4199   2982   2800   -467   1028   -454
ATOM    214  CB  ARG A  21     -12.600  -0.777  13.748  1.00 26.00           C  
ANISOU  214  CB  ARG A  21     4300   3035   2545   -608    609   -230
ATOM    215  CG  ARG A  21     -12.483  -2.308  13.895  1.00 24.94           C  
ANISOU  215  CG  ARG A  21     4191   2904   2383   -643    538   -154
ATOM    216  CD  ARG A  21     -13.341  -3.161  12.957  1.00 25.27           C  
ANISOU  216  CD  ARG A  21     3981   2996   2624   -501    486   -125
ATOM    217  NE  ARG A  21     -12.956  -4.580  13.033  1.00 24.73           N1+
ANISOU  217  NE  ARG A  21     3937   2915   2543   -523    326    -35
ATOM    218  CZ  ARG A  21     -13.032  -5.487  12.043  1.00 26.48           C  
ANISOU  218  CZ  ARG A  21     3982   3166   2914   -431    270    -11
ATOM    219  NH1 ARG A  21     -13.572  -5.190  10.853  1.00 26.69           N  
ANISOU  219  NH1 ARG A  21     3803   3246   3090   -317    338    -60
ATOM    220  NH2 ARG A  21     -12.544  -6.716  12.250  1.00 26.81           N  
ANISOU  220  NH2 ARG A  21     4066   3169   2952   -455    126     67
ATOM    221  H   ARG A  21     -13.906  -0.222  11.546  1.00 23.04           H  
ATOM    222  HE  ARG A  21     -12.603  -4.886  13.928  1.00 24.73           H  
ATOM    223 HH12 ARG A  21     -13.568  -5.870  10.104  1.00 26.69           H  
ATOM    224 HH11 ARG A  21     -13.984  -4.283  10.690  1.00 26.69           H  
ATOM    225 HH22 ARG A  21     -12.568  -7.399  11.507  1.00 26.81           H  
ATOM    226 HH21 ARG A  21     -12.151  -6.969  13.145  1.00 26.81           H  
ATOM    227  N   ASP A  22     -13.615   1.635  15.208  1.00 26.15           N  
ANISOU  227  N   ASP A  22     4585   2938   2414   -752    999   -448
ATOM    228  CA  ASP A  22     -13.358   2.983  15.700  1.00 27.27           C  
ANISOU  228  CA  ASP A  22     4846   3019   2498   -808   1102   -544
ATOM    229  C   ASP A  22     -12.047   2.919  16.505  1.00 27.59           C  
ANISOU  229  C   ASP A  22     5111   3057   2313   -959    911   -509
ATOM    230  O   ASP A  22     -11.975   2.186  17.491  1.00 31.16           O  
ANISOU  230  O   ASP A  22     5789   3489   2562  -1116    894   -492
ATOM    231  CB  ASP A  22     -14.575   3.516  16.503  1.00 26.63           C  
ANISOU  231  CB  ASP A  22     4820   2860   2439   -869   1377   -654
ATOM    232  CG  ASP A  22     -14.571   5.002  16.911  1.00 32.75           C  
ANISOU  232  CG  ASP A  22     5635   3554   3254   -885   1472   -739
ATOM    233  OD1 ASP A  22     -13.494   5.627  16.971  1.00 33.89           O1-
ANISOU  233  OD1 ASP A  22     5849   3702   3326   -903   1343   -728
ATOM    234  OD2 ASP A  22     -15.664   5.486  17.269  1.00 35.27           O  
ANISOU  234  OD2 ASP A  22     5913   3798   3689   -889   1676   -824
ATOM    235  H   ASP A  22     -13.426   0.892  15.866  1.00 26.15           H  
ATOM    236  N   GLN A  23     -11.039   3.695  16.070  1.00 28.62           N  
ANISOU  236  N   GLN A  23     5176   3201   2498   -919    752   -493
ATOM    237  CA  GLN A  23      -9.726   3.794  16.717  1.00 34.91           C  
ANISOU  237  CA  GLN A  23     6153   3993   3118  -1062    546   -477
ATOM    238  C   GLN A  23      -9.700   4.657  17.994  1.00 32.36           C  
ANISOU  238  C   GLN A  23     6077   3599   2621  -1225    676   -563
ATOM    239  O   GLN A  23      -8.694   4.626  18.700  1.00 34.98           O  
ANISOU  239  O   GLN A  23     6571   3922   2799  -1358    494   -523
ATOM    240  CB  GLN A  23      -8.667   4.234  15.683  1.00 37.97           C  
ANISOU  240  CB  GLN A  23     6383   4402   3642   -997    383   -465
ATOM    241  CG  GLN A  23      -8.812   5.672  15.152  1.00 43.29           C  
ANISOU  241  CG  GLN A  23     6889   5053   4507   -864    547   -514
ATOM    242  CD  GLN A  23      -7.755   5.975  14.090  1.00 38.24           C  
ANISOU  242  CD  GLN A  23     6094   4439   3998   -816    397   -487
ATOM    243  OE1 GLN A  23      -6.607   6.269  14.411  1.00 32.78           O  
ANISOU  243  OE1 GLN A  23     5457   3747   3249   -922    235   -502
ATOM    244  NE2 GLN A  23      -8.137   5.897  12.816  1.00 28.96           N  
ANISOU  244  NE2 GLN A  23     4723   3286   2996   -670    437   -449
ATOM    245  H   GLN A  23     -11.165   4.247  15.232  1.00 28.62           H  
ATOM    246 HE22 GLN A  23      -7.480   6.096  12.078  1.00 28.96           H  
ATOM    247 HE21 GLN A  23      -9.073   5.598  12.581  1.00 28.96           H  
ATOM    248  N   GLY A  24     -10.791   5.380  18.296  1.00 34.00           N  
ANISOU  248  N   GLY A  24     6248   3746   2924  -1194    955   -648
ATOM    249  CA  GLY A  24     -10.945   6.194  19.500  1.00 36.32           C  
ANISOU  249  CA  GLY A  24     6717   3964   3117  -1338   1062   -708
ATOM    250  C   GLY A  24     -10.020   7.423  19.488  1.00 35.66           C  
ANISOU  250  C   GLY A  24     6668   3862   3018  -1373    977   -747
ATOM    251  O   GLY A  24      -9.589   7.884  18.427  1.00 35.16           O  
ANISOU  251  O   GLY A  24     6467   3822   3071  -1271    897   -751
ATOM    252  H   GLY A  24     -11.595   5.336  17.681  1.00 34.00           H  
ATOM    253  N   SER A  25      -9.747   7.968  20.688  1.00 43.45           N  
ANISOU  253  N   SER A  25     7850   4797   3860  -1535   1007   -784
ATOM    254  CA  SER A  25      -8.828   9.089  20.934  1.00 43.07           C  
ANISOU  254  CA  SER A  25     7852   4728   3783  -1595    933   -829
ATOM    255  C   SER A  25      -7.368   8.592  20.968  1.00 39.90           C  
ANISOU  255  C   SER A  25     7490   4397   3276  -1655    584   -747
ATOM    256  O   SER A  25      -6.671   8.751  21.970  1.00 44.54           O  
ANISOU  256  O   SER A  25     8253   4977   3694  -1804    443   -728
ATOM    257  CB  SER A  25      -9.220   9.806  22.242  1.00 48.65           C  
ANISOU  257  CB  SER A  25     8750   5353   4382  -1747   1107   -910
ATOM    258  OG  SER A  25     -10.441  10.498  22.086  1.00 51.14           O  
ANISOU  258  OG  SER A  25     8996   5594   4842  -1686   1416   -994
ATOM    259  H   SER A  25     -10.173   7.571  21.514  1.00 43.45           H  
ATOM    260  HG  SER A  25     -11.154   9.850  22.136  1.00 51.14           H  
ATOM    261  N   CYS A  26      -6.958   7.946  19.871  1.00 38.41           N  
ANISOU  261  N   CYS A  26     7119   4269   3208  -1534    434   -701
ATOM    262  CA  CYS A  26      -5.722   7.194  19.739  1.00 38.64           C  
ANISOU  262  CA  CYS A  26     7108   4356   3217  -1561     89   -628
ATOM    263  C   CYS A  26      -5.466   7.005  18.239  1.00 32.11           C  
ANISOU  263  C   CYS A  26     6038   3565   2596  -1428     33   -635
ATOM    264  O   CYS A  26      -6.358   6.553  17.520  1.00 33.39           O  
ANISOU  264  O   CYS A  26     6104   3735   2847  -1310    178   -631
ATOM    265  CB  CYS A  26      -5.872   5.859  20.506  1.00 37.26           C  
ANISOU  265  CB  CYS A  26     7045   4203   2910  -1606    -75   -510
ATOM    266  SG  CYS A  26      -4.603   4.591  20.268  1.00 36.53           S  
ANISOU  266  SG  CYS A  26     6832   4163   2883  -1573   -515   -393
ATOM    267  H   CYS A  26      -7.599   7.850  19.094  1.00 38.41           H  
ATOM    268  N   GLY A  27      -4.247   7.353  17.805  1.00 31.75           N  
ANISOU  268  N   GLY A  27     5882   3535   2646  -1453   -165   -651
ATOM    269  CA  GLY A  27      -3.777   7.270  16.426  1.00 28.56           C  
ANISOU  269  CA  GLY A  27     5211   3159   2481  -1333   -192   -641
ATOM    270  C   GLY A  27      -3.226   5.870  16.146  1.00 27.70           C  
ANISOU  270  C   GLY A  27     4933   3119   2473  -1248   -412   -531
ATOM    271  O   GLY A  27      -2.037   5.721  15.872  1.00 30.48           O  
ANISOU  271  O   GLY A  27     5107   3497   2977  -1243   -618   -523
ATOM    272  H   GLY A  27      -3.575   7.715  18.470  1.00 31.75           H  
ATOM    273  N   SER A  28      -4.098   4.855  16.229  1.00 27.12           N  
ANISOU  273  N   SER A  28     4902   3064   2339  -1183   -357   -457
ATOM    274  CA  SER A  28      -3.797   3.440  16.013  1.00 30.74           C  
ANISOU  274  CA  SER A  28     5248   3562   2869  -1116   -564   -351
ATOM    275  C   SER A  28      -4.294   2.929  14.649  1.00 27.87           C  
ANISOU  275  C   SER A  28     4631   3241   2718   -938   -454   -314
ATOM    276  O   SER A  28      -4.478   1.723  14.499  1.00 27.07           O  
ANISOU  276  O   SER A  28     4451   3161   2674   -871   -560   -235
ATOM    277  CB  SER A  28      -4.346   2.635  17.204  1.00 29.44           C  
ANISOU  277  CB  SER A  28     5339   3375   2473  -1197   -602   -288
ATOM    278  OG  SER A  28      -5.749   2.742  17.294  1.00 32.91           O  
ANISOU  278  OG  SER A  28     5881   3798   2824  -1188   -288   -327
ATOM    279  H   SER A  28      -5.059   5.057  16.473  1.00 27.12           H  
ATOM    280  HG  SER A  28      -6.035   2.384  18.141  1.00 32.91           H  
ATOM    281  N   CYS A  29      -4.469   3.834  13.670  1.00 24.70           N  
ANISOU  281  N   CYS A  29     4119   2839   2426   -871   -258   -369
ATOM    282  CA  CYS A  29      -4.884   3.550  12.289  1.00 25.79           C  
ANISOU  282  CA  CYS A  29     4051   3014   2733   -722   -162   -337
ATOM    283  C   CYS A  29      -4.005   2.498  11.566  1.00 26.72           C  
ANISOU  283  C   CYS A  29     3967   3172   3012   -674   -348   -301
ATOM    284  O   CYS A  29      -4.523   1.716  10.771  1.00 25.00           O  
ANISOU  284  O   CYS A  29     3640   2986   2875   -573   -328   -254
ATOM    285  CB  CYS A  29      -4.997   4.855  11.465  1.00 22.74           C  
ANISOU  285  CB  CYS A  29     3614   2601   2425   -690     11   -391
ATOM    286  SG  CYS A  29      -3.394   5.673  11.189  1.00 24.64           S1-
ANISOU  286  SG  CYS A  29     3779   2825   2759   -791    -88   -461
ATOM    287  H   CYS A  29      -4.308   4.808  13.883  1.00 24.70           H  
ATOM    288  N   TRP A  30      -2.699   2.494  11.888  1.00 27.97           N  
ANISOU  288  N   TRP A  30     4061   3322   3245   -745   -528   -337
ATOM    289  CA  TRP A  30      -1.683   1.543  11.431  1.00 25.46           C  
ANISOU  289  CA  TRP A  30     3516   3023   3134   -694   -695   -328
ATOM    290  C   TRP A  30      -1.949   0.106  11.915  1.00 23.89           C  
ANISOU  290  C   TRP A  30     3343   2818   2914   -645   -850   -237
ATOM    291  O   TRP A  30      -1.669  -0.836  11.173  1.00 25.42           O  
ANISOU  291  O   TRP A  30     3358   3024   3277   -550   -882   -219
ATOM    292  CB  TRP A  30      -0.304   2.048  11.904  1.00 26.01           C  
ANISOU  292  CB  TRP A  30     3507   3072   3304   -790   -889   -393
ATOM    293  CG  TRP A  30      -0.097   2.077  13.393  1.00 27.03           C  
ANISOU  293  CG  TRP A  30     3845   3167   3257   -901  -1113   -363
ATOM    294  CD1 TRP A  30      -0.452   3.081  14.226  1.00 28.59           C  
ANISOU  294  CD1 TRP A  30     4277   3342   3245  -1026  -1065   -401
ATOM    295  CD2 TRP A  30       0.391   1.004  14.253  1.00 29.72           C  
ANISOU  295  CD2 TRP A  30     4208   3480   3602   -906  -1425   -288
ATOM    296  NE1 TRP A  30      -0.163   2.729  15.527  1.00 30.43           N  
ANISOU  296  NE1 TRP A  30     4692   3545   3323  -1127  -1327   -358
ATOM    297  CE2 TRP A  30       0.334   1.447  15.608  1.00 32.51           C  
ANISOU  297  CE2 TRP A  30     4837   3802   3712  -1051  -1566   -276
ATOM    298  CE3 TRP A  30       0.849  -0.314  14.026  1.00 28.40           C  
ANISOU  298  CE3 TRP A  30     3871   3297   3622   -805  -1602   -230
ATOM    299  CZ2 TRP A  30       0.726   0.630  16.680  1.00 35.45           C  
ANISOU  299  CZ2 TRP A  30     5317   4136   4017  -1068  -1843   -178
ATOM    300  CZ3 TRP A  30       1.215  -1.151  15.098  1.00 31.91           C  
ANISOU  300  CZ3 TRP A  30     4420   3686   4018   -828  -1916   -139
ATOM    301  CH2 TRP A  30       1.171  -0.676  16.421  1.00 32.68           C  
ANISOU  301  CH2 TRP A  30     4794   3760   3862   -944  -2005   -101
ATOM    302  H   TRP A  30      -2.371   3.186  12.546  1.00 27.97           H  
ATOM    303  HE1 TRP A  30      -0.315   3.355  16.310  1.00 30.43           H  
ATOM    304  N   ALA A  31      -2.486  -0.025  13.141  1.00 24.59           N  
ANISOU  304  N   ALA A  31     3675   2878   2791   -723   -935   -183
ATOM    305  CA  ALA A  31      -2.865  -1.292  13.752  1.00 24.47           C  
ANISOU  305  CA  ALA A  31     3737   2836   2726   -700  -1076    -82
ATOM    306  C   ALA A  31      -4.225  -1.774  13.240  1.00 24.64           C  
ANISOU  306  C   ALA A  31     3775   2880   2708   -624   -849    -50
ATOM    307  O   ALA A  31      -4.361  -2.965  12.972  1.00 25.05           O  
ANISOU  307  O   ALA A  31     3753   2921   2846   -552   -911      9
ATOM    308  CB  ALA A  31      -2.847  -1.173  15.285  1.00 29.19           C  
ANISOU  308  CB  ALA A  31     4634   3384   3073   -844  -1242    -34
ATOM    309  H   ALA A  31      -2.697   0.804  13.680  1.00 24.59           H  
ATOM    310  N   PHE A  32      -5.187  -0.848  13.070  1.00 24.28           N  
ANISOU  310  N   PHE A  32     3811   2855   2561   -635   -594    -96
ATOM    311  CA  PHE A  32      -6.511  -1.137  12.520  1.00 23.55           C  
ANISOU  311  CA  PHE A  32     3710   2780   2458   -565   -398    -78
ATOM    312  C   PHE A  32      -6.506  -1.616  11.065  1.00 25.05           C  
ANISOU  312  C   PHE A  32     3653   3013   2852   -434   -359    -83
ATOM    313  O   PHE A  32      -7.116  -2.645  10.790  1.00 25.23           O  
ANISOU  313  O   PHE A  32     3627   3042   2919   -379   -352    -42
ATOM    314  CB  PHE A  32      -7.492   0.028  12.752  1.00 22.64           C  
ANISOU  314  CB  PHE A  32     3703   2659   2239   -591   -151   -139
ATOM    315  CG  PHE A  32      -8.141  -0.026  14.119  1.00 25.80           C  
ANISOU  315  CG  PHE A  32     4366   3017   2422   -717    -94   -139
ATOM    316  CD1 PHE A  32      -7.652   0.755  15.183  1.00 26.35           C  
ANISOU  316  CD1 PHE A  32     4635   3050   2328   -855   -158   -172
ATOM    317  CD2 PHE A  32      -9.122  -1.002  14.385  1.00 25.45           C  
ANISOU  317  CD2 PHE A  32     4381   2963   2326   -721     28   -114
ATOM    318  CE1 PHE A  32      -8.168   0.584  16.457  1.00 30.39           C  
ANISOU  318  CE1 PHE A  32     5425   3516   2604   -998    -88   -181
ATOM    319  CE2 PHE A  32      -9.635  -1.147  15.666  1.00 27.73           C  
ANISOU  319  CE2 PHE A  32     4932   3204   2400   -865    118   -124
ATOM    320  CZ  PHE A  32      -9.166  -0.349  16.697  1.00 29.96           C  
ANISOU  320  CZ  PHE A  32     5439   3450   2494  -1007     65   -158
ATOM    321  H   PHE A  32      -5.004   0.113  13.328  1.00 24.28           H  
ATOM    322  N   GLY A  33      -5.778  -0.920  10.175  1.00 22.78           N  
ANISOU  322  N   GLY A  33     3226   2748   2681   -402   -332   -138
ATOM    323  CA  GLY A  33      -5.634  -1.309   8.769  1.00 21.48           C  
ANISOU  323  CA  GLY A  33     2865   2619   2676   -306   -284   -151
ATOM    324  C   GLY A  33      -4.955  -2.683   8.614  1.00 21.80           C  
ANISOU  324  C   GLY A  33     2796   2648   2841   -270   -443   -122
ATOM    325  O   GLY A  33      -5.280  -3.410   7.675  1.00 22.56           O  
ANISOU  325  O   GLY A  33     2801   2762   3010   -199   -391   -115
ATOM    326  H   GLY A  33      -5.294  -0.081  10.472  1.00 22.78           H  
ATOM    327  N   ALA A  34      -4.051  -3.040   9.547  1.00 22.21           N  
ANISOU  327  N   ALA A  34     2860   2656   2924   -318   -654   -106
ATOM    328  CA  ALA A  34      -3.348  -4.318   9.596  1.00 22.61           C  
ANISOU  328  CA  ALA A  34     2800   2661   3129   -272   -842    -74
ATOM    329  C   ALA A  34      -4.255  -5.466  10.058  1.00 24.08           C  
ANISOU  329  C   ALA A  34     3121   2812   3216   -262   -867     18
ATOM    330  O   ALA A  34      -4.440  -6.406   9.288  1.00 24.26           O  
ANISOU  330  O   ALA A  34     3037   2824   3355   -188   -844     24
ATOM    331  CB  ALA A  34      -2.107  -4.201  10.493  1.00 23.68           C  
ANISOU  331  CB  ALA A  34     2916   2745   3339   -323  -1103    -73
ATOM    332  H   ALA A  34      -3.847  -2.398  10.299  1.00 22.21           H  
ATOM    333  N   VAL A  35      -4.799  -5.382  11.289  1.00 24.53           N  
ANISOU  333  N   VAL A  35     3424   2840   3054   -352   -904     81
ATOM    334  CA  VAL A  35      -5.576  -6.470  11.899  1.00 23.19           C  
ANISOU  334  CA  VAL A  35     3403   2619   2790   -371   -924    170
ATOM    335  C   VAL A  35      -6.922  -6.749  11.212  1.00 26.66           C  
ANISOU  335  C   VAL A  35     3795   3106   3227   -325   -673    143
ATOM    336  O   VAL A  35      -7.356  -7.898  11.236  1.00 23.15           O  
ANISOU  336  O   VAL A  35     3357   2625   2814   -304   -674    189
ATOM    337  CB  VAL A  35      -5.861  -6.292  13.412  1.00 26.77           C  
ANISOU  337  CB  VAL A  35     4171   3022   2977   -512   -993    236
ATOM    338  CG1 VAL A  35      -4.571  -6.129  14.222  1.00 28.32           C  
ANISOU  338  CG1 VAL A  35     4427   3159   3175   -561  -1311    278
ATOM    339  CG2 VAL A  35      -6.902  -5.216  13.777  1.00 25.13           C  
ANISOU  339  CG2 VAL A  35     4091   2865   2591   -586   -746    170
ATOM    340  H   VAL A  35      -4.623  -4.572  11.870  1.00 24.53           H  
ATOM    341  N   GLU A  36      -7.542  -5.723  10.605  1.00 23.06           N  
ANISOU  341  N   GLU A  36     3288   2721   2752   -306   -475     71
ATOM    342  CA  GLU A  36      -8.757  -5.876   9.809  1.00 21.49           C  
ANISOU  342  CA  GLU A  36     3017   2565   2581   -252   -281     43
ATOM    343  C   GLU A  36      -8.496  -6.672   8.522  1.00 21.82           C  
ANISOU  343  C   GLU A  36     2860   2626   2805   -160   -311     24
ATOM    344  O   GLU A  36      -9.242  -7.604   8.233  1.00 23.00           O  
ANISOU  344  O   GLU A  36     2984   2765   2990   -139   -275     40
ATOM    345  CB  GLU A  36      -9.346  -4.505   9.452  1.00 21.30           C  
ANISOU  345  CB  GLU A  36     2979   2590   2523   -237   -108    -20
ATOM    346  CG  GLU A  36      -9.976  -3.730  10.617  1.00 22.94           C  
ANISOU  346  CG  GLU A  36     3378   2772   2569   -326     -9    -33
ATOM    347  CD  GLU A  36     -10.401  -2.332  10.163  1.00 26.06           C  
ANISOU  347  CD  GLU A  36     3739   3184   2977   -292    128    -98
ATOM    348  OE1 GLU A  36     -10.673  -2.032   9.000  1.00 24.54           O  
ANISOU  348  OE1 GLU A  36     3396   3027   2899   -202    145   -113
ATOM    349  OE2 GLU A  36     -10.465  -1.453  11.198  1.00 23.45           O  
ANISOU  349  OE2 GLU A  36     3552   2821   2538   -363    211   -132
ATOM    350  H   GLU A  36      -7.138  -4.796  10.641  1.00 23.06           H  
ATOM    351  HE2 GLU A  36     -10.789  -0.594  10.918  1.00 23.45           H  
ATOM    352  N   ALA A  37      -7.424  -6.316   7.797  1.00 21.35           N  
ANISOU  352  N   ALA A  37     2663   2583   2865   -120   -367    -21
ATOM    353  CA  ALA A  37      -6.976  -7.024   6.600  1.00 19.12           C  
ANISOU  353  CA  ALA A  37     2205   2310   2751    -51   -367    -63
ATOM    354  C   ALA A  37      -6.558  -8.477   6.896  1.00 21.22           C  
ANISOU  354  C   ALA A  37     2452   2494   3118    -35   -515    -20
ATOM    355  O   ALA A  37      -6.886  -9.360   6.108  1.00 22.39           O  
ANISOU  355  O   ALA A  37     2522   2633   3352      7   -475    -39
ATOM    356  CB  ALA A  37      -5.848  -6.214   5.951  1.00 21.85           C  
ANISOU  356  CB  ALA A  37     2416   2677   3208    -39   -363   -139
ATOM    357  H   ALA A  37      -6.844  -5.546   8.103  1.00 21.35           H  
ATOM    358  N   ILE A  38      -5.920  -8.704   8.057  1.00 20.62           N  
ANISOU  358  N   ILE A  38     2456   2346   3033    -70   -704     39
ATOM    359  CA  ILE A  38      -5.584 -10.021   8.603  1.00 21.33           C  
ANISOU  359  CA  ILE A  38     2556   2325   3222    -49   -883    104
ATOM    360  C   ILE A  38      -6.826 -10.869   8.974  1.00 22.45           C  
ANISOU  360  C   ILE A  38     2846   2439   3246    -82   -807    170
ATOM    361  O   ILE A  38      -6.818 -12.065   8.689  1.00 23.87           O  
ANISOU  361  O   ILE A  38     2975   2551   3544    -42   -839    183
ATOM    362  CB  ILE A  38      -4.626  -9.883   9.830  1.00 23.24           C  
ANISOU  362  CB  ILE A  38     2893   2488   3449    -90  -1143    173
ATOM    363  CG1 ILE A  38      -3.214  -9.445   9.376  1.00 25.99           C  
ANISOU  363  CG1 ILE A  38     3027   2846   4004    -50  -1237     86
ATOM    364  CG2 ILE A  38      -4.536 -11.117  10.751  1.00 24.38           C  
ANISOU  364  CG2 ILE A  38     3118   2488   3656    -74  -1358    279
ATOM    365  CD1 ILE A  38      -2.340  -8.832  10.482  1.00 26.92           C  
ANISOU  365  CD1 ILE A  38     3233   2918   4076   -111  -1481    131
ATOM    366  H   ILE A  38      -5.668  -7.914   8.636  1.00 20.62           H  
ATOM    367  N   SER A  39      -7.863 -10.249   9.573  1.00 22.29           N  
ANISOU  367  N   SER A  39     3003   2457   3009   -165   -690    198
ATOM    368  CA  SER A  39      -9.129 -10.895   9.965  1.00 22.36           C  
ANISOU  368  CA  SER A  39     3138   2440   2921   -218   -576    238
ATOM    369  C   SER A  39      -9.888 -11.479   8.764  1.00 20.85           C  
ANISOU  369  C   SER A  39     2770   2295   2858   -152   -438    168
ATOM    370  O   SER A  39     -10.393 -12.600   8.844  1.00 21.81           O  
ANISOU  370  O   SER A  39     2902   2352   3035   -158   -440    193
ATOM    371  CB  SER A  39     -10.050  -9.890  10.688  1.00 23.60           C  
ANISOU  371  CB  SER A  39     3462   2639   2865   -314   -415    232
ATOM    372  OG  SER A  39      -9.530  -9.530  11.945  1.00 25.45           O  
ANISOU  372  OG  SER A  39     3900   2827   2942   -403   -538    289
ATOM    373  H   SER A  39      -7.787  -9.263   9.786  1.00 22.29           H  
ATOM    374  HG  SER A  39      -8.742  -8.993  11.800  1.00 25.45           H  
ATOM    375  N   ASP A  40      -9.914 -10.701   7.670  1.00 22.46           N  
ANISOU  375  N   ASP A  40     2829   2601   3104    -98   -330     82
ATOM    376  CA  ASP A  40     -10.498 -11.059   6.378  1.00 21.07           C  
ANISOU  376  CA  ASP A  40     2506   2475   3024    -46   -227     13
ATOM    377  C   ASP A  40      -9.743 -12.208   5.717  1.00 21.77           C  
ANISOU  377  C   ASP A  40     2485   2504   3285      4   -319    -10
ATOM    378  O   ASP A  40     -10.382 -13.149   5.257  1.00 22.31           O  
ANISOU  378  O   ASP A  40     2514   2549   3415      7   -276    -32
ATOM    379  CB  ASP A  40     -10.558  -9.869   5.392  1.00 20.35           C  
ANISOU  379  CB  ASP A  40     2320   2483   2928     -3   -140    -57
ATOM    380  CG  ASP A  40     -11.279  -8.622   5.914  1.00 22.87           C  
ANISOU  380  CG  ASP A  40     2722   2845   3123    -31    -37    -51
ATOM    381  OD1 ASP A  40     -12.105  -8.744   6.842  1.00 24.01           O1-
ANISOU  381  OD1 ASP A  40     2975   2960   3189    -90     18    -20
ATOM    382  OD2 ASP A  40     -11.104  -7.570   5.270  1.00 21.78           O  
ANISOU  382  OD2 ASP A  40     2541   2759   2975      2      7    -86
ATOM    383  H   ASP A  40      -9.486  -9.786   7.714  1.00 22.46           H  
ATOM    384  N   ARG A  41      -8.404 -12.114   5.703  1.00 21.37           N  
ANISOU  384  N   ARG A  41     2368   2415   3335     39   -439    -20
ATOM    385  CA  ARG A  41      -7.518 -13.115   5.122  1.00 20.72           C  
ANISOU  385  CA  ARG A  41     2146   2263   3464     97   -499    -73
ATOM    386  C   ARG A  41      -7.572 -14.467   5.838  1.00 24.33           C  
ANISOU  386  C   ARG A  41     2678   2580   3986     95   -619      5
ATOM    387  O   ARG A  41      -7.523 -15.472   5.140  1.00 22.90           O  
ANISOU  387  O   ARG A  41     2406   2336   3958    133   -605    -46
ATOM    388  CB  ARG A  41      -6.086 -12.574   5.056  1.00 21.96           C  
ANISOU  388  CB  ARG A  41     2176   2404   3765    135   -585   -125
ATOM    389  CG  ARG A  41      -5.938 -11.537   3.940  1.00 20.07           C  
ANISOU  389  CG  ARG A  41     1855   2282   3490    128   -430   -223
ATOM    390  CD  ARG A  41      -4.565 -10.870   3.932  1.00 22.32           C  
ANISOU  390  CD  ARG A  41     1995   2546   3939    142   -475   -299
ATOM    391  NE  ARG A  41      -4.377 -10.097   2.698  1.00 21.19           N1+
ANISOU  391  NE  ARG A  41     1794   2494   3764    118   -292   -400
ATOM    392  CZ  ARG A  41      -3.556 -10.371   1.671  1.00 23.20           C  
ANISOU  392  CZ  ARG A  41     1894   2735   4186    120   -205   -529
ATOM    393  NH1 ARG A  41      -2.647 -11.356   1.704  1.00 21.92           N  
ANISOU  393  NH1 ARG A  41     1615   2466   4246    158   -280   -579
ATOM    394  NH2 ARG A  41      -3.658  -9.630   0.567  1.00 23.42           N  
ANISOU  394  NH2 ARG A  41     1933   2840   4124     71    -25   -604
ATOM    395  H   ARG A  41      -7.959 -11.299   6.102  1.00 21.37           H  
ATOM    396  HE  ARG A  41      -5.004  -9.307   2.601  1.00 21.19           H  
ATOM    397 HH12 ARG A  41      -2.045 -11.522   0.909  1.00 21.92           H  
ATOM    398 HH11 ARG A  41      -2.540 -11.916   2.538  1.00 21.92           H  
ATOM    399 HH22 ARG A  41      -3.024  -9.791  -0.210  1.00 23.42           H  
ATOM    400 HH21 ARG A  41      -4.401  -8.952   0.466  1.00 23.42           H  
ATOM    401  N   ILE A  42      -7.721 -14.490   7.174  1.00 22.01           N  
ANISOU  401  N   ILE A  42     2573   2221   3568     40   -733    127
ATOM    402  CA  ILE A  42      -7.935 -15.721   7.945  1.00 21.95           C  
ANISOU  402  CA  ILE A  42     2688   2062   3590     19   -844    222
ATOM    403  C   ILE A  42      -9.248 -16.432   7.553  1.00 23.29           C  
ANISOU  403  C   ILE A  42     2878   2244   3727    -21   -668    195
ATOM    404  O   ILE A  42      -9.249 -17.654   7.421  1.00 24.02           O  
ANISOU  404  O   ILE A  42     2948   2223   3953     -2   -700    197
ATOM    405  CB  ILE A  42      -7.892 -15.456   9.482  1.00 26.30           C  
ANISOU  405  CB  ILE A  42     3498   2543   3951    -67   -985    364
ATOM    406  CG1 ILE A  42      -6.445 -15.144   9.926  1.00 28.48           C  
ANISOU  406  CG1 ILE A  42     3738   2773   4310    -22  -1231    394
ATOM    407  CG2 ILE A  42      -8.472 -16.585  10.368  1.00 27.26           C  
ANISOU  407  CG2 ILE A  42     3814   2510   4033   -126  -1046    476
ATOM    408  CD1 ILE A  42      -6.351 -14.438  11.286  1.00 28.11           C  
ANISOU  408  CD1 ILE A  42     3957   2699   4025   -126  -1368    509
ATOM    409  H   ILE A  42      -7.733 -13.623   7.695  1.00 22.01           H  
ATOM    410  N   CYS A  43     -10.316 -15.653   7.317  1.00 22.54           N  
ANISOU  410  N   CYS A  43     2812   2274   3478    -78   -487    162
ATOM    411  CA  CYS A  43     -11.606 -16.153   6.844  1.00 25.52           C  
ANISOU  411  CA  CYS A  43     3170   2676   3851   -120   -327    116
ATOM    412  C   CYS A  43     -11.586 -16.619   5.377  1.00 23.69           C  
ANISOU  412  C   CYS A  43     2738   2480   3782    -51   -284     -1
ATOM    413  O   CYS A  43     -12.229 -17.617   5.061  1.00 23.88           O  
ANISOU  413  O   CYS A  43     2743   2442   3890    -71   -249    -29
ATOM    414  CB  CYS A  43     -12.687 -15.099   7.147  1.00 25.68           C  
ANISOU  414  CB  CYS A  43     3219   2815   3722   -176   -164     89
ATOM    415  SG  CYS A  43     -14.385 -15.609   6.786  1.00 25.41           S  
ANISOU  415  SG  CYS A  43     3143   2800   3711   -244     14     30
ATOM    416  H   CYS A  43     -10.240 -14.653   7.440  1.00 22.54           H  
ATOM    417  N   ILE A  44     -10.828 -15.926   4.517  1.00 20.78           N  
ANISOU  417  N   ILE A  44     2241   2208   3447     11   -272    -78
ATOM    418  CA  ILE A  44     -10.653 -16.263   3.102  1.00 22.09           C  
ANISOU  418  CA  ILE A  44     2256   2405   3733     53   -218   -199
ATOM    419  C   ILE A  44      -9.782 -17.522   2.900  1.00 23.29           C  
ANISOU  419  C   ILE A  44     2358   2407   4086     93   -302   -220
ATOM    420  O   ILE A  44     -10.124 -18.360   2.067  1.00 23.95           O  
ANISOU  420  O   ILE A  44     2386   2451   4262     87   -246   -298
ATOM    421  CB  ILE A  44     -10.067 -15.046   2.326  1.00 21.91           C  
ANISOU  421  CB  ILE A  44     2150   2490   3684     89   -182   -265
ATOM    422  CG1 ILE A  44     -11.124 -13.921   2.259  1.00 22.80           C  
ANISOU  422  CG1 ILE A  44     2303   2727   3632     63    -98   -256
ATOM    423  CG2 ILE A  44      -9.520 -15.347   0.911  1.00 24.91           C  
ANISOU  423  CG2 ILE A  44     2408   2877   4180    111   -123   -397
ATOM    424  CD1 ILE A  44     -10.553 -12.529   1.965  1.00 22.74           C  
ANISOU  424  CD1 ILE A  44     2277   2793   3570     85    -83   -275
ATOM    425  H   ILE A  44     -10.345 -15.097   4.839  1.00 20.78           H  
ATOM    426  N   HIS A  45      -8.708 -17.645   3.698  1.00 24.86           N  
ANISOU  426  N   HIS A  45     2569   2505   4370    135   -452   -156
ATOM    427  CA  HIS A  45      -7.750 -18.755   3.707  1.00 24.41           C  
ANISOU  427  CA  HIS A  45     2438   2280   4558    200   -564   -175
ATOM    428  C   HIS A  45      -8.336 -20.086   4.222  1.00 23.98           C  
ANISOU  428  C   HIS A  45     2493   2077   4541    170   -600   -108
ATOM    429  O   HIS A  45      -7.812 -21.138   3.860  1.00 26.36           O  
ANISOU  429  O   HIS A  45     2716   2235   5066    223   -640   -160
ATOM    430  CB  HIS A  45      -6.523 -18.301   4.529  1.00 26.15           C  
ANISOU  430  CB  HIS A  45     2654   2427   4855    249   -763   -101
ATOM    431  CG  HIS A  45      -5.300 -19.179   4.484  1.00 26.66           C  
ANISOU  431  CG  HIS A  45     2566   2328   5237    345   -893   -152
ATOM    432  ND1 HIS A  45      -4.911 -19.989   5.557  1.00 32.04           N  
ANISOU  432  ND1 HIS A  45     3323   2813   6037    386  -1132    -29
ATOM    433  CD2 HIS A  45      -4.363 -19.289   3.478  1.00 30.10           C  
ANISOU  433  CD2 HIS A  45     2783   2755   5899    400   -810   -319
ATOM    434  CE1 HIS A  45      -3.767 -20.537   5.167  1.00 34.98           C  
ANISOU  434  CE1 HIS A  45     3527   3107   6657    440  -1170   -126
ATOM    435  NE2 HIS A  45      -3.397 -20.161   3.943  1.00 31.17           N  
ANISOU  435  NE2 HIS A  45     2879   2740   6224    432   -957   -306
ATOM    436  H   HIS A  45      -8.503 -16.899   4.350  1.00 24.86           H  
ATOM    437  HE2 HIS A  45      -2.559 -20.449   3.456  1.00 31.17           H  
ATOM    438  N   THR A  46      -9.409 -20.018   5.030  1.00 24.60           N  
ANISOU  438  N   THR A  46     2752   2173   4422     79   -569     -5
ATOM    439  CA  THR A  46     -10.104 -21.173   5.611  1.00 24.13           C  
ANISOU  439  CA  THR A  46     2830   1967   4370     18   -579     68
ATOM    440  C   THR A  46     -11.498 -21.413   4.992  1.00 24.04           C  
ANISOU  440  C   THR A  46     2809   2044   4281    -69   -381     -6
ATOM    441  O   THR A  46     -12.139 -22.396   5.366  1.00 26.72           O  
ANISOU  441  O   THR A  46     3279   2283   4590   -156   -346     52
ATOM    442  CB  THR A  46     -10.298 -20.986   7.140  1.00 28.77           C  
ANISOU  442  CB  THR A  46     3670   2470   4793    -55   -693    248
ATOM    443  OG1 THR A  46     -11.143 -19.889   7.448  1.00 26.33           O  
ANISOU  443  OG1 THR A  46     3432   2322   4251   -135   -567    256
ATOM    444  CG2 THR A  46      -8.969 -20.846   7.891  1.00 30.10           C  
ANISOU  444  CG2 THR A  46     3858   2529   5050     26   -950    334
ATOM    445  H   THR A  46      -9.770 -19.111   5.290  1.00 24.60           H  
ATOM    446  HG1 THR A  46     -10.610 -19.087   7.435  1.00 26.33           H  
ATOM    447  N   ASN A  47     -11.944 -20.550   4.059  1.00 24.78           N  
ANISOU  447  N   ASN A  47     2760   2313   4342    -56   -262   -129
ATOM    448  CA  ASN A  47     -13.241 -20.613   3.361  1.00 24.47           C  
ANISOU  448  CA  ASN A  47     2679   2367   4250   -129   -114   -210
ATOM    449  C   ASN A  47     -14.432 -20.500   4.338  1.00 24.28           C  
ANISOU  449  C   ASN A  47     2790   2346   4089   -236    -42   -127
ATOM    450  O   ASN A  47     -15.355 -21.314   4.290  1.00 24.52           O  
ANISOU  450  O   ASN A  47     2836   2340   4142   -324     49   -155
ATOM    451  CB  ASN A  47     -13.336 -21.862   2.442  1.00 27.23           C  
ANISOU  451  CB  ASN A  47     2965   2622   4757   -139    -85   -306
ATOM    452  CG  ASN A  47     -12.224 -21.925   1.391  1.00 27.48           C  
ANISOU  452  CG  ASN A  47     2863   2662   4917    -53   -101   -424
ATOM    453  OD1 ASN A  47     -12.161 -21.082   0.500  1.00 30.22           O  
ANISOU  453  OD1 ASN A  47     3125   3163   5194    -40    -44   -511
ATOM    454  ND2 ASN A  47     -11.348 -22.926   1.485  1.00 26.19           N  
ANISOU  454  ND2 ASN A  47     2687   2323   4943      5   -178   -425
ATOM    455  H   ASN A  47     -11.351 -19.775   3.797  1.00 24.78           H  
ATOM    456 HD22 ASN A  47     -10.588 -22.999   0.819  1.00 26.19           H  
ATOM    457 HD21 ASN A  47     -11.421 -23.612   2.227  1.00 26.19           H  
ATOM    458  N   ALA A  48     -14.357 -19.495   5.226  1.00 26.60           N  
ANISOU  458  N   ALA A  48     3175   2686   4244   -241    -62    -43
ATOM    459  CA  ALA A  48     -15.333 -19.131   6.257  1.00 26.07           C  
ANISOU  459  CA  ALA A  48     3242   2635   4028   -350     42     14
ATOM    460  C   ALA A  48     -15.516 -20.150   7.396  1.00 29.57           C  
ANISOU  460  C   ALA A  48     3905   2901   4430   -457     30    124
ATOM    461  O   ALA A  48     -16.521 -20.080   8.103  1.00 31.13           O  
ANISOU  461  O   ALA A  48     4228   3090   4510   -585    167    151
ATOM    462  CB  ALA A  48     -16.661 -18.677   5.621  1.00 26.51           C  
ANISOU  462  CB  ALA A  48     3168   2810   4093   -396    207    -95
ATOM    463  H   ALA A  48     -13.546 -18.888   5.184  1.00 26.60           H  
ATOM    464  N   HIS A  49     -14.529 -21.042   7.595  1.00 25.86           N  
ANISOU  464  N   HIS A  49     3492   2271   4061   -415   -123    187
ATOM    465  CA  HIS A  49     -14.501 -21.982   8.720  1.00 30.18           C  
ANISOU  465  CA  HIS A  49     4298   2624   4546   -517   -172    325
ATOM    466  C   HIS A  49     -13.937 -21.335  10.000  1.00 31.29           C  
ANISOU  466  C   HIS A  49     4664   2730   4495   -552   -287    464
ATOM    467  O   HIS A  49     -14.317 -21.766  11.089  1.00 35.83           O  
ANISOU  467  O   HIS A  49     5516   3186   4913   -692   -268    579
ATOM    468  CB  HIS A  49     -13.717 -23.256   8.339  1.00 28.97           C  
ANISOU  468  CB  HIS A  49     4131   2282   4592   -448   -318    350
ATOM    469  CG  HIS A  49     -14.424 -24.191   7.381  1.00 29.48           C  
ANISOU  469  CG  HIS A  49     4071   2329   4800   -480   -182    229
ATOM    470  ND1 HIS A  49     -14.841 -23.797   6.117  1.00 34.60           N1+
ANISOU  470  ND1 HIS A  49     4867   2793   5487   -585   -144    279
ATOM    471  CD2 HIS A  49     -14.959 -25.448   7.597  1.00 28.87           C  
ANISOU  471  CD2 HIS A  49     3754   2394   4820   -437    -81     60
ATOM    472  CE1 HIS A  49     -15.523 -24.811   5.591  1.00 31.18           C  
ANISOU  472  CE1 HIS A  49     4269   2393   5185   -603    -21    133
ATOM    473  NE2 HIS A  49     -15.619 -25.831   6.440  1.00 27.11           N  
ANISOU  473  NE2 HIS A  49     3523   2080   4697   -516      9      0
ATOM    474  H   HIS A  49     -13.715 -21.027   6.996  1.00 25.86           H  
ATOM    475  HD1 HIS A  49     -14.662 -22.904   5.676  1.00 34.60           H  
ATOM    476  HE2 HIS A  49     -16.105 -26.704   6.283  1.00 27.11           H  
ATOM    477  N   VAL A  50     -13.083 -20.306   9.854  1.00 29.32           N  
ANISOU  477  N   VAL A  50     4321   2572   4247   -444   -407    454
ATOM    478  CA  VAL A  50     -12.579 -19.484  10.953  1.00 33.77           C  
ANISOU  478  CA  VAL A  50     5075   3138   4618   -485   -509    555
ATOM    479  C   VAL A  50     -12.879 -18.013  10.619  1.00 33.31           C  
ANISOU  479  C   VAL A  50     4895   3284   4476   -472   -364    455
ATOM    480  O   VAL A  50     -12.180 -17.416   9.802  1.00 32.96           O  
ANISOU  480  O   VAL A  50     4620   3349   4556   -351   -381    362
ATOM    481  CB  VAL A  50     -11.044 -19.645  11.169  1.00 38.18           C  
ANISOU  481  CB  VAL A  50     5636   3594   5276   -375   -816    637
ATOM    482  CG1 VAL A  50     -10.497 -18.755  12.306  1.00 35.29           C  
ANISOU  482  CG1 VAL A  50     5497   3228   4685   -444   -943    743
ATOM    483  CG2 VAL A  50     -10.653 -21.109  11.442  1.00 35.34           C  
ANISOU  483  CG2 VAL A  50     5364   3007   5056   -356   -979    731
ATOM    484  H   VAL A  50     -12.798 -20.019   8.927  1.00 29.32           H  
ATOM    485  N   SER A  51     -13.903 -17.455  11.279  1.00 30.39           N  
ANISOU  485  N   SER A  51     4695   2952   3900   -603   -211    469
ATOM    486  CA  SER A  51     -14.240 -16.036  11.232  1.00 29.67           C  
ANISOU  486  CA  SER A  51     4518   3019   3734   -589    -88    384
ATOM    487  C   SER A  51     -13.961 -15.449  12.620  1.00 33.75           C  
ANISOU  487  C   SER A  51     5321   3495   4007   -705   -118    469
ATOM    488  O   SER A  51     -14.752 -15.663  13.540  1.00 35.84           O  
ANISOU  488  O   SER A  51     5825   3685   4107   -868      5    513
ATOM    489  CB  SER A  51     -15.710 -15.873  10.793  1.00 34.84           C  
ANISOU  489  CB  SER A  51     5041   3771   4427   -628    178    264
ATOM    490  OG  SER A  51     -16.119 -14.520  10.863  1.00 41.12           O  
ANISOU  490  OG  SER A  51     5816   4672   5135   -634    298    203
ATOM    491  H   SER A  51     -14.435 -18.013  11.936  1.00 30.39           H  
ATOM    492  HG  SER A  51     -16.270 -14.301  11.787  1.00 41.12           H  
ATOM    493  N   VAL A  52     -12.831 -14.737  12.735  1.00 30.20           N  
ANISOU  493  N   VAL A  52     4861   3088   3526   -641   -274    484
ATOM    494  CA  VAL A  52     -12.386 -14.092  13.967  1.00 32.62           C  
ANISOU  494  CA  VAL A  52     5449   3353   3592   -754   -347    560
ATOM    495  C   VAL A  52     -12.021 -12.627  13.686  1.00 30.90           C  
ANISOU  495  C   VAL A  52     5123   3260   3356   -700   -321    477
ATOM    496  O   VAL A  52     -11.444 -12.320  12.642  1.00 29.26           O  
ANISOU  496  O   VAL A  52     4658   3131   3329   -558   -377    415
ATOM    497  CB  VAL A  52     -11.143 -14.805  14.582  1.00 32.61           C  
ANISOU  497  CB  VAL A  52     5625   3205   3559   -756   -685    711
ATOM    498  CG1 VAL A  52     -11.492 -16.222  15.067  1.00 37.26           C  
ANISOU  498  CG1 VAL A  52     6439   3626   4091   -855   -713    827
ATOM    499  CG2 VAL A  52      -9.885 -14.830  13.685  1.00 34.34           C  
ANISOU  499  CG2 VAL A  52     5562   3439   4047   -568   -904    687
ATOM    500  H   VAL A  52     -12.233 -14.606  11.932  1.00 30.20           H  
ATOM    501  N   GLU A  53     -12.338 -11.764  14.662  1.00 32.19           N  
ANISOU  501  N   GLU A  53     5508   3431   3293   -831   -223    472
ATOM    502  CA  GLU A  53     -11.819 -10.406  14.752  1.00 29.84           C  
ANISOU  502  CA  GLU A  53     5175   3215   2948   -806   -230    411
ATOM    503  C   GLU A  53     -10.478 -10.480  15.476  1.00 32.34           C  
ANISOU  503  C   GLU A  53     5630   3467   3190   -821   -553    509
ATOM    504  O   GLU A  53     -10.458 -10.876  16.638  1.00 34.51           O  
ANISOU  504  O   GLU A  53     6225   3647   3239   -966   -652    604
ATOM    505  CB  GLU A  53     -12.791  -9.517  15.547  1.00 39.09           C  
ANISOU  505  CB  GLU A  53     6517   4409   3927   -944     42    336
ATOM    506  CG  GLU A  53     -14.131  -9.303  14.834  1.00 36.08           C  
ANISOU  506  CG  GLU A  53     5919   4102   3686   -894    335    209
ATOM    507  CD  GLU A  53     -15.055  -8.403  15.644  1.00 37.00           C  
ANISOU  507  CD  GLU A  53     6173   4223   3662  -1017    610    111
ATOM    508  OE1 GLU A  53     -16.115  -8.778  16.142  1.00 37.22           O  
ANISOU  508  OE1 GLU A  53     6234   4281   3628  -1011    609     64
ATOM    509  OE2 GLU A  53     -14.584  -7.126  15.712  1.00 42.69           O  
ANISOU  509  OE2 GLU A  53     6974   4905   4342  -1133    840     72
ATOM    510  H   GLU A  53     -12.811 -12.105  15.490  1.00 32.19           H  
ATOM    511  HE2 GLU A  53     -15.230  -6.516  16.079  1.00 42.69           H  
ATOM    512  N   VAL A  54      -9.394 -10.118  14.782  1.00 28.28           N  
ANISOU  512  N   VAL A  54     4883   2998   2865   -684   -721    482
ATOM    513  CA  VAL A  54      -8.049 -10.076  15.343  1.00 30.28           C  
ANISOU  513  CA  VAL A  54     5200   3193   3113   -684  -1046    553
ATOM    514  C   VAL A  54      -7.825  -8.735  16.067  1.00 31.46           C  
ANISOU  514  C   VAL A  54     5504   3387   3063   -787  -1025    510
ATOM    515  O   VAL A  54      -8.243  -7.689  15.570  1.00 30.83           O  
ANISOU  515  O   VAL A  54     5317   3403   2994   -768   -804    398
ATOM    516  CB  VAL A  54      -6.978 -10.333  14.251  1.00 30.66           C  
ANISOU  516  CB  VAL A  54     4912   3263   3476   -513  -1193    512
ATOM    517  CG1 VAL A  54      -5.529 -10.160  14.732  1.00 33.95           C  
ANISOU  517  CG1 VAL A  54     5337   3624   3940   -508  -1524    555
ATOM    518  CG2 VAL A  54      -7.154 -11.758  13.692  1.00 29.59           C  
ANISOU  518  CG2 VAL A  54     4666   3052   3523   -429  -1223    551
ATOM    519  H   VAL A  54      -9.487  -9.831  13.815  1.00 28.28           H  
ATOM    520  N   SER A  55      -7.220  -8.828  17.261  1.00 33.52           N  
ANISOU  520  N   SER A  55     6033   3565   3136   -902  -1270    602
ATOM    521  CA  SER A  55      -7.077  -7.760  18.243  1.00 30.10           C  
ANISOU  521  CA  SER A  55     5857   3149   2430  -1060  -1228    568
ATOM    522  C   SER A  55      -6.186  -6.605  17.760  1.00 33.00           C  
ANISOU  522  C   SER A  55     6035   3592   2914  -1002  -1308    476
ATOM    523  O   SER A  55      -4.967  -6.770  17.681  1.00 33.42           O  
ANISOU  523  O   SER A  55     5985   3614   3097   -952  -1625    513
ATOM    524  CB  SER A  55      -6.530  -8.377  19.545  1.00 33.28           C  
ANISOU  524  CB  SER A  55     6556   3427   2663  -1194  -1435    664
ATOM    525  OG  SER A  55      -6.426  -7.425  20.577  1.00 38.47           O  
ANISOU  525  OG  SER A  55     7388   4088   3141  -1328  -1391    601
ATOM    526  H   SER A  55      -6.886  -9.734  17.567  1.00 33.52           H  
ATOM    527  HG  SER A  55      -7.290  -7.316  20.989  1.00 38.47           H  
ATOM    528  N   ALA A  56      -6.814  -5.438  17.530  1.00 29.03           N  
ANISOU  528  N   ALA A  56     5481   3170   2377  -1014  -1020    351
ATOM    529  CA  ALA A  56      -6.129  -4.157  17.336  1.00 31.05           C  
ANISOU  529  CA  ALA A  56     5643   3475   2678  -1011  -1068    263
ATOM    530  C   ALA A  56      -5.395  -3.703  18.606  1.00 35.06           C  
ANISOU  530  C   ALA A  56     6444   3930   2949  -1178  -1300    297
ATOM    531  O   ALA A  56      -4.335  -3.092  18.494  1.00 31.47           O  
ANISOU  531  O   ALA A  56     5866   3480   2613  -1157  -1500    273
ATOM    532  CB  ALA A  56      -7.147  -3.085  16.922  1.00 31.21           C  
ANISOU  532  CB  ALA A  56     5604   3560   2694   -998   -713    136
ATOM    533  H   ALA A  56      -7.819  -5.393  17.623  1.00 29.03           H  
ATOM    534  N   GLU A  57      -5.966  -4.051  19.773  1.00 35.12           N  
ANISOU  534  N   GLU A  57     6739   3864   2739  -1313  -1196    340
ATOM    535  CA  GLU A  57      -5.427  -3.816  21.107  1.00 35.77           C  
ANISOU  535  CA  GLU A  57     7042   3865   2686  -1445  -1355    379
ATOM    536  C   GLU A  57      -4.083  -4.524  21.346  1.00 43.57           C  
ANISOU  536  C   GLU A  57     7935   4789   3829  -1377  -1762    485
ATOM    537  O   GLU A  57      -3.188  -3.923  21.933  1.00 39.70           O  
ANISOU  537  O   GLU A  57     7452   4281   3349  -1414  -1953    479
ATOM    538  CB  GLU A  57      -6.492  -4.261  22.134  1.00 40.76           C  
ANISOU  538  CB  GLU A  57     7989   4409   3089  -1605  -1193    408
ATOM    539  CG  GLU A  57      -6.176  -3.993  23.619  1.00 45.23           C  
ANISOU  539  CG  GLU A  57     8841   4895   3448  -1788  -1258    411
ATOM    540  CD  GLU A  57      -6.025  -2.516  24.013  1.00 46.40           C  
ANISOU  540  CD  GLU A  57     9019   5093   3516  -1860  -1024    274
ATOM    541  OE1 GLU A  57      -6.592  -1.637  23.324  1.00 44.27           O1-
ANISOU  541  OE1 GLU A  57     8581   4903   3335  -1782   -761    168
ATOM    542  OE2 GLU A  57      -5.362  -2.286  25.046  1.00 51.38           O  
ANISOU  542  OE2 GLU A  57     9852   5672   3998  -1999  -1106    271
ATOM    543  H   GLU A  57      -6.843  -4.553  19.745  1.00 35.12           H  
ATOM    544  N   ASP A  58      -3.954  -5.775  20.872  1.00 39.37           N  
ANISOU  544  N   ASP A  58     7309   4211   3439  -1277  -1889    575
ATOM    545  CA  ASP A  58      -2.739  -6.575  21.007  1.00 40.48           C  
ANISOU  545  CA  ASP A  58     7343   4260   3775  -1198  -2254    664
ATOM    546  C   ASP A  58      -1.584  -6.007  20.164  1.00 41.68           C  
ANISOU  546  C   ASP A  58     7149   4478   4209  -1069  -2390    590
ATOM    547  O   ASP A  58      -0.472  -5.889  20.677  1.00 43.36           O  
ANISOU  547  O   ASP A  58     7317   4641   4516  -1068  -2638    604
ATOM    548  CB  ASP A  58      -3.003  -8.072  20.717  1.00 36.13           C  
ANISOU  548  CB  ASP A  58     6739   3639   3351  -1108  -2312    753
ATOM    549  CG  ASP A  58      -1.882  -9.060  21.087  1.00 45.18           C  
ANISOU  549  CG  ASP A  58     7919   4634   4613  -1085  -2655    858
ATOM    550  OD1 ASP A  58      -1.066  -8.753  21.982  1.00 49.33           O1-
ANISOU  550  OD1 ASP A  58     8670   5087   4984  -1207  -2810    898
ATOM    551  OD2 ASP A  58      -1.942 -10.194  20.568  1.00 41.95           O  
ANISOU  551  OD2 ASP A  58     7310   4170   4459   -944  -2773    894
ATOM    552  H   ASP A  58      -4.740  -6.223  20.419  1.00 39.37           H  
ATOM    553  N   LEU A  59      -1.879  -5.613  18.913  1.00 40.68           N  
ANISOU  553  N   LEU A  59     6773   4460   4225   -969  -2220    498
ATOM    554  CA  LEU A  59      -0.910  -5.000  18.005  1.00 32.87           C  
ANISOU  554  CA  LEU A  59     5446   3532   3513   -870  -2290    398
ATOM    555  C   LEU A  59      -0.437  -3.615  18.480  1.00 36.43           C  
ANISOU  555  C   LEU A  59     5967   4028   3847   -978  -2266    315
ATOM    556  O   LEU A  59       0.767  -3.363  18.465  1.00 37.10           O  
ANISOU  556  O   LEU A  59     5903   4100   4095   -957  -2455    285
ATOM    557  CB  LEU A  59      -1.500  -4.963  16.577  1.00 35.04           C  
ANISOU  557  CB  LEU A  59     5480   3898   3935   -774  -2090    312
ATOM    558  CG  LEU A  59      -0.543  -4.470  15.467  1.00 33.94           C  
ANISOU  558  CG  LEU A  59     4988   3817   4092   -693  -2081    186
ATOM    559  CD1 LEU A  59       0.827  -5.173  15.461  1.00 37.78           C  
ANISOU  559  CD1 LEU A  59     5237   4231   4885   -587  -2305    200
ATOM    560  CD2 LEU A  59      -1.212  -4.578  14.090  1.00 33.87           C  
ANISOU  560  CD2 LEU A  59     4781   3877   4210   -588  -1769    120
ATOM    561  H   LEU A  59      -2.819  -5.729  18.561  1.00 40.68           H  
ATOM    562  N   LEU A  60      -1.392  -2.780  18.928  1.00 39.15           N  
ANISOU  562  N   LEU A  60     6535   4417   3922  -1095  -2020    267
ATOM    563  CA  LEU A  60      -1.196  -1.430  19.464  1.00 35.52           C  
ANISOU  563  CA  LEU A  60     6154   3993   3351  -1201  -1951    172
ATOM    564  C   LEU A  60      -0.221  -1.356  20.653  1.00 42.46           C  
ANISOU  564  C   LEU A  60     7176   4801   4155  -1287  -2206    229
ATOM    565  O   LEU A  60       0.521  -0.378  20.747  1.00 43.29           O  
ANISOU  565  O   LEU A  60     7186   4931   4330  -1315  -2296    155
ATOM    566  CB  LEU A  60      -2.589  -0.844  19.823  1.00 35.42           C  
ANISOU  566  CB  LEU A  60     6386   4001   3070  -1308  -1616    116
ATOM    567  CG  LEU A  60      -2.627   0.503  20.586  1.00 40.19           C  
ANISOU  567  CG  LEU A  60     7117   4616   3537  -1427  -1483     12
ATOM    568  CD1 LEU A  60      -1.908   1.638  19.837  1.00 37.43           C  
ANISOU  568  CD1 LEU A  60     6513   4324   3383  -1374  -1446   -112
ATOM    569  CD2 LEU A  60      -4.070   0.888  20.955  1.00 40.28           C  
ANISOU  569  CD2 LEU A  60     7360   4615   3330  -1513  -1132    -33
ATOM    570  H   LEU A  60      -2.355  -3.090  18.895  1.00 39.15           H  
ATOM    571  N   THR A  61      -0.269  -2.360  21.543  1.00 40.43           N  
ANISOU  571  N   THR A  61     7161   4448   3752  -1344  -2323    356
ATOM    572  CA  THR A  61       0.359  -2.299  22.862  1.00 45.17           C  
ANISOU  572  CA  THR A  61     7983   4969   4209  -1466  -2539    412
ATOM    573  C   THR A  61       1.599  -3.205  23.002  1.00 47.54           C  
ANISOU  573  C   THR A  61     8146   5185   4731  -1378  -2921    499
ATOM    574  O   THR A  61       2.530  -2.788  23.692  1.00 51.20           O  
ANISOU  574  O   THR A  61     8683   5608   5164  -1448  -3147    510
ATOM    575  CB  THR A  61      -0.660  -2.688  23.965  1.00 47.50           C  
ANISOU  575  CB  THR A  61     8685   5185   4179  -1629  -2420    483
ATOM    576  OG1 THR A  61      -1.066  -4.043  23.884  1.00 51.02           O  
ANISOU  576  OG1 THR A  61     9162   5559   4664  -1574  -2462    588
ATOM    577  CG2 THR A  61      -1.918  -1.804  23.957  1.00 47.26           C  
ANISOU  577  CG2 THR A  61     8770   5221   3966  -1715  -2013    373
ATOM    578  H   THR A  61      -0.896  -3.135  21.380  1.00 40.43           H  
ATOM    579  HG1 THR A  61      -1.720  -4.112  23.180  1.00 51.02           H  
ATOM    580  N   CYS A  62       1.614  -4.399  22.378  1.00 45.90           N  
ANISOU  580  N   CYS A  62     7735   4943   4763  -1227  -2999    550
ATOM    581  CA  CYS A  62       2.669  -5.402  22.587  1.00 48.61           C  
ANISOU  581  CA  CYS A  62     7975   5167   5326  -1143  -3342    634
ATOM    582  C   CYS A  62       3.758  -5.429  21.506  1.00 48.71           C  
ANISOU  582  C   CYS A  62     7541   5215   5752   -971  -3436    547
ATOM    583  O   CYS A  62       4.753  -6.122  21.724  1.00 52.42           O  
ANISOU  583  O   CYS A  62     7895   5585   6438   -905  -3722    584
ATOM    584  CB  CYS A  62       2.052  -6.804  22.754  1.00 49.61           C  
ANISOU  584  CB  CYS A  62     8236   5180   5433  -1116  -3382    757
ATOM    585  SG  CYS A  62       1.073  -7.064  24.255  1.00 54.24           S  
ANISOU  585  SG  CYS A  62     9368   5683   5557  -1349  -3302    858
ATOM    586  H   CYS A  62       0.825  -4.687  21.815  1.00 45.90           H  
ATOM    587  N   CYS A  63       3.600  -4.696  20.388  1.00 43.67           N  
ANISOU  587  N   CYS A  63     6652   4703   5237   -907  -3197    422
ATOM    588  CA  CYS A  63       4.647  -4.603  19.362  1.00 46.37           C  
ANISOU  588  CA  CYS A  63     6574   5070   5973   -769  -3241    320
ATOM    589  C   CYS A  63       5.872  -3.792  19.822  1.00 51.13           C  
ANISOU  589  C   CYS A  63     7080   5678   6667   -815  -3427    253
ATOM    590  O   CYS A  63       6.999  -4.174  19.502  1.00 53.34           O  
ANISOU  590  O   CYS A  63     7103   5899   7265   -719  -3611    224
ATOM    591  CB  CYS A  63       4.074  -4.074  18.037  1.00 40.71           C  
ANISOU  591  CB  CYS A  63     5646   4478   5344   -722  -2932    197
ATOM    592  SG  CYS A  63       5.263  -4.075  16.662  1.00 45.60           S  
ANISOU  592  SG  CYS A  63     5777   5121   6429   -591  -2919     51
ATOM    593  H   CYS A  63       2.765  -4.145  20.249  1.00 43.67           H  
ATOM    594  N   GLY A  64       5.627  -2.715  20.583  1.00 49.39           N  
ANISOU  594  N   GLY A  64     7058   5521   6187   -965  -3373    215
ATOM    595  CA  GLY A  64       6.659  -1.839  21.123  1.00 49.41           C  
ANISOU  595  CA  GLY A  64     6973   5536   6263  -1025  -3546    141
ATOM    596  C   GLY A  64       7.260  -0.957  20.021  1.00 47.42           C  
ANISOU  596  C   GLY A  64     6381   5392   6245  -1000  -3372    -40
ATOM    597  O   GLY A  64       6.579  -0.569  19.068  1.00 46.80           O  
ANISOU  597  O   GLY A  64     6228   5391   6163   -987  -3081   -111
ATOM    598  H   GLY A  64       4.669  -2.453  20.777  1.00 49.39           H  
ATOM    599  N   SER A  65       8.546  -0.621  20.208  1.00 51.55           N  
ANISOU  599  N   SER A  65     6702   5909   6977  -1007  -3555   -115
ATOM    600  CA  SER A  65       9.328   0.330  19.415  1.00 49.68           C  
ANISOU  600  CA  SER A  65     6185   5766   6924  -1040  -3388   -297
ATOM    601  C   SER A  65       9.481  -0.000  17.918  1.00 49.27           C  
ANISOU  601  C   SER A  65     5775   5729   7215   -906  -3209   -374
ATOM    602  O   SER A  65       9.686   0.934  17.142  1.00 50.70           O  
ANISOU  602  O   SER A  65     5771   5986   7506   -951  -2981   -515
ATOM    603  CB  SER A  65      10.713   0.490  20.069  1.00 57.79           C  
ANISOU  603  CB  SER A  65     7106   6780   8071  -1106  -3637   -361
ATOM    604  OG  SER A  65      10.598   1.185  21.295  1.00 68.26           O  
ANISOU  604  OG  SER A  65     8769   8053   9113  -1203  -3881   -254
ATOM    605  H   SER A  65       9.020  -0.969  21.029  1.00 51.55           H  
ATOM    606  HG  SER A  65      11.478   1.322  21.655  1.00 68.26           H  
ATOM    607  N   MET A  66       9.377  -1.288  17.528  1.00 49.42           N  
ANISOU  607  N   MET A  66     5711   5665   7403   -757  -3291   -290
ATOM    608  CA  MET A  66       9.480  -1.723  16.130  1.00 43.90           C  
ANISOU  608  CA  MET A  66     4712   4976   6992   -640  -3072   -372
ATOM    609  C   MET A  66       8.338  -1.183  15.252  1.00 43.14           C  
ANISOU  609  C   MET A  66     4683   4973   6736   -672  -2737   -405
ATOM    610  O   MET A  66       8.617  -0.670  14.170  1.00 45.74           O  
ANISOU  610  O   MET A  66     4785   5347   7247   -652  -2495   -521
ATOM    611  CB  MET A  66       9.645  -3.259  16.038  1.00 52.02           C  
ANISOU  611  CB  MET A  66     5677   5878   8209   -483  -3210   -282
ATOM    612  CG  MET A  66       9.656  -3.803  14.592  1.00 52.50           C  
ANISOU  612  CG  MET A  66     5395   5921   8631   -362  -3018   -400
ATOM    613  SD  MET A  66      10.338  -5.467  14.367  1.00 73.89           S  
ANISOU  613  SD  MET A  66     7951   8436  11687   -193  -3245   -360
ATOM    614  CE  MET A  66      12.111  -5.111  14.467  1.00 65.01           C  
ANISOU  614  CE  MET A  66     7140   7208  10351   -244  -3678   -175
ATOM    615  H   MET A  66       9.196  -2.005  18.215  1.00 49.42           H  
ATOM    616  N   CYS A  67       7.090  -1.263  15.745  1.00 46.94           N  
ANISOU  616  N   CYS A  67     5486   5471   6878   -733  -2712   -309
ATOM    617  CA  CYS A  67       5.923  -0.708  15.057  1.00 38.97           C  
ANISOU  617  CA  CYS A  67     4559   4530   5719   -762  -2423   -336
ATOM    618  C   CYS A  67       5.843   0.827  15.098  1.00 39.21           C  
ANISOU  618  C   CYS A  67     4671   4623   5605   -911  -2263   -441
ATOM    619  O   CYS A  67       5.124   1.379  14.272  1.00 40.69           O  
ANISOU  619  O   CYS A  67     4893   4843   5724   -936  -2015   -485
ATOM    620  CB  CYS A  67       4.626  -1.307  15.622  1.00 36.62           C  
ANISOU  620  CB  CYS A  67     4572   4205   5136   -763  -2440   -195
ATOM    621  SG  CYS A  67       4.310  -3.042  15.207  1.00 41.32           S  
ANISOU  621  SG  CYS A  67     5072   4727   5900   -595  -2495    -95
ATOM    622  H   CYS A  67       6.928  -1.681  16.651  1.00 46.94           H  
ATOM    623  N   GLY A  68       6.559   1.483  16.024  1.00 39.50           N  
ANISOU  623  N   GLY A  68     4757   4660   5592  -1013  -2400   -482
ATOM    624  CA  GLY A  68       6.527   2.931  16.203  1.00 41.56           C  
ANISOU  624  CA  GLY A  68     5135   4956   5699  -1163  -2244   -584
ATOM    625  C   GLY A  68       6.161   3.224  17.657  1.00 39.54           C  
ANISOU  625  C   GLY A  68     5205   4681   5136  -1277  -2377   -538
ATOM    626  O   GLY A  68       6.791   2.681  18.564  1.00 44.79           O  
ANISOU  626  O   GLY A  68     5891   5318   5810  -1286  -2650   -490
ATOM    627  H   GLY A  68       7.135   0.960  16.669  1.00 39.50           H  
ATOM    628  N   ASP A  69       5.196   4.137  17.867  1.00 39.26           N  
ANISOU  628  N   ASP A  69     5437   4647   4833  -1367  -2175   -554
ATOM    629  CA  ASP A  69       4.916   4.755  19.167  1.00 39.35           C  
ANISOU  629  CA  ASP A  69     5769   4636   4545  -1494  -2229   -537
ATOM    630  C   ASP A  69       3.408   4.714  19.514  1.00 42.74           C  
ANISOU  630  C   ASP A  69     6527   5045   4666  -1519  -2041   -460
ATOM    631  O   ASP A  69       2.888   5.660  20.107  1.00 39.41           O  
ANISOU  631  O   ASP A  69     6335   4609   4029  -1626  -1865   -512
ATOM    632  CB  ASP A  69       5.534   6.181  19.218  1.00 45.97           C  
ANISOU  632  CB  ASP A  69     6600   5481   5385  -1620  -2128   -689
ATOM    633  CG  ASP A  69       5.689   6.837  20.603  0.00 44.17           C  
ANISOU  633  CG  ASP A  69     6609   5233   4942  -1744  -2295   -682
ATOM    634  OD1 ASP A  69       5.801   6.108  21.614  0.00 43.86           O1-
ANISOU  634  OD1 ASP A  69     6545   5184   4934  -1731  -2600   -610
ATOM    635  OD2 ASP A  69       5.824   8.080  20.612  0.00 46.18           O  
ANISOU  635  OD2 ASP A  69     7100   5467   4982  -1852  -2115   -737
ATOM    636  H   ASP A  69       4.687   4.523  17.083  1.00 39.26           H  
ATOM    637  N   GLY A  70       2.736   3.597  19.180  1.00 36.02           N  
ANISOU  637  N   GLY A  70     5694   4187   3807  -1422  -2056   -346
ATOM    638  CA  GLY A  70       1.383   3.279  19.645  1.00 41.39           C  
ANISOU  638  CA  GLY A  70     6687   4843   4197  -1461  -1899   -270
ATOM    639  C   GLY A  70       0.332   4.277  19.136  1.00 36.19           C  
ANISOU  639  C   GLY A  70     6118   4197   3437  -1497  -1542   -366
ATOM    640  O   GLY A  70       0.170   4.451  17.928  1.00 38.35           O  
ANISOU  640  O   GLY A  70     6206   4492   3872  -1426  -1393   -424
ATOM    641  H   GLY A  70       3.222   2.874  18.671  1.00 36.02           H  
ATOM    642  N   CYS A  71      -0.389   4.911  20.079  1.00 40.76           N  
ANISOU  642  N   CYS A  71     6984   4745   3757  -1611  -1388   -384
ATOM    643  CA  CYS A  71      -1.404   5.946  19.845  1.00 37.82           C  
ANISOU  643  CA  CYS A  71     6702   4360   3310  -1630  -1028   -477
ATOM    644  C   CYS A  71      -0.861   7.274  19.278  1.00 39.46           C  
ANISOU  644  C   CYS A  71     6766   4564   3664  -1642   -936   -603
ATOM    645  O   CYS A  71      -1.667   8.092  18.840  1.00 36.81           O  
ANISOU  645  O   CYS A  71     6460   4197   3328  -1625   -643   -675
ATOM    646  CB  CYS A  71      -2.175   6.221  21.153  1.00 37.49           C  
ANISOU  646  CB  CYS A  71     6975   4271   2997  -1754   -872   -478
ATOM    647  SG  CYS A  71      -3.240   4.884  21.750  1.00 41.66           S  
ANISOU  647  SG  CYS A  71     7693   4776   3360  -1754   -793   -361
ATOM    648  H   CYS A  71      -0.192   4.708  21.051  1.00 40.76           H  
ATOM    649  N   ASN A  72       0.467   7.474  19.271  1.00 39.10           N  
ANISOU  649  N   ASN A  72     6560   4534   3763  -1669  -1166   -634
ATOM    650  CA  ASN A  72       1.117   8.615  18.610  1.00 39.29           C  
ANISOU  650  CA  ASN A  72     6435   4543   3949  -1696  -1073   -755
ATOM    651  C   ASN A  72       1.410   8.333  17.121  1.00 35.83           C  
ANISOU  651  C   ASN A  72     5711   4124   3779  -1603  -1042   -772
ATOM    652  O   ASN A  72       1.886   9.238  16.436  1.00 37.58           O  
ANISOU  652  O   ASN A  72     5798   4323   4159  -1635   -949   -864
ATOM    653  CB  ASN A  72       2.403   9.007  19.374  1.00 42.16           C  
ANISOU  653  CB  ASN A  72     6760   4910   4348  -1794  -1306   -808
ATOM    654  CG  ASN A  72       2.152   9.414  20.832  1.00 45.62           C  
ANISOU  654  CG  ASN A  72     7507   5319   4509  -1916  -1290   -811
ATOM    655  OD1 ASN A  72       1.128  10.015  21.153  1.00 50.77           O  
ANISOU  655  OD1 ASN A  72     8343   5929   5020  -1953  -1009   -851
ATOM    656  ND2 ASN A  72       3.097   9.105  21.721  1.00 53.25           N  
ANISOU  656  ND2 ASN A  72     8532   6297   5404  -1978  -1584   -766
ATOM    657  H   ASN A  72       1.084   6.774  19.662  1.00 39.10           H  
ATOM    658 HD22 ASN A  72       2.982   9.352  22.693  1.00 53.25           H  
ATOM    659 HD21 ASN A  72       3.948   8.637  21.427  1.00 53.25           H  
ATOM    660  N   GLY A  73       1.089   7.120  16.641  1.00 35.04           N  
ANISOU  660  N   GLY A  73     5531   4054   3729  -1502  -1096   -685
ATOM    661  CA  GLY A  73       1.252   6.684  15.258  1.00 32.12           C  
ANISOU  661  CA  GLY A  73     4890   3707   3607  -1395  -1035   -683
ATOM    662  C   GLY A  73       2.265   5.541  15.198  1.00 32.93           C  
ANISOU  662  C   GLY A  73     4753   3838   3921  -1350  -1336   -649
ATOM    663  O   GLY A  73       3.072   5.346  16.108  1.00 34.13           O  
ANISOU  663  O   GLY A  73     4878   3996   4092  -1377  -1571   -643
ATOM    664  H   GLY A  73       0.702   6.435  17.276  1.00 35.04           H  
ATOM    665  N   GLY A  74       2.222   4.798  14.085  1.00 32.50           N  
ANISOU  665  N   GLY A  74     4481   3814   4055  -1201  -1247   -610
ATOM    666  CA  GLY A  74       3.085   3.651  13.841  1.00 34.29           C  
ANISOU  666  CA  GLY A  74     4458   4049   4520  -1129  -1489   -587
ATOM    667  C   GLY A  74       3.301   3.485  12.337  1.00 36.94           C  
ANISOU  667  C   GLY A  74     4512   4410   5113  -1014  -1305   -623
ATOM    668  O   GLY A  74       3.221   4.451  11.580  1.00 31.25           O  
ANISOU  668  O   GLY A  74     3782   3700   4393  -1019  -1019   -673
ATOM    669  H   GLY A  74       1.540   5.014  13.369  1.00 32.50           H  
ATOM    670  N   TYR A  75       3.639   2.253  11.927  1.00 33.53           N  
ANISOU  670  N   TYR A  75     3870   3975   4894   -917  -1464   -599
ATOM    671  CA  TYR A  75       4.009   1.884  10.563  1.00 33.10           C  
ANISOU  671  CA  TYR A  75     3531   3936   5110   -838  -1299   -669
ATOM    672  C   TYR A  75       3.287   0.585  10.170  1.00 30.68           C  
ANISOU  672  C   TYR A  75     3192   3637   4830   -694  -1281   -585
ATOM    673  O   TYR A  75       3.466  -0.414  10.871  1.00 36.26           O  
ANISOU  673  O   TYR A  75     3882   4311   5583   -627  -1516   -509
ATOM    674  CB  TYR A  75       5.539   1.690  10.499  1.00 35.41           C  
ANISOU  674  CB  TYR A  75     3567   4228   5658   -836  -1374   -744
ATOM    675  CG  TYR A  75       6.303   2.999  10.499  1.00 38.19           C  
ANISOU  675  CG  TYR A  75     3917   4584   6011   -983  -1262   -851
ATOM    676  CD1 TYR A  75       6.212   3.855   9.382  1.00 40.00           C  
ANISOU  676  CD1 TYR A  75     4071   4814   6314  -1026   -958   -940
ATOM    677  CD2 TYR A  75       7.071   3.384  11.616  1.00 40.46           C  
ANISOU  677  CD2 TYR A  75     4313   4867   6194  -1088  -1441   -859
ATOM    678  CE1 TYR A  75       6.853   5.107   9.393  1.00 40.04           C  
ANISOU  678  CE1 TYR A  75     4107   4801   6306  -1165   -839  -1023
ATOM    679  CE2 TYR A  75       7.732   4.627  11.618  1.00 38.05           C  
ANISOU  679  CE2 TYR A  75     4017   4554   5885  -1233  -1333   -959
ATOM    680  CZ  TYR A  75       7.606   5.498  10.516  1.00 38.48           C  
ANISOU  680  CZ  TYR A  75     3998   4594   6031  -1270  -1032  -1035
ATOM    681  OH  TYR A  75       8.205   6.723  10.544  1.00 43.95           O  
ANISOU  681  OH  TYR A  75     4730   5256   6714  -1414   -917  -1117
ATOM    682  H   TYR A  75       3.725   1.515  12.613  1.00 33.53           H  
ATOM    683  HH  TYR A  75       8.093   7.215   9.727  1.00 43.95           H  
ATOM    684  N   PRO A  76       2.510   0.614   9.055  1.00 29.02           N  
ANISOU  684  N   PRO A  76     3000   3463   4564   -636   -993   -579
ATOM    685  CA  PRO A  76       1.923  -0.578   8.413  1.00 28.15           C  
ANISOU  685  CA  PRO A  76     2860   3361   4475   -513   -960   -515
ATOM    686  C   PRO A  76       2.815  -1.825   8.307  1.00 32.67           C  
ANISOU  686  C   PRO A  76     3166   3892   5356   -443  -1119   -558
ATOM    687  O   PRO A  76       2.422  -2.852   8.848  1.00 31.22           O  
ANISOU  687  O   PRO A  76     3017   3674   5172   -364  -1272   -470
ATOM    688  CB  PRO A  76       1.492  -0.060   7.030  1.00 29.58           C  
ANISOU  688  CB  PRO A  76     3054   3586   4598   -495   -638   -546
ATOM    689  CG  PRO A  76       1.059   1.361   7.315  1.00 29.55           C  
ANISOU  689  CG  PRO A  76     3235   3586   4408   -586   -528   -549
ATOM    690  CD  PRO A  76       2.093   1.823   8.333  1.00 31.60           C  
ANISOU  690  CD  PRO A  76     3424   3814   4770   -688   -706   -617
ATOM    691  N   ALA A  77       3.985  -1.719   7.649  1.00 29.95           N  
ANISOU  691  N   ALA A  77     2608   3541   5231   -450  -1036   -669
ATOM    692  CA  ALA A  77       4.888  -2.839   7.351  1.00 34.03           C  
ANISOU  692  CA  ALA A  77     2942   4005   5981   -336  -1077   -692
ATOM    693  C   ALA A  77       5.296  -3.681   8.573  1.00 38.62           C  
ANISOU  693  C   ALA A  77     3563   4515   6597   -282  -1400   -598
ATOM    694  O   ALA A  77       5.144  -4.902   8.534  1.00 37.09           O  
ANISOU  694  O   ALA A  77     3341   4251   6501   -176  -1486   -549
ATOM    695  CB  ALA A  77       6.128  -2.314   6.610  1.00 37.47           C  
ANISOU  695  CB  ALA A  77     3178   4432   6629   -365   -917   -836
ATOM    696  H   ALA A  77       4.252  -0.823   7.260  1.00 29.95           H  
ATOM    697  N   GLU A  78       5.753  -3.007   9.642  1.00 36.51           N  
ANISOU  697  N   GLU A  78     3386   4249   6236   -364  -1582   -570
ATOM    698  CA  GLU A  78       6.191  -3.618  10.900  1.00 32.44           C  
ANISOU  698  CA  GLU A  78     2941   3656   5731   -328  -1900   -475
ATOM    699  C   GLU A  78       5.062  -4.258  11.728  1.00 37.11           C  
ANISOU  699  C   GLU A  78     3800   4223   6077   -317  -2028   -319
ATOM    700  O   GLU A  78       5.352  -5.133  12.545  1.00 40.64           O  
ANISOU  700  O   GLU A  78     4312   4572   6556   -262  -2257   -222
ATOM    701  CB  GLU A  78       7.005  -2.604  11.736  1.00 40.81           C  
ANISOU  701  CB  GLU A  78     4029   4729   6748   -435  -2045   -504
ATOM    702  CG  GLU A  78       8.479  -2.468  11.285  1.00 51.94           C  
ANISOU  702  CG  GLU A  78     5165   6091   8477   -404  -2101   -610
ATOM    703  CD  GLU A  78       8.714  -1.812   9.916  1.00 55.41           C  
ANISOU  703  CD  GLU A  78     5399   6582   9074   -440  -1792   -768
ATOM    704  OE1 GLU A  78       9.610  -2.314   9.202  1.00 58.33           O1-
ANISOU  704  OE1 GLU A  78     5532   6892   9738   -368  -1734   -865
ATOM    705  OE2 GLU A  78       8.024  -0.813   9.611  1.00 53.24           O  
ANISOU  705  OE2 GLU A  78     5219   6384   8627   -546  -1597   -799
ATOM    706  H   GLU A  78       5.860  -2.003   9.583  1.00 36.51           H  
ATOM    707  N   ALA A  79       3.805  -3.847  11.487  1.00 36.26           N  
ANISOU  707  N   ALA A  79     3861   4184   5734   -377  -1882   -295
ATOM    708  CA  ALA A  79       2.612  -4.459  12.070  1.00 35.94           C  
ANISOU  708  CA  ALA A  79     4066   4119   5471   -372  -1953   -161
ATOM    709  C   ALA A  79       2.332  -5.873  11.526  1.00 31.72           C  
ANISOU  709  C   ALA A  79     3423   3524   5103   -241  -1948   -123
ATOM    710  O   ALA A  79       1.968  -6.749  12.312  1.00 34.82           O  
ANISOU  710  O   ALA A  79     3957   3829   5443   -212  -2125     -4
ATOM    711  CB  ALA A  79       1.408  -3.519  11.898  1.00 35.84           C  
ANISOU  711  CB  ALA A  79     4219   4182   5215   -447  -1742   -170
ATOM    712  H   ALA A  79       3.643  -3.124  10.799  1.00 36.26           H  
ATOM    713  N   TRP A  80       2.561  -6.091  10.217  1.00 32.13           N  
ANISOU  713  N   TRP A  80     3249   3611   5349   -176  -1730   -229
ATOM    714  CA  TRP A  80       2.517  -7.422   9.605  1.00 32.43           C  
ANISOU  714  CA  TRP A  80     3191   3585   5546    -63  -1694   -219
ATOM    715  C   TRP A  80       3.744  -8.282   9.971  1.00 32.06           C  
ANISOU  715  C   TRP A  80     3036   3407   5738      9  -1883   -218
ATOM    716  O   TRP A  80       3.588  -9.499  10.035  1.00 35.69           O  
ANISOU  716  O   TRP A  80     3530   3764   6266     77  -1978   -152
ATOM    717  CB  TRP A  80       2.328  -7.343   8.075  1.00 30.33           C  
ANISOU  717  CB  TRP A  80     2747   3384   5394    -33  -1393   -345
ATOM    718  CG  TRP A  80       1.047  -6.743   7.566  1.00 25.90           C  
ANISOU  718  CG  TRP A  80     2284   2921   4634    -81  -1224   -337
ATOM    719  CD1 TRP A  80       0.782  -5.423   7.514  1.00 27.28           C  
ANISOU  719  CD1 TRP A  80     2588   3173   4604   -167  -1089   -346
ATOM    720  CD2 TRP A  80      -0.150  -7.398   7.039  1.00 24.69           C  
ANISOU  720  CD2 TRP A  80     2204   2789   4390    -30  -1076   -298
ATOM    721  NE1 TRP A  80      -0.477  -5.209   7.008  1.00 23.20           N  
ANISOU  721  NE1 TRP A  80     2212   2717   3888   -157   -873   -310
ATOM    722  CE2 TRP A  80      -1.092  -6.389   6.670  1.00 27.09           C  
ANISOU  722  CE2 TRP A  80     2670   3184   4439    -79   -865   -282
ATOM    723  CE3 TRP A  80      -0.538  -8.739   6.815  1.00 25.35           C  
ANISOU  723  CE3 TRP A  80     2229   2810   4593     52  -1104   -279
ATOM    724  CZ2 TRP A  80      -2.332  -6.687   6.087  1.00 23.55           C  
ANISOU  724  CZ2 TRP A  80     2306   2777   3865    -49   -700   -252
ATOM    725  CZ3 TRP A  80      -1.788  -9.054   6.243  1.00 22.72           C  
ANISOU  725  CZ3 TRP A  80     1998   2524   4112     66   -922   -253
ATOM    726  CH2 TRP A  80      -2.681  -8.031   5.871  1.00 22.45           C  
ANISOU  726  CH2 TRP A  80     2107   2591   3834     17   -732   -239
ATOM    727  H   TRP A  80       2.861  -5.328   9.625  1.00 32.13           H  
ATOM    728  HE1 TRP A  80      -0.862  -4.279   6.903  1.00 23.20           H  
ATOM    729  N   ASN A  81       4.918  -7.674  10.252  1.00 35.14           N  
ANISOU  729  N   ASN A  81     3297   3784   6271    -10  -1947   -294
ATOM    730  CA  ASN A  81       6.092  -8.391  10.780  1.00 40.01           C  
ANISOU  730  CA  ASN A  81     3809   4261   7132     53  -2168   -295
ATOM    731  C   ASN A  81       5.868  -8.917  12.206  1.00 43.48           C  
ANISOU  731  C   ASN A  81     4489   4608   7425     36  -2481   -125
ATOM    732  O   ASN A  81       6.288 -10.039  12.475  1.00 43.78           O  
ANISOU  732  O   ASN A  81     4520   4500   7614    106  -2649    -74
ATOM    733  CB  ASN A  81       7.372  -7.525  10.737  1.00 44.92           C  
ANISOU  733  CB  ASN A  81     4248   4900   7921     19  -2179   -413
ATOM    734  CG  ASN A  81       7.952  -7.359   9.331  1.00 55.73           C  
ANISOU  734  CG  ASN A  81     5341   6248   9585     70  -1954   -588
ATOM    735  OD1 ASN A  81       7.611  -6.422   8.618  1.00 54.45           O  
ANISOU  735  OD1 ASN A  81     5123   6188   9380     24  -1669   -685
ATOM    736  ND2 ASN A  81       8.843  -8.268   8.929  1.00 56.59           N  
ANISOU  736  ND2 ASN A  81     5297   6210   9996    155  -2078   -634
ATOM    737  H   ASN A  81       4.998  -6.671  10.161  1.00 35.14           H  
ATOM    738 HD22 ASN A  81       9.262  -8.189   8.013  1.00 56.59           H  
ATOM    739 HD21 ASN A  81       9.122  -9.024   9.537  1.00 56.59           H  
ATOM    740  N   PHE A  82       5.194  -8.146  13.082  1.00 43.51           N  
ANISOU  740  N   PHE A  82     4728   4679   7124    -72  -2556    -42
ATOM    741  CA  PHE A  82       4.822  -8.593  14.432  1.00 40.88           C  
ANISOU  741  CA  PHE A  82     4688   4257   6588   -121  -2820    121
ATOM    742  C   PHE A  82       3.874  -9.804  14.425  1.00 45.90           C  
ANISOU  742  C   PHE A  82     5462   4823   7154    -83  -2808    224
ATOM    743  O   PHE A  82       4.005 -10.675  15.282  1.00 43.01           O  
ANISOU  743  O   PHE A  82     5239   4317   6786    -78  -3033    334
ATOM    744  CB  PHE A  82       4.261  -7.414  15.255  1.00 47.34           C  
ANISOU  744  CB  PHE A  82     5766   5169   7052   -267  -2819    165
ATOM    745  CG  PHE A  82       3.848  -7.747  16.685  1.00 44.07           C  
ANISOU  745  CG  PHE A  82     5705   4666   6373   -355  -3042    322
ATOM    746  CD1 PHE A  82       2.526  -8.141  16.984  1.00 43.02           C  
ANISOU  746  CD1 PHE A  82     5856   4535   5956   -417  -2958    423
ATOM    747  CD2 PHE A  82       4.824  -7.834  17.700  1.00 46.96           C  
ANISOU  747  CD2 PHE A  82     6131   4943   6767   -391  -3323    363
ATOM    748  CE1 PHE A  82       2.187  -8.519  18.277  1.00 46.38           C  
ANISOU  748  CE1 PHE A  82     6634   4869   6118   -526  -3120    557
ATOM    749  CE2 PHE A  82       4.466  -8.221  18.985  1.00 47.05           C  
ANISOU  749  CE2 PHE A  82     6497   4863   6516   -493  -3518    506
ATOM    750  CZ  PHE A  82       3.150  -8.550  19.276  1.00 44.36           C  
ANISOU  750  CZ  PHE A  82     6453   4521   5880   -569  -3399    600
ATOM    751  H   PHE A  82       4.885  -7.223  12.808  1.00 43.51           H  
ATOM    752  N   TRP A  83       2.975  -9.853  13.432  1.00 38.03           N  
ANISOU  752  N   TRP A  83     4426   3918   6106    -63  -2553    185
ATOM    753  CA  TRP A  83       2.056 -10.958  13.192  1.00 37.84           C  
ANISOU  753  CA  TRP A  83     4501   3838   6038    -27  -2517    265
ATOM    754  C   TRP A  83       2.750 -12.265  12.750  1.00 40.77           C  
ANISOU  754  C   TRP A  83     4699   4064   6729     84  -2603    240
ATOM    755  O   TRP A  83       2.267 -13.332  13.116  1.00 37.62           O  
ANISOU  755  O   TRP A  83     4446   3547   6300     90  -2733    347
ATOM    756  CB  TRP A  83       0.994 -10.473  12.193  1.00 34.79           C  
ANISOU  756  CB  TRP A  83     4052   3586   5581    -19  -2230    201
ATOM    757  CG  TRP A  83      -0.046 -11.455  11.754  1.00 34.35           C  
ANISOU  757  CG  TRP A  83     4043   3499   5511     25  -2148    253
ATOM    758  CD1 TRP A  83      -0.914 -12.110  12.557  1.00 34.33           C  
ANISOU  758  CD1 TRP A  83     4309   3422   5312    -21  -2246    400
ATOM    759  CD2 TRP A  83      -0.365 -11.868  10.395  1.00 32.72           C  
ANISOU  759  CD2 TRP A  83     3627   3336   5469    104  -1922    150
ATOM    760  NE1 TRP A  83      -1.738 -12.907  11.790  1.00 35.22           N  
ANISOU  760  NE1 TRP A  83     4367   3525   5490     40  -2112    399
ATOM    761  CE2 TRP A  83      -1.459 -12.784  10.445  1.00 31.92           C  
ANISOU  761  CE2 TRP A  83     3654   3183   5292    118  -1918    242
ATOM    762  CE3 TRP A  83       0.158 -11.553   9.120  1.00 29.53           C  
ANISOU  762  CE3 TRP A  83     2966   3002   5254    149  -1710    -13
ATOM    763  CZ2 TRP A  83      -2.025 -13.338   9.285  1.00 32.87           C  
ANISOU  763  CZ2 TRP A  83     3630   3324   5534    184  -1723    168
ATOM    764  CZ3 TRP A  83      -0.400 -12.107   7.953  1.00 30.21           C  
ANISOU  764  CZ3 TRP A  83     2947   3112   5419    198  -1504    -84
ATOM    765  CH2 TRP A  83      -1.502 -12.976   8.031  1.00 29.21           C  
ANISOU  765  CH2 TRP A  83     2926   2938   5232    220  -1517      1
ATOM    766  H   TRP A  83       2.930  -9.090  12.771  1.00 38.03           H  
ATOM    767  HE1 TRP A  83      -2.458 -13.492  12.192  1.00 35.22           H  
ATOM    768  N   THR A  84       3.877 -12.187  12.018  1.00 38.56           N  
ANISOU  768  N   THR A  84     4121   3780   6751    157  -2523     91
ATOM    769  CA  THR A  84       4.663 -13.374  11.648  1.00 37.82           C  
ANISOU  769  CA  THR A  84     3859   3534   6977    251  -2595     44
ATOM    770  C   THR A  84       5.566 -13.885  12.794  1.00 44.02           C  
ANISOU  770  C   THR A  84     4693   4160   7874    257  -2940    118
ATOM    771  O   THR A  84       5.777 -15.095  12.876  1.00 43.36           O  
ANISOU  771  O   THR A  84     4579   3919   7977    315  -3078    144
ATOM    772  CB  THR A  84       5.554 -13.145  10.394  1.00 40.31           C  
ANISOU  772  CB  THR A  84     3862   3881   7574    307  -2372   -156
ATOM    773  OG1 THR A  84       6.657 -12.286  10.625  1.00 49.08           O  
ANISOU  773  OG1 THR A  84     4843   4983   8821    296  -2471   -226
ATOM    774  CG2 THR A  84       4.789 -12.669   9.156  1.00 36.93           C  
ANISOU  774  CG2 THR A  84     3402   3619   7012    281  -2041   -235
ATOM    775  H   THR A  84       4.234 -11.288  11.729  1.00 38.56           H  
ATOM    776  HG1 THR A  84       6.327 -11.423  10.891  1.00 49.08           H  
ATOM    777  N   ARG A  85       6.072 -12.976  13.648  1.00 46.76           N  
ANISOU  777  N   ARG A  85     5111   4537   8118    193  -3093    148
ATOM    778  CA  ARG A  85       7.021 -13.286  14.721  1.00 48.90           C  
ANISOU  778  CA  ARG A  85     5431   4653   8497    195  -3444    217
ATOM    779  C   ARG A  85       6.322 -13.732  16.016  1.00 47.78           C  
ANISOU  779  C   ARG A  85     5667   4439   8048    109  -3663    416
ATOM    780  O   ARG A  85       6.684 -14.770  16.567  1.00 55.08           O  
ANISOU  780  O   ARG A  85     6663   5193   9073    136  -3893    498
ATOM    781  CB  ARG A  85       7.910 -12.053  15.000  1.00 55.37           C  
ANISOU  781  CB  ARG A  85     6147   5523   9368    160  -3536    150
ATOM    782  CG  ARG A  85       8.798 -11.633  13.810  1.00 61.47           C  
ANISOU  782  CG  ARG A  85     6567   6364  10424    215  -3315    -53
ATOM    783  CD  ARG A  85       9.702 -10.409  14.065  1.00 69.80           C  
ANISOU  783  CD  ARG A  85     7583   7521  11419    139  -3351   -105
ATOM    784  NE  ARG A  85       8.964  -9.213  14.520  1.00 71.97           N1+
ANISOU  784  NE  ARG A  85     8151   7912  11282     17  -3353     -1
ATOM    785  CZ  ARG A  85       8.910  -8.707  15.768  1.00 71.23           C  
ANISOU  785  CZ  ARG A  85     8220   7817  11027    -74  -3582     66
ATOM    786  NH1 ARG A  85       9.583  -9.250  16.794  1.00 74.43           N  
ANISOU  786  NH1 ARG A  85     8545   8101  11634    -49  -3878     70
ATOM    787  NH2 ARG A  85       8.160  -7.623  15.997  1.00 63.93           N  
ANISOU  787  NH2 ARG A  85     7553   7007   9731   -198  -3515    123
ATOM    788  H   ARG A  85       5.854 -11.999  13.513  1.00 46.76           H  
ATOM    789  HE  ARG A  85       8.418  -8.756  13.804  1.00 71.97           H  
ATOM    790 HH12 ARG A  85       9.540  -8.838  17.715  1.00 74.43           H  
ATOM    791 HH11 ARG A  85      10.167 -10.059  16.638  1.00 74.43           H  
ATOM    792 HH22 ARG A  85       8.122  -7.210  16.918  1.00 63.93           H  
ATOM    793 HH21 ARG A  85       7.670  -7.171  15.238  1.00 63.93           H  
ATOM    794  N   LYS A  86       5.369 -12.915  16.487  1.00 49.96           N  
ANISOU  794  N   LYS A  86     6200   4836   7948     -8  -3585    486
ATOM    795  CA  LYS A  86       4.707 -13.039  17.787  1.00 50.17           C  
ANISOU  795  CA  LYS A  86     6623   4798   7643   -130  -3764    656
ATOM    796  C   LYS A  86       3.231 -13.443  17.683  1.00 47.23           C  
ANISOU  796  C   LYS A  86     6476   4472   6996   -187  -3571    731
ATOM    797  O   LYS A  86       2.695 -13.929  18.679  1.00 45.27           O  
ANISOU  797  O   LYS A  86     6564   4147   6489   -293  -3684    864
ATOM    798  CB  LYS A  86       4.847 -11.690  18.528  1.00 48.28           C  
ANISOU  798  CB  LYS A  86     6556   4634   7155   -255  -3839    674
ATOM    799  CG  LYS A  86       6.200 -11.522  19.241  1.00 54.66           C  
ANISOU  799  CG  LYS A  86     7270   5346   8154   -240  -4147    663
ATOM    800  CD  LYS A  86       6.203 -12.174  20.638  1.00 62.88           C  
ANISOU  800  CD  LYS A  86     8691   6277   8922   -373  -4437    815
ATOM    801  CE  LYS A  86       7.590 -12.255  21.296  1.00 65.17           C  
ANISOU  801  CE  LYS A  86     8873   6422   9468   -328  -4810    825
ATOM    802  NZ  LYS A  86       8.418 -13.331  20.718  1.00 68.83           N1+
ANISOU  802  NZ  LYS A  86     9369   6675  10107   -261  -5051    916
ATOM    803  H   LYS A  86       5.117 -12.093  15.954  1.00 49.96           H  
ATOM    804  HZ1 LYS A  86       8.557 -13.161  19.733  1.00 68.83           H  
ATOM    805  HZ2 LYS A  86       9.314 -13.358  21.184  1.00 68.83           H  
ATOM    806  HZ3 LYS A  86       7.951 -14.218  20.841  1.00 68.83           H  
ATOM    807  N   GLY A  87       2.604 -13.246  16.511  1.00 41.97           N  
ANISOU  807  N   GLY A  87     5646   3927   6372   -133  -3280    644
ATOM    808  CA  GLY A  87       1.182 -13.507  16.287  1.00 45.27           C  
ANISOU  808  CA  GLY A  87     6250   4391   6558   -180  -3097    706
ATOM    809  C   GLY A  87       0.309 -12.400  16.895  1.00 42.38           C  
ANISOU  809  C   GLY A  87     6179   4131   5791   -333  -2993    752
ATOM    810  O   GLY A  87       0.803 -11.458  17.518  1.00 41.79           O  
ANISOU  810  O   GLY A  87     6205   4083   5590   -416  -3081    748
ATOM    811  H   GLY A  87       3.116 -12.837  15.742  1.00 41.97           H  
ATOM    812  N   LEU A  88      -1.011 -12.547  16.718  1.00 37.53           N  
ANISOU  812  N   LEU A  88     5712   3571   4977   -378  -2788    787
ATOM    813  CA  LEU A  88      -2.032 -11.672  17.289  1.00 39.84           C  
ANISOU  813  CA  LEU A  88     6291   3955   4890   -532  -2626    810
ATOM    814  C   LEU A  88      -3.219 -12.520  17.756  1.00 44.99           C  
ANISOU  814  C   LEU A  88     7233   4554   5309   -623  -2512    907
ATOM    815  O   LEU A  88      -3.738 -13.312  16.972  1.00 40.49           O  
ANISOU  815  O   LEU A  88     6564   3953   4865   -542  -2436    925
ATOM    816  CB  LEU A  88      -2.496 -10.632  16.243  1.00 37.09           C  
ANISOU  816  CB  LEU A  88     5777   3780   4537   -502  -2390    698
ATOM    817  CG  LEU A  88      -1.484  -9.521  15.897  1.00 40.54           C  
ANISOU  817  CG  LEU A  88     5948   4288   5166   -449  -2434    579
ATOM    818  CD1 LEU A  88      -1.917  -8.736  14.646  1.00 34.16           C  
ANISOU  818  CD1 LEU A  88     4895   3622   4462   -386  -2210    455
ATOM    819  CD2 LEU A  88      -1.280  -8.576  17.090  1.00 37.30           C  
ANISOU  819  CD2 LEU A  88     5760   3896   4517   -590  -2493    584
ATOM    820  H   LEU A  88      -1.355 -13.323  16.168  1.00 37.53           H  
ATOM    821  N   VAL A  89      -3.659 -12.306  19.007  1.00 41.62           N  
ANISOU  821  N   VAL A  89     7159   4107   4548   -804  -2477    953
ATOM    822  CA  VAL A  89      -4.871 -12.913  19.570  1.00 44.88           C  
ANISOU  822  CA  VAL A  89     7865   4475   4712   -930  -2307   1014
ATOM    823  C   VAL A  89      -6.148 -12.272  18.987  1.00 40.50           C  
ANISOU  823  C   VAL A  89     7323   4048   4016   -971  -1935    946
ATOM    824  O   VAL A  89      -6.065 -11.237  18.326  1.00 34.40           O  
ANISOU  824  O   VAL A  89     6384   3398   3288   -919  -1834    863
ATOM    825  CB  VAL A  89      -4.904 -12.790  21.123  1.00 41.58           C  
ANISOU  825  CB  VAL A  89     7818   3969   4010  -1122  -2396   1066
ATOM    826  CG1 VAL A  89      -3.676 -13.448  21.764  1.00 46.78           C  
ANISOU  826  CG1 VAL A  89     8462   4492   4819  -1078  -2789   1140
ATOM    827  CG2 VAL A  89      -5.134 -11.373  21.689  1.00 43.52           C  
ANISOU  827  CG2 VAL A  89     8185   4310   4040  -1245  -2247    984
ATOM    828  H   VAL A  89      -3.189 -11.626  19.592  1.00 41.62           H  
ATOM    829  N   SER A  90      -7.311 -12.894  19.238  1.00 40.35           N  
ANISOU  829  N   SER A  90     7490   3996   3845  -1066  -1721    973
ATOM    830  CA  SER A  90      -8.617 -12.339  18.875  1.00 37.44           C  
ANISOU  830  CA  SER A  90     7137   3727   3364  -1123  -1334    895
ATOM    831  C   SER A  90      -9.046 -11.204  19.826  1.00 38.09           C  
ANISOU  831  C   SER A  90     7416   3866   3189  -1281  -1153    803
ATOM    832  O   SER A  90      -8.608 -11.160  20.973  1.00 40.22           O  
ANISOU  832  O   SER A  90     7904   4071   3308  -1395  -1296    822
ATOM    833  CB  SER A  90      -9.653 -13.474  18.764  1.00 38.06           C  
ANISOU  833  CB  SER A  90     7317   3739   3406  -1184  -1146    927
ATOM    834  OG  SER A  90     -10.061 -13.972  20.019  1.00 40.05           O  
ANISOU  834  OG  SER A  90     7886   3905   3428  -1352  -1161    954
ATOM    835  H   SER A  90      -7.323 -13.735  19.803  1.00 40.35           H  
ATOM    836  HG  SER A  90      -9.322 -14.455  20.413  1.00 40.05           H  
ATOM    837  N   GLY A  91      -9.888 -10.293  19.326  1.00 36.10           N  
ANISOU  837  N   GLY A  91     7079   3722   2914  -1288   -829    696
ATOM    838  CA  GLY A  91     -10.355  -9.143  20.083  1.00 44.96           C  
ANISOU  838  CA  GLY A  91     8352   4884   3847  -1424   -595    576
ATOM    839  C   GLY A  91     -11.253  -8.310  19.174  1.00 35.79           C  
ANISOU  839  C   GLY A  91     7014   3834   2752  -1380   -250    448
ATOM    840  O   GLY A  91     -10.861  -7.968  18.057  1.00 37.12           O  
ANISOU  840  O   GLY A  91     6891   4084   3128  -1217   -283    412
ATOM    841  H   GLY A  91     -10.209 -10.376  18.368  1.00 36.10           H  
ATOM    842  N   GLY A  92     -12.444  -7.960  19.682  1.00 39.67           N  
ANISOU  842  N   GLY A  92     7589   4319   3164  -1489     80    332
ATOM    843  CA  GLY A  92     -13.457  -7.194  18.965  1.00 35.87           C  
ANISOU  843  CA  GLY A  92     6905   3918   2806  -1435    417    194
ATOM    844  C   GLY A  92     -13.392  -5.703  19.321  1.00 37.51           C  
ANISOU  844  C   GLY A  92     7113   4160   2980  -1453    536     67
ATOM    845  O   GLY A  92     -12.343  -5.173  19.694  1.00 38.30           O  
ANISOU  845  O   GLY A  92     7313   4253   2985  -1477    331     96
ATOM    846  H   GLY A  92     -12.697  -8.290  20.604  1.00 39.67           H  
ATOM    847  N   LEU A  93     -14.547  -5.034  19.168  1.00 36.40           N  
ANISOU  847  N   LEU A  93     6839   4040   2950  -1437    861    -81
ATOM    848  CA  LEU A  93     -14.783  -3.618  19.473  1.00 33.77           C  
ANISOU  848  CA  LEU A  93     6483   3713   2636  -1439    997   -208
ATOM    849  C   LEU A  93     -14.774  -3.337  20.992  1.00 39.29           C  
ANISOU  849  C   LEU A  93     7469   4313   3147  -1633   1046   -255
ATOM    850  O   LEU A  93     -14.730  -4.267  21.800  1.00 45.24           O  
ANISOU  850  O   LEU A  93     8447   4994   3748  -1769    991   -201
ATOM    851  CB  LEU A  93     -16.143  -3.194  18.857  1.00 38.14           C  
ANISOU  851  CB  LEU A  93     6771   4294   3426  -1335   1290   -346
ATOM    852  CG  LEU A  93     -16.300  -3.429  17.338  1.00 37.27           C  
ANISOU  852  CG  LEU A  93     6365   4268   3527  -1162   1301   -325
ATOM    853  CD1 LEU A  93     -17.721  -3.062  16.861  1.00 40.51           C  
ANISOU  853  CD1 LEU A  93     6539   4670   4181  -1093   1564   -462
ATOM    854  CD2 LEU A  93     -15.226  -2.703  16.515  1.00 36.08           C  
ANISOU  854  CD2 LEU A  93     6079   4179   3453  -1016   1120   -298
ATOM    855  H   LEU A  93     -15.362  -5.546  18.854  1.00 36.40           H  
ATOM    856  N   TYR A  94     -14.844  -2.046  21.358  1.00 38.86           N  
ANISOU  856  N   TYR A  94     7416   4245   3103  -1650   1151   -357
ATOM    857  CA  TYR A  94     -14.957  -1.580  22.741  1.00 44.02           C  
ANISOU  857  CA  TYR A  94     8342   4801   3582  -1846   1218   -411
ATOM    858  C   TYR A  94     -16.274  -2.028  23.406  1.00 48.96           C  
ANISOU  858  C   TYR A  94     9062   5343   4196  -1974   1484   -499
ATOM    859  O   TYR A  94     -17.344  -1.786  22.847  1.00 48.13           O  
ANISOU  859  O   TYR A  94     8743   5245   4299  -1900   1734   -608
ATOM    860  CB  TYR A  94     -14.765  -0.050  22.767  1.00 40.53           C  
ANISOU  860  CB  TYR A  94     7840   4356   3202  -1825   1330   -516
ATOM    861  CG  TYR A  94     -14.865   0.595  24.139  1.00 44.83           C  
ANISOU  861  CG  TYR A  94     8665   4801   3568  -2037   1413   -576
ATOM    862  CD1 TYR A  94     -16.088   1.140  24.585  1.00 50.47           C  
ANISOU  862  CD1 TYR A  94     9396   5435   4345  -2122   1742   -727
ATOM    863  CD2 TYR A  94     -13.732   0.655  24.976  1.00 49.73           C  
ANISOU  863  CD2 TYR A  94     9528   5399   3967  -2156   1157   -485
ATOM    864  CE1 TYR A  94     -16.176   1.734  25.858  1.00 50.97           C  
ANISOU  864  CE1 TYR A  94     9731   5401   4235  -2334   1839   -790
ATOM    865  CE2 TYR A  94     -13.825   1.233  26.256  1.00 51.59           C  
ANISOU  865  CE2 TYR A  94    10037   5542   4024  -2363   1234   -539
ATOM    866  CZ  TYR A  94     -15.049   1.764  26.701  1.00 52.77           C  
ANISOU  866  CZ  TYR A  94    10218   5614   4217  -2459   1587   -693
ATOM    867  OH  TYR A  94     -15.141   2.302  27.951  1.00 56.59           O  
ANISOU  867  OH  TYR A  94    10990   5999   4512  -2684   1684   -754
ATOM    868  H   TYR A  94     -14.872  -1.328  20.645  1.00 38.86           H  
ATOM    869  HH  TYR A  94     -16.051   2.424  28.235  1.00 56.59           H  
ATOM    870  N   GLU A  95     -16.147  -2.682  24.577  1.00 48.13           N  
ANISOU  870  N   GLU A  95     9279   5151   3858  -2172   1417   -455
ATOM    871  CA  GLU A  95     -17.226  -3.258  25.399  1.00 52.17           C  
ANISOU  871  CA  GLU A  95     9946   5566   4312  -2337   1664   -543
ATOM    872  C   GLU A  95     -18.062  -4.367  24.719  1.00 52.35           C  
ANISOU  872  C   GLU A  95     9782   5622   4488  -2248   1759   -541
ATOM    873  O   GLU A  95     -19.123  -4.720  25.233  1.00 53.60           O  
ANISOU  873  O   GLU A  95     9929   5721   4716  -2329   2039   -662
ATOM    874  CB  GLU A  95     -18.101  -2.155  26.046  1.00 54.08           C  
ANISOU  874  CB  GLU A  95    10177   5742   4630  -2421   1993   -729
ATOM    875  CG  GLU A  95     -17.355  -1.355  27.138  1.00 59.49           C  
ANISOU  875  CG  GLU A  95    11206   6332   5067  -2643   1981   -749
ATOM    876  CD  GLU A  95     -18.184  -0.262  27.839  1.00 69.04           C  
ANISOU  876  CD  GLU A  95    12392   7471   6370  -2721   2311   -934
ATOM    877  OE1 GLU A  95     -19.350  -0.031  27.447  1.00 73.71           O1-
ANISOU  877  OE1 GLU A  95    12719   8065   7222  -2624   2562  -1054
ATOM    878  OE2 GLU A  95     -17.624   0.338  28.782  1.00 75.59           O  
ANISOU  878  OE2 GLU A  95    13460   8236   7023  -2880   2311   -958
ATOM    879  H   GLU A  95     -15.218  -2.814  24.948  1.00 48.13           H  
ATOM    880  N   SER A  96     -17.565  -4.927  23.602  1.00 48.00           N  
ANISOU  880  N   SER A  96     9080   5157   4000  -2091   1533   -407
ATOM    881  CA  SER A  96     -18.217  -6.008  22.858  1.00 49.98           C  
ANISOU  881  CA  SER A  96     9170   5437   4382  -2020   1599   -386
ATOM    882  C   SER A  96     -18.228  -7.357  23.596  1.00 48.73           C  
ANISOU  882  C   SER A  96     9281   5200   4034  -2162   1502   -291
ATOM    883  O   SER A  96     -19.151  -8.141  23.380  1.00 52.30           O  
ANISOU  883  O   SER A  96     9657   5641   4571  -2166   1638   -311
ATOM    884  CB  SER A  96     -17.561  -6.135  21.469  1.00 45.05           C  
ANISOU  884  CB  SER A  96     8276   4927   3914  -1805   1416   -283
ATOM    885  OG  SER A  96     -16.243  -6.648  21.530  1.00 41.71           O  
ANISOU  885  OG  SER A  96     8002   4502   3343  -1802   1069   -111
ATOM    886  H   SER A  96     -16.687  -4.594  23.231  1.00 48.00           H  
ATOM    887  HG  SER A  96     -15.642  -5.921  21.727  1.00 41.71           H  
ATOM    888  N   HIS A  97     -17.191  -7.604  24.418  1.00 53.16           N  
ANISOU  888  N   HIS A  97    10149   5698   4353  -2277   1258   -186
ATOM    889  CA  HIS A  97     -16.892  -8.875  25.086  1.00 52.39           C  
ANISOU  889  CA  HIS A  97    10320   5512   4074  -2393   1092    -63
ATOM    890  C   HIS A  97     -16.671 -10.030  24.086  1.00 50.97           C  
ANISOU  890  C   HIS A  97     9959   5379   4027  -2240    934     67
ATOM    891  O   HIS A  97     -17.094 -11.159  24.337  1.00 44.38           O  
ANISOU  891  O   HIS A  97     9244   4479   3140  -2307    935    124
ATOM    892  CB  HIS A  97     -17.930  -9.184  26.191  1.00 56.31           C  
ANISOU  892  CB  HIS A  97    11036   5903   4456  -2604   1384   -179
ATOM    893  CG  HIS A  97     -18.001  -8.124  27.263  1.00 56.93           C  
ANISOU  893  CG  HIS A  97    11311   5910   4409  -2777   1561   -313
ATOM    894  ND1 HIS A  97     -16.959  -7.912  28.154  1.00 64.81           N1+
ANISOU  894  ND1 HIS A  97    12627   6835   5162  -2918   1353   -243
ATOM    895  CD2 HIS A  97     -18.925  -7.116  27.472  1.00 61.69           C  
ANISOU  895  CD2 HIS A  97    11827   6494   5118  -2834   1919   -511
ATOM    896  CE1 HIS A  97     -17.282  -6.842  28.879  1.00 68.37           C  
ANISOU  896  CE1 HIS A  97    13198   7228   5552  -3067   1593   -392
ATOM    897  NE2 HIS A  97     -18.453  -6.327  28.508  1.00 68.56           N  
ANISOU  897  NE2 HIS A  97    12977   7278   5794  -3015   1941   -558
ATOM    898  H   HIS A  97     -16.500  -6.879  24.551  1.00 53.16           H  
ATOM    899  HD1 HIS A  97     -16.104  -8.452  28.216  1.00 64.81           H  
ATOM    900  HE2 HIS A  97     -18.892  -5.495  28.888  1.00 68.56           H  
ATOM    901  N   VAL A  98     -16.000  -9.702  22.970  1.00 47.77           N  
ANISOU  901  N   VAL A  98     9278   5077   3797  -2043    803    116
ATOM    902  CA  VAL A  98     -15.636 -10.616  21.893  1.00 42.79           C  
ANISOU  902  CA  VAL A  98     8455   4482   3321  -1893    652    237
ATOM    903  C   VAL A  98     -14.109 -10.772  21.886  1.00 46.20           C  
ANISOU  903  C   VAL A  98     8952   4892   3712  -1825    232    402
ATOM    904  O   VAL A  98     -13.391  -9.772  21.873  1.00 42.73           O  
ANISOU  904  O   VAL A  98     8471   4497   3268  -1778    102    395
ATOM    905  CB  VAL A  98     -16.089 -10.050  20.513  1.00 48.16           C  
ANISOU  905  CB  VAL A  98     8765   5279   4254  -1729    821    161
ATOM    906  CG1 VAL A  98     -15.495 -10.760  19.278  1.00 42.75           C  
ANISOU  906  CG1 VAL A  98     7904   4614   3726  -1586    619    300
ATOM    907  CG2 VAL A  98     -17.624 -10.027  20.405  1.00 44.03           C  
ANISOU  907  CG2 VAL A  98     8123   4762   3844  -1775   1198     -3
ATOM    908  H   VAL A  98     -15.696  -8.747  22.847  1.00 47.77           H  
ATOM    909  N   GLY A  99     -13.656 -12.033  21.852  1.00 43.49           N  
ANISOU  909  N   GLY A  99     8695   4466   3364  -1818     14    542
ATOM    910  CA  GLY A  99     -12.248 -12.398  21.747  1.00 43.26           C  
ANISOU  910  CA  GLY A  99     8645   4399   3391  -1714   -400    689
ATOM    911  C   GLY A  99     -11.503 -12.256  23.081  1.00 38.99           C  
ANISOU  911  C   GLY A  99     8379   3777   2660  -1829   -646    734
ATOM    912  O   GLY A  99     -12.086 -11.957  24.122  1.00 48.11           O  
ANISOU  912  O   GLY A  99     9789   4888   3603  -2012   -502    665
ATOM    913  H   GLY A  99     -14.319 -12.794  21.886  1.00 43.49           H  
ATOM    914  N   CYS A 100     -10.189 -12.512  23.030  1.00 41.16           N  
ANISOU  914  N   CYS A 100     8584   4014   3040  -1721  -1032    847
ATOM    915  CA  CYS A 100      -9.258 -12.437  24.156  1.00 42.07           C  
ANISOU  915  CA  CYS A 100     8934   4028   3024  -1816  -1331    914
ATOM    916  C   CYS A 100      -9.028 -11.000  24.654  1.00 49.28           C  
ANISOU  916  C   CYS A 100     9921   4993   3811  -1907  -1261    820
ATOM    917  O   CYS A 100      -9.086 -10.778  25.861  1.00 47.89           O  
ANISOU  917  O   CYS A 100    10051   4745   3399  -2103  -1205    794
ATOM    918  CB  CYS A 100      -7.952 -13.141  23.739  1.00 48.39           C  
ANISOU  918  CB  CYS A 100     9560   4774   4051  -1649  -1746   1032
ATOM    919  SG  CYS A 100      -6.538 -13.154  24.871  1.00 51.04           S  
ANISOU  919  SG  CYS A 100    10120   4975   4300  -1735  -2161   1122
ATOM    920  H   CYS A 100      -9.777 -12.756  22.140  1.00 41.16           H  
ATOM    921  N   ARG A 101      -8.787 -10.056  23.730  1.00 45.37           N  
ANISOU  921  N   ARG A 101     9159   4611   3467  -1777  -1256    765
ATOM    922  CA  ARG A 101      -8.472  -8.661  24.044  1.00 47.49           C  
ANISOU  922  CA  ARG A 101     9468   4926   3648  -1844  -1211    680
ATOM    923  C   ARG A 101      -9.288  -7.690  23.167  1.00 43.09           C  
ANISOU  923  C   ARG A 101     8711   4502   3160  -1782   -866    543
ATOM    924  O   ARG A 101      -8.713  -7.070  22.270  1.00 43.17           O  
ANISOU  924  O   ARG A 101     8464   4605   3334  -1636   -926    523
ATOM    925  CB  ARG A 101      -6.953  -8.418  23.910  1.00 46.72           C  
ANISOU  925  CB  ARG A 101     9246   4825   3681  -1751  -1584    744
ATOM    926  CG  ARG A 101      -6.089  -9.170  24.940  1.00 48.25           C  
ANISOU  926  CG  ARG A 101     9609   4873   3852  -1793  -1957    877
ATOM    927  CD  ARG A 101      -4.614  -8.740  24.912  1.00 51.04           C  
ANISOU  927  CD  ARG A 101     9811   5224   4358  -1709  -2288    906
ATOM    928  NE  ARG A 101      -4.427  -7.368  25.424  1.00 51.68           N1+
ANISOU  928  NE  ARG A 101     9971   5364   4301  -1811  -2191    820
ATOM    929  CZ  ARG A 101      -3.344  -6.584  25.294  1.00 50.55           C  
ANISOU  929  CZ  ARG A 101     9675   5257   4273  -1752  -2389    802
ATOM    930  NH1 ARG A 101      -2.240  -7.006  24.670  1.00 52.27           N  
ANISOU  930  NH1 ARG A 101     9611   5469   4782  -1580  -2670    845
ATOM    931  NH2 ARG A 101      -3.362  -5.343  25.793  1.00 50.09           N  
ANISOU  931  NH2 ARG A 101     9738   5238   4054  -1872  -2289    724
ATOM    932  H   ARG A 101      -8.770 -10.313  22.752  1.00 45.37           H  
ATOM    933  HE  ARG A 101      -5.212  -6.997  25.949  1.00 51.68           H  
ATOM    934 HH12 ARG A 101      -1.450  -6.388  24.544  1.00 52.27           H  
ATOM    935 HH11 ARG A 101      -2.203  -7.934  24.272  1.00 52.27           H  
ATOM    936 HH22 ARG A 101      -2.585  -4.714  25.636  1.00 50.09           H  
ATOM    937 HH21 ARG A 101      -4.181  -4.995  26.276  1.00 50.09           H  
ATOM    938  N   PRO A 102     -10.605  -7.528  23.442  1.00 44.32           N  
ANISOU  938  N   PRO A 102     8966   4659   3213  -1889   -502    435
ATOM    939  CA  PRO A 102     -11.392  -6.425  22.856  1.00 39.35           C  
ANISOU  939  CA  PRO A 102     8138   4135   2680  -1826   -176    292
ATOM    940  C   PRO A 102     -10.867  -5.034  23.260  1.00 42.39           C  
ANISOU  940  C   PRO A 102     8523   4552   3032  -1848   -187    220
ATOM    941  O   PRO A 102     -10.329  -4.872  24.358  1.00 44.08           O  
ANISOU  941  O   PRO A 102     8944   4700   3104  -1966   -359    254
ATOM    942  CB  PRO A 102     -12.823  -6.676  23.346  1.00 44.44           C  
ANISOU  942  CB  PRO A 102     8905   4735   3247  -1956    184    184
ATOM    943  CG  PRO A 102     -12.666  -7.498  24.608  1.00 47.08           C  
ANISOU  943  CG  PRO A 102     9581   4940   3366  -2139     59    252
ATOM    944  CD  PRO A 102     -11.416  -8.329  24.360  1.00 49.75           C  
ANISOU  944  CD  PRO A 102     9937   5242   3721  -2067   -372    430
ATOM    945  N   TYR A 103     -10.991  -4.089  22.315  1.00 43.16           N  
ANISOU  945  N   TYR A 103     8384   4747   3268  -1732     -9    122
ATOM    946  CA  TYR A 103     -10.364  -2.766  22.315  1.00 40.79           C  
ANISOU  946  CA  TYR A 103     8044   4483   2972  -1726    -17     49
ATOM    947  C   TYR A 103     -10.682  -1.917  23.562  1.00 45.18           C  
ANISOU  947  C   TYR A 103     8841   4961   3366  -1913    150    -37
ATOM    948  O   TYR A 103     -11.826  -1.928  24.009  1.00 46.77           O  
ANISOU  948  O   TYR A 103     9122   5113   3534  -1999    437   -122
ATOM    949  CB  TYR A 103     -10.752  -2.073  20.993  1.00 35.56           C  
ANISOU  949  CB  TYR A 103     7107   3916   2490  -1574    193    -53
ATOM    950  CG  TYR A 103      -9.881  -0.896  20.607  1.00 35.72           C  
ANISOU  950  CG  TYR A 103     7030   3984   2560  -1521    106   -106
ATOM    951  CD1 TYR A 103      -8.494  -1.082  20.430  1.00 31.50           C  
ANISOU  951  CD1 TYR A 103     6463   3468   2035  -1493   -247    -25
ATOM    952  CD2 TYR A 103     -10.448   0.377  20.403  1.00 34.04           C  
ANISOU  952  CD2 TYR A 103     6737   3779   2418  -1497    373   -244
ATOM    953  CE1 TYR A 103      -7.669   0.008  20.109  1.00 34.33           C  
ANISOU  953  CE1 TYR A 103     6717   3865   2460  -1460   -314    -94
ATOM    954  CE2 TYR A 103      -9.624   1.464  20.055  1.00 32.15           C  
ANISOU  954  CE2 TYR A 103     6420   3567   2228  -1458    305   -298
ATOM    955  CZ  TYR A 103      -8.230   1.286  19.941  1.00 32.92           C  
ANISOU  955  CZ  TYR A 103     6496   3694   2318  -1450    -30   -228
ATOM    956  OH  TYR A 103      -7.416   2.342  19.661  1.00 30.91           O  
ANISOU  956  OH  TYR A 103     6152   3458   2133  -1429    -82   -299
ATOM    957  H   TYR A 103     -11.481  -4.328  21.463  1.00 43.16           H  
ATOM    958  HH  TYR A 103      -7.896   3.163  19.499  1.00 30.91           H  
ATOM    959  N   SER A 104      -9.661  -1.242  24.124  1.00 44.29           N  
ANISOU  959  N   SER A 104     8834   4831   3162  -1981    -29    -23
ATOM    960  CA  SER A 104      -9.755  -0.550  25.417  1.00 46.93           C  
ANISOU  960  CA  SER A 104     9438   5082   3313  -2182     89    -85
ATOM    961  C   SER A 104      -9.998   0.968  25.318  1.00 47.62           C  
ANISOU  961  C   SER A 104     9447   5194   3454  -2179    324   -230
ATOM    962  O   SER A 104     -10.465   1.539  26.303  1.00 51.20           O  
ANISOU  962  O   SER A 104    10104   5572   3777  -2345    492   -308
ATOM    963  CB  SER A 104      -8.514  -0.875  26.278  1.00 53.15           C  
ANISOU  963  CB  SER A 104    10444   5813   3939  -2292   -267     31
ATOM    964  OG  SER A 104      -7.379  -0.100  25.940  1.00 50.34           O  
ANISOU  964  OG  SER A 104     9929   5525   3673  -2196   -490     44
ATOM    965  H   SER A 104      -8.738  -1.285  23.709  1.00 44.29           H  
ATOM    966  HG  SER A 104      -6.928  -0.525  25.201  1.00 50.34           H  
ATOM    967  N   ILE A 105      -9.687   1.601  24.172  1.00 44.22           N  
ANISOU  967  N   ILE A 105     8741   4851   3208  -2004    339   -271
ATOM    968  CA  ILE A 105      -9.908   3.039  23.978  1.00 46.49           C  
ANISOU  968  CA  ILE A 105     8944   5147   3574  -1982    541   -403
ATOM    969  C   ILE A 105     -11.370   3.230  23.501  1.00 46.35           C  
ANISOU  969  C   ILE A 105     8790   5111   3711  -1917    906   -517
ATOM    970  O   ILE A 105     -11.747   2.594  22.513  1.00 44.43           O  
ANISOU  970  O   ILE A 105     8343   4921   3618  -1768    939   -499
ATOM    971  CB  ILE A 105      -8.972   3.636  22.882  1.00 43.09           C  
ANISOU  971  CB  ILE A 105     8300   4799   3273  -1838    367   -397
ATOM    972  CG1 ILE A 105      -7.487   3.230  23.043  1.00 45.32           C  
ANISOU  972  CG1 ILE A 105     8629   5105   3484  -1859    -40   -273
ATOM    973  CG2 ILE A 105      -9.106   5.172  22.767  1.00 42.27           C  
ANISOU  973  CG2 ILE A 105     8161   4677   3223  -1844    538   -523
ATOM    974  CD1 ILE A 105      -6.849   3.595  24.391  1.00 46.06           C  
ANISOU  974  CD1 ILE A 105     8896   5163   3440  -1999   -177   -282
ATOM    975  H   ILE A 105      -9.308   1.085  23.391  1.00 44.22           H  
ATOM    976  N   PRO A 106     -12.182   4.052  24.209  1.00 43.44           N  
ANISOU  976  N   PRO A 106     7578   5442   3484  -2026    939   -409
ATOM    977  CA  PRO A 106     -13.611   4.208  23.877  1.00 46.26           C  
ANISOU  977  CA  PRO A 106     7834   5758   3987  -1934   1101   -476
ATOM    978  C   PRO A 106     -13.866   4.908  22.522  1.00 42.08           C  
ANISOU  978  C   PRO A 106     7176   5194   3618  -1754   1080   -507
ATOM    979  O   PRO A 106     -13.011   5.668  22.065  1.00 42.03           O  
ANISOU  979  O   PRO A 106     7199   5179   3590  -1726   1030   -496
ATOM    980  CB  PRO A 106     -14.172   5.018  25.059  1.00 47.30           C  
ANISOU  980  CB  PRO A 106     8112   5860   3997  -2017   1316   -572
ATOM    981  CG  PRO A 106     -12.987   5.791  25.608  1.00 44.96           C  
ANISOU  981  CG  PRO A 106     7997   5558   3530  -2119   1220   -591
ATOM    982  CD  PRO A 106     -11.816   4.842  25.385  1.00 48.86           C  
ANISOU  982  CD  PRO A 106     8469   6116   3978  -2175   1002   -463
ATOM    983  N   PRO A 107     -15.042   4.647  21.908  1.00 40.90           N  
ANISOU  983  N   PRO A 107     6878   5018   3643  -1631   1107   -532
ATOM    984  CA  PRO A 107     -15.411   5.238  20.613  1.00 40.35           C  
ANISOU  984  CA  PRO A 107     6707   4919   3705  -1439   1080   -561
ATOM    985  C   PRO A 107     -15.789   6.728  20.739  1.00 41.87           C  
ANISOU  985  C   PRO A 107     6958   5044   3906  -1432   1247   -638
ATOM    986  O   PRO A 107     -16.358   7.134  21.753  1.00 42.40           O  
ANISOU  986  O   PRO A 107     7129   5080   3899  -1544   1402   -704
ATOM    987  CB  PRO A 107     -16.576   4.345  20.154  1.00 44.18           C  
ANISOU  987  CB  PRO A 107     7031   5375   4380  -1340   1048   -583
ATOM    988  CG  PRO A 107     -17.248   3.893  21.437  1.00 45.82           C  
ANISOU  988  CG  PRO A 107     7243   5576   4591  -1503   1180   -576
ATOM    989  CD  PRO A 107     -16.067   3.713  22.377  1.00 47.39           C  
ANISOU  989  CD  PRO A 107     7607   5829   4571  -1664   1143   -515
ATOM    990  N   CYS A 108     -15.445   7.512  19.705  1.00 40.65           N  
ANISOU  990  N   CYS A 108     6750   4861   3834  -1279   1212   -627
ATOM    991  CA  CYS A 108     -15.622   8.965  19.669  1.00 41.50           C  
ANISOU  991  CA  CYS A 108     6914   4872   3981  -1258   1338   -687
ATOM    992  C   CYS A 108     -15.885   9.461  18.238  1.00 41.21           C  
ANISOU  992  C   CYS A 108     6771   4809   4077  -1044   1293   -650
ATOM    993  O   CYS A 108     -15.650   8.730  17.276  1.00 40.41           O  
ANISOU  993  O   CYS A 108     6579   4781   3996   -910   1158   -587
ATOM    994  CB  CYS A 108     -14.393   9.639  20.322  1.00 41.81           C  
ANISOU  994  CB  CYS A 108     7105   4881   3900  -1404   1314   -660
ATOM    995  SG  CYS A 108     -12.789   9.317  19.543  1.00 44.82           S  
ANISOU  995  SG  CYS A 108     7442   5355   4232  -1394   1123   -480
ATOM    996  H   CYS A 108     -15.015   7.099  18.886  1.00 40.65           H  
ATOM    997  N   GLU A 109     -16.374  10.707  18.131  1.00 42.20           N  
ANISOU  997  N   GLU A 109     6930   4824   4281   -997   1395   -694
ATOM    998  CA  GLU A 109     -16.706  11.365  16.866  1.00 42.25           C  
ANISOU  998  CA  GLU A 109     6850   4792   4412   -787   1367   -651
ATOM    999  C   GLU A 109     -15.450  11.944  16.188  1.00 42.32           C  
ANISOU  999  C   GLU A 109     6893   4812   4373   -762   1292   -495
ATOM   1000  O   GLU A 109     -14.788  12.800  16.779  1.00 42.65           O  
ANISOU 1000  O   GLU A 109     7033   4770   4403   -898   1328   -473
ATOM   1001  CB  GLU A 109     -17.737  12.485  17.124  1.00 43.69           C  
ANISOU 1001  CB  GLU A 109     7037   4832   4729   -729   1514   -759
ATOM   1002  CG  GLU A 109     -19.017  12.074  17.882  1.00 44.45           C  
ANISOU 1002  CG  GLU A 109     7065   4929   4893   -743   1634   -885
ATOM   1003  CD  GLU A 109     -19.862  11.014  17.175  1.00 44.68           C  
ANISOU 1003  CD  GLU A 109     6908   5029   5037   -619   1531   -864
ATOM   1004  OE1 GLU A 109     -20.437  10.098  17.754  1.00 43.40           O  
ANISOU 1004  OE1 GLU A 109     6694   4896   4898   -465   1372   -790
ATOM   1005  OE2 GLU A 109     -19.957  11.226  15.834  1.00 44.64           O  
ANISOU 1005  OE2 GLU A 109     6811   5048   5103   -673   1602   -917
ATOM   1006  H   GLU A 109     -16.537  11.248  18.970  1.00 42.20           H  
ATOM   1007  HE2 GLU A 109     -20.484  10.549  15.390  1.00 44.64           H  
ATOM   1008  N   HIS A 110     -15.162  11.477  14.961  1.00 41.40           N  
ANISOU 1008  N   HIS A 110     6698   4797   4236   -580   1185   -384
ATOM   1009  CA  HIS A 110     -14.026  11.897  14.137  1.00 41.47           C  
ANISOU 1009  CA  HIS A 110     6706   4859   4191   -521   1145   -190
ATOM   1010  C   HIS A 110     -14.504  12.888  13.064  1.00 42.43           C  
ANISOU 1010  C   HIS A 110     6801   4911   4409   -324   1177   -121
ATOM   1011  O   HIS A 110     -14.909  12.465  11.980  1.00 42.41           O  
ANISOU 1011  O   HIS A 110     6745   4987   4384    -89   1106    -92
ATOM   1012  CB  HIS A 110     -13.399  10.666  13.450  1.00 40.63           C  
ANISOU 1012  CB  HIS A 110     6551   4933   3951   -406   1025   -102
ATOM   1013  CG  HIS A 110     -12.722   9.669  14.353  1.00 39.81           C  
ANISOU 1013  CG  HIS A 110     6472   4891   3764   -577    970   -153
ATOM   1014  ND1 HIS A 110     -11.349   9.666  14.553  1.00 39.70           N1+
ANISOU 1014  ND1 HIS A 110     6469   4945   3668   -694    941    -33
ATOM   1015  CD2 HIS A 110     -13.233   8.587  15.040  1.00 39.32           C  
ANISOU 1015  CD2 HIS A 110     6410   4830   3699   -642    928   -287
ATOM   1016  CE1 HIS A 110     -11.073   8.634  15.347  1.00 39.08           C  
ANISOU 1016  CE1 HIS A 110     6419   4905   3525   -820    878   -105
ATOM   1017  NE2 HIS A 110     -12.172   7.956  15.665  1.00 38.86           N  
ANISOU 1017  NE2 HIS A 110     6390   4836   3541   -795    877   -250
ATOM   1018  H   HIS A 110     -15.772  10.783  14.544  1.00 41.40           H  
ATOM   1019  HD1 HIS A 110     -10.680  10.318  14.160  1.00 39.70           H  
ATOM   1020  HE2 HIS A 110     -12.241   7.131  16.251  1.00 38.86           H  
ATOM   1021  N   HIS A 111     -14.433  14.193  13.381  1.00 43.53           N  
ANISOU 1021  N   HIS A 111     6994   4889   4657   -414   1263    -99
ATOM   1022  CA  HIS A 111     -14.734  15.319  12.479  1.00 47.27           C  
ANISOU 1022  CA  HIS A 111     7454   5267   5238   -247   1293      4
ATOM   1023  C   HIS A 111     -16.202  15.383  12.001  1.00 44.96           C  
ANISOU 1023  C   HIS A 111     7111   4953   5018    -41   1280   -120
ATOM   1024  O   HIS A 111     -16.480  15.973  10.956  1.00 45.72           O  
ANISOU 1024  O   HIS A 111     7178   5053   5139    181   1245    -15
ATOM   1025  CB  HIS A 111     -13.726  15.370  11.304  1.00 45.07           C  
ANISOU 1025  CB  HIS A 111     7133   5111   4880   -116   1261    276
ATOM   1026  CG  HIS A 111     -12.276  15.285  11.718  1.00 45.02           C  
ANISOU 1026  CG  HIS A 111     7119   5156   4828   -309   1261    419
ATOM   1027  ND1 HIS A 111     -11.487  14.176  11.464  1.00 46.22           N  
ANISOU 1027  ND1 HIS A 111     7306   5140   5116   -517   1293    497
ATOM   1028  CD2 HIS A 111     -11.457  16.184  12.366  1.00 44.17           C  
ANISOU 1028  CD2 HIS A 111     6966   5235   4579   -325   1211    493
ATOM   1029  CE1 HIS A 111     -10.271  14.440  11.949  1.00 46.13           C  
ANISOU 1029  CE1 HIS A 111     7251   5217   5060   -662   1257    626
ATOM   1030  NE2 HIS A 111     -10.181  15.636  12.519  1.00 44.86           N  
ANISOU 1030  NE2 HIS A 111     7038   5280   4726   -541   1221    629
ATOM   1031  H   HIS A 111     -14.107  14.458  14.301  1.00 43.53           H  
ATOM   1032  HD1 HIS A 111     -11.775  13.329  10.995  1.00 46.22           H  
ATOM   1033  N   VAL A 112     -17.110  14.781  12.783  1.00 44.58           N  
ANISOU 1033  N   VAL A 112     7042   4886   5011   -110   1305   -326
ATOM   1034  CA  VAL A 112     -18.554  14.735  12.564  1.00 45.26           C  
ANISOU 1034  CA  VAL A 112     7046   4916   5235     41   1309   -449
ATOM   1035  C   VAL A 112     -19.285  14.989  13.896  1.00 52.38           C  
ANISOU 1035  C   VAL A 112     7966   5704   6230   -104   1457   -629
ATOM   1036  O   VAL A 112     -18.661  14.975  14.958  1.00 47.86           O  
ANISOU 1036  O   VAL A 112     7478   5139   5566   -312   1520   -683
ATOM   1037  CB  VAL A 112     -19.006  13.353  12.000  1.00 44.63           C  
ANISOU 1037  CB  VAL A 112     6860   4972   5125    170   1163   -491
ATOM   1038  CG1 VAL A 112     -18.618  13.173  10.527  1.00 44.65           C  
ANISOU 1038  CG1 VAL A 112     6867   5073   5025    409   1019   -345
ATOM   1039  CG2 VAL A 112     -18.544  12.144  12.834  1.00 44.86           C  
ANISOU 1039  CG2 VAL A 112     6896   5101   5047    -11   1137   -539
ATOM   1040  H   VAL A 112     -16.795  14.331  13.630  1.00 44.58           H  
ATOM   1041  N   ASN A 113     -20.602  15.222  13.807  1.00 51.67           N  
ANISOU 1041  N   ASN A 113     7803   5516   6314     28   1515   -720
ATOM   1042  CA  ASN A 113     -21.496  15.355  14.959  1.00 57.42           C  
ANISOU 1042  CA  ASN A 113     8510   6179   7129    -46   1679   -893
ATOM   1043  C   ASN A 113     -22.211  14.014  15.197  1.00 54.27           C  
ANISOU 1043  C   ASN A 113     7956   5907   6758    -63   1652   -946
ATOM   1044  O   ASN A 113     -22.547  13.323  14.233  1.00 57.18           O  
ANISOU 1044  O   ASN A 113     8183   6324   7220     86   1505   -913
ATOM   1045  CB  ASN A 113     -22.526  16.482  14.707  1.00 59.18           C  
ANISOU 1045  CB  ASN A 113     8688   6243   7553    123   1764   -959
ATOM   1046  CG  ASN A 113     -21.884  17.843  14.412  1.00 71.62           C  
ANISOU 1046  CG  ASN A 113    10381   7675   9158    191   1726   -856
ATOM   1047  OD1 ASN A 113     -21.882  18.294  13.269  1.00 80.64           O  
ANISOU 1047  OD1 ASN A 113    11459   8787  10395    388   1633   -760
ATOM   1048  ND2 ASN A 113     -21.336  18.500  15.436  1.00 66.99           N  
ANISOU 1048  ND2 ASN A 113     9969   6986   8500     25   1782   -866
ATOM   1049  H   ASN A 113     -21.049  15.220  12.902  1.00 51.67           H  
ATOM   1050 HD22 ASN A 113     -20.902  19.398  15.282  1.00 66.99           H  
ATOM   1051 HD21 ASN A 113     -21.347  18.108  16.367  1.00 66.99           H  
ATOM   1052  N   GLY A 114     -22.450  13.682  16.474  1.00 51.60           N  
ANISOU 1052  N   GLY A 114     7652   5610   6343   -243   1777  -1020
ATOM   1053  CA  GLY A 114     -23.142  12.454  16.850  1.00 51.43           C  
ANISOU 1053  CA  GLY A 114     7477   5688   6377   -290   1766  -1037
ATOM   1054  C   GLY A 114     -23.273  12.371  18.376  1.00 53.46           C  
ANISOU 1054  C   GLY A 114     7750   5952   6610   -421   2006  -1123
ATOM   1055  O   GLY A 114     -23.006  13.334  19.096  1.00 52.97           O  
ANISOU 1055  O   GLY A 114     7780   5803   6545   -396   2191  -1215
ATOM   1056  H   GLY A 114     -22.164  14.292  17.228  1.00 51.60           H  
ATOM   1057  N   SER A 115     -23.732  11.202  18.848  1.00 48.66           N  
ANISOU 1057  N   SER A 115     7065   5444   5978   -546   2007  -1090
ATOM   1058  CA  SER A 115     -24.123  10.937  20.235  1.00 50.15           C  
ANISOU 1058  CA  SER A 115     7270   5671   6113   -662   2254  -1132
ATOM   1059  C   SER A 115     -22.955  10.682  21.205  1.00 49.40           C  
ANISOU 1059  C   SER A 115     7404   5637   5728   -860   2270  -1118
ATOM   1060  O   SER A 115     -23.132  10.896  22.404  1.00 53.01           O  
ANISOU 1060  O   SER A 115     7945   6132   6066   -943   2484  -1159
ATOM   1061  CB  SER A 115     -25.092   9.738  20.248  1.00 51.12           C  
ANISOU 1061  CB  SER A 115     7125   5853   6444   -678   2274  -1070
ATOM   1062  OG  SER A 115     -26.347  10.115  19.721  1.00 56.19           O  
ANISOU 1062  OG  SER A 115     7532   6436   7382   -498   2241  -1086
ATOM   1063  H   SER A 115     -23.911  10.447  18.199  1.00 48.66           H  
ATOM   1064  HG  SER A 115     -26.777  10.705  20.344  1.00 56.19           H  
ATOM   1065  N   ARG A 116     -21.798  10.230  20.691  1.00 47.91           N  
ANISOU 1065  N   ARG A 116     7314   5469   5419   -920   2055  -1054
ATOM   1066  CA  ARG A 116     -20.584   9.981  21.480  1.00 46.73           C  
ANISOU 1066  CA  ARG A 116     7361   5374   5021  -1101   2017  -1025
ATOM   1067  C   ARG A 116     -19.831  11.298  21.769  1.00 52.01           C  
ANISOU 1067  C   ARG A 116     8248   5954   5559  -1128   2044  -1096
ATOM   1068  O   ARG A 116     -20.083  12.289  21.078  1.00 48.53           O  
ANISOU 1068  O   ARG A 116     7800   5407   5232  -1003   2047  -1134
ATOM   1069  CB  ARG A 116     -19.680   8.974  20.731  1.00 46.49           C  
ANISOU 1069  CB  ARG A 116     7293   5411   4962  -1129   1763   -911
ATOM   1070  CG  ARG A 116     -20.412   7.702  20.256  1.00 44.77           C  
ANISOU 1070  CG  ARG A 116     6883   5240   4886  -1117   1678   -855
ATOM   1071  CD  ARG A 116     -19.471   6.616  19.714  1.00 43.03           C  
ANISOU 1071  CD  ARG A 116     6671   5074   4604  -1124   1422   -771
ATOM   1072  NE  ARG A 116     -18.741   7.045  18.508  1.00 41.95           N1+
ANISOU 1072  NE  ARG A 116     6560   4935   4443   -976   1280   -750
ATOM   1073  CZ  ARG A 116     -19.204   7.128  17.251  1.00 41.94           C  
ANISOU 1073  CZ  ARG A 116     6445   4910   4579   -777   1172   -758
ATOM   1074  NH1 ARG A 116     -20.440   6.736  16.912  1.00 42.89           N  
ANISOU 1074  NH1 ARG A 116     6398   4990   4908   -711   1154   -800
ATOM   1075  NH2 ARG A 116     -18.397   7.626  16.310  1.00 41.24           N  
ANISOU 1075  NH2 ARG A 116     6404   4843   4422   -638   1073   -708
ATOM   1076  H   ARG A 116     -21.715  10.099  19.693  1.00 47.91           H  
ATOM   1077  HE  ARG A 116     -17.789   7.343  18.670  1.00 41.95           H  
ATOM   1078 HH12 ARG A 116     -20.765   6.827  15.957  1.00 42.89           H  
ATOM   1079 HH11 ARG A 116     -21.066   6.369  17.613  1.00 42.89           H  
ATOM   1080 HH22 ARG A 116     -18.739   7.752  15.363  1.00 41.24           H  
ATOM   1081 HH21 ARG A 116     -17.448   7.898  16.533  1.00 41.24           H  
ATOM   1082  N   PRO A 117     -18.874  11.296  22.729  1.00 53.55           N  
ANISOU 1082  N   PRO A 117     8645   6172   5531  -1290   2043  -1113
ATOM   1083  CA  PRO A 117     -17.954  12.439  22.900  1.00 53.49           C  
ANISOU 1083  CA  PRO A 117     8837   6051   5436  -1337   1997  -1175
ATOM   1084  C   PRO A 117     -17.045  12.669  21.667  1.00 54.07           C  
ANISOU 1084  C   PRO A 117     8847   6092   5604  -1302   1801  -1057
ATOM   1085  O   PRO A 117     -16.778  11.715  20.938  1.00 47.81           O  
ANISOU 1085  O   PRO A 117     7928   5405   4833  -1283   1672   -931
ATOM   1086  CB  PRO A 117     -17.127  12.048  24.141  1.00 53.64           C  
ANISOU 1086  CB  PRO A 117     9053   6128   5199  -1526   1963  -1188
ATOM   1087  CG  PRO A 117     -17.203  10.531  24.208  1.00 58.77           C  
ANISOU 1087  CG  PRO A 117     9587   6928   5813  -1580   1948  -1080
ATOM   1088  CD  PRO A 117     -18.620  10.255  23.729  1.00 56.16           C  
ANISOU 1088  CD  PRO A 117     9033   6615   5692  -1440   2070  -1073
ATOM   1089  N   PRO A 118     -16.569  13.917  21.459  1.00 47.16           N  
ANISOU 1089  N   PRO A 118     8056   5068   4795  -1277   1778  -1083
ATOM   1090  CA  PRO A 118     -15.607  14.230  20.386  1.00 46.15           C  
ANISOU 1090  CA  PRO A 118     7864   4922   4748  -1255   1618   -922
ATOM   1091  C   PRO A 118     -14.205  13.676  20.691  1.00 51.67           C  
ANISOU 1091  C   PRO A 118     8613   5705   5316  -1427   1468   -816
ATOM   1092  O   PRO A 118     -13.797  13.668  21.854  1.00 50.85           O  
ANISOU 1092  O   PRO A 118     8660   5592   5067  -1588   1453   -893
ATOM   1093  CB  PRO A 118     -15.624  15.765  20.341  1.00 51.62           C  
ANISOU 1093  CB  PRO A 118     8654   5400   5559  -1225   1639   -971
ATOM   1094  CG  PRO A 118     -15.942  16.189  21.767  1.00 52.12           C  
ANISOU 1094  CG  PRO A 118     8883   5366   5555  -1250   1778  -1191
ATOM   1095  CD  PRO A 118     -16.907  15.108  22.242  1.00 49.37           C  
ANISOU 1095  CD  PRO A 118     8525   5184   5051  -1290   1880  -1251
ATOM   1096  N   CYS A 119     -13.500  13.211  19.645  1.00 44.09           N  
ANISOU 1096  N   CYS A 119     7523   4835   4393  -1371   1355   -636
ATOM   1097  CA  CYS A 119     -12.148  12.665  19.774  1.00 50.04           C  
ANISOU 1097  CA  CYS A 119     8283   5675   5054  -1506   1216   -513
ATOM   1098  C   CYS A 119     -11.119  13.726  20.190  1.00 57.35           C  
ANISOU 1098  C   CYS A 119     9309   6456   6027  -1659   1145   -482
ATOM   1099  O   CYS A 119     -11.142  14.848  19.685  1.00 63.71           O  
ANISOU 1099  O   CYS A 119    10112   7114   6980  -1611   1168   -454
ATOM   1100  CB  CYS A 119     -11.700  11.988  18.470  1.00 43.83           C  
ANISOU 1100  CB  CYS A 119     7333   5030   4291  -1364   1139   -327
ATOM   1101  SG  CYS A 119     -12.665  10.558  17.934  1.00 41.99           S  
ANISOU 1101  SG  CYS A 119     6996   4935   4022  -1192   1135   -373
ATOM   1102  H   CYS A 119     -13.895  13.223  18.714  1.00 44.09           H  
ATOM   1103  N   THR A 120     -10.231  13.308  21.099  1.00 65.31           N  
ANISOU 1103  N   THR A 120    10399   7489   6925  -1847   1032   -480
ATOM   1104  CA  THR A 120      -9.156  14.103  21.683  1.00 71.52           C  
ANISOU 1104  CA  THR A 120    11289   8123   7760  -2029    907   -474
ATOM   1105  C   THR A 120      -7.788  13.489  21.304  1.00 76.06           C  
ANISOU 1105  C   THR A 120    11731   8801   8368  -2123    747   -249
ATOM   1106  O   THR A 120      -7.733  12.485  20.588  1.00 85.11           O  
ANISOU 1106  O   THR A 120    12711  10127   9500  -2004    761    -99
ATOM   1107  CB  THR A 120      -9.311  14.148  23.234  1.00 74.03           C  
ANISOU 1107  CB  THR A 120    11855   8365   7910  -2162    891   -700
ATOM   1108  OG1 THR A 120      -9.018  12.911  23.859  1.00 71.66           O  
ANISOU 1108  OG1 THR A 120    11569   8246   7411  -2198    886   -707
ATOM   1109  CG2 THR A 120     -10.697  14.625  23.699  1.00 68.45           C  
ANISOU 1109  CG2 THR A 120    11266   7542   7201  -2046   1073   -908
ATOM   1110  H   THR A 120     -10.285  12.352  21.430  1.00 65.31           H  
ATOM   1111  HG1 THR A 120      -9.693  12.273  23.612  1.00 71.66           H  
ATOM   1112  N   GLY A 121      -6.699  14.129  21.768  1.00 73.75           N  
ANISOU 1112  N   GLY A 121    11507   8383   8130  -2324    584   -231
ATOM   1113  CA  GLY A 121      -5.309  13.721  21.522  1.00 72.02           C  
ANISOU 1113  CA  GLY A 121    11134   8244   7987  -2431    425     -5
ATOM   1114  C   GLY A 121      -4.889  12.467  22.316  1.00 67.75           C  
ANISOU 1114  C   GLY A 121    10534   7929   7279  -2420    376     46
ATOM   1115  O   GLY A 121      -5.632  11.893  23.114  1.00 72.13           O  
ANISOU 1115  O   GLY A 121    11251   8503   7651  -2514    316   -103
ATOM   1116  H   GLY A 121      -6.828  14.958  22.331  1.00 73.75           H  
ATOM   1117  N   ASP A 124      -2.995   8.247  24.718  1.00 67.64           N  
ANISOU 1117  N   ASP A 124    10585   8403   6711  -2711   -172    157
ATOM   1118  CA  ASP A 124      -2.014   7.543  25.565  1.00 69.87           C  
ANISOU 1118  CA  ASP A 124    10925   8734   6890  -2848   -391    192
ATOM   1119  C   ASP A 124      -2.125   6.029  25.249  1.00 64.59           C  
ANISOU 1119  C   ASP A 124    10206   8223   6111  -2723   -374    251
ATOM   1120  O   ASP A 124      -3.222   5.466  25.289  1.00 72.43           O  
ANISOU 1120  O   ASP A 124    11318   9231   6969  -2658   -246    142
ATOM   1121  CB  ASP A 124      -2.246   7.866  27.068  1.00 73.94           C  
ANISOU 1121  CB  ASP A 124    11752   9134   7210  -3014   -472     -8
ATOM   1122  CG  ASP A 124      -1.094   7.453  28.001  1.00 77.74           C  
ANISOU 1122  CG  ASP A 124    12292   9612   7633  -3189   -770     39
ATOM   1123  OD1 ASP A 124      -1.109   6.292  28.464  1.00 77.66           O1-
ANISOU 1123  OD1 ASP A 124    12254   9730   7522  -3168   -851    126
ATOM   1124  OD2 ASP A 124      -0.138   8.254  28.115  1.00 77.88           O  
ANISOU 1124  OD2 ASP A 124    12388   9483   7718  -3346   -948    -15
ATOM   1125  H1  ASP A 124      -3.102   9.208  25.011  1.00 67.64           H  
ATOM   1126  H2  ASP A 124      -2.703   8.263  23.751  1.00 67.64           H  
ATOM   1127  N   THR A 125      -0.976   5.408  24.929  1.00 55.64           N  
ANISOU 1127  N   THR A 125     8884   7196   5059  -2689   -509    432
ATOM   1128  CA  THR A 125      -0.857   3.996  24.554  1.00 52.98           C  
ANISOU 1128  CA  THR A 125     8475   6990   4664  -2525   -501    494
ATOM   1129  C   THR A 125      -1.035   3.072  25.784  1.00 50.45           C  
ANISOU 1129  C   THR A 125     8367   6664   4139  -2626   -599    418
ATOM   1130  O   THR A 125      -0.231   3.184  26.712  1.00 49.36           O  
ANISOU 1130  O   THR A 125     8340   6492   3923  -2804   -781    418
ATOM   1131  CB  THR A 125       0.546   3.713  23.949  1.00 48.20           C  
ANISOU 1131  CB  THR A 125     7613   6502   4198  -2435   -610    708
ATOM   1132  OG1 THR A 125       0.772   4.597  22.867  1.00 45.83           O  
ANISOU 1132  OG1 THR A 125     7117   6215   4080  -2354   -497    818
ATOM   1133  CG2 THR A 125       0.732   2.278  23.417  1.00 46.30           C  
ANISOU 1133  CG2 THR A 125     7309   6376   3907  -2210   -594    745
ATOM   1134  H   THR A 125      -0.113   5.929  24.970  1.00 55.64           H  
ATOM   1135  HG1 THR A 125       0.896   5.483  23.215  1.00 45.83           H  
ATOM   1136  N   PRO A 126      -2.062   2.183  25.794  1.00 53.76           N  
ANISOU 1136  N   PRO A 126     8848   7104   4473  -2523   -497    363
ATOM   1137  CA  PRO A 126      -2.244   1.190  26.875  1.00 49.70           C  
ANISOU 1137  CA  PRO A 126     8511   6590   3781  -2613   -583    348
ATOM   1138  C   PRO A 126      -1.075   0.194  27.024  1.00 48.15           C  
ANISOU 1138  C   PRO A 126     8232   6464   3600  -2602   -812    497
ATOM   1139  O   PRO A 126      -0.307  -0.015  26.085  1.00 45.17           O  
ANISOU 1139  O   PRO A 126     7633   6157   3372  -2459   -860    606
ATOM   1140  CB  PRO A 126      -3.556   0.467  26.515  1.00 49.24           C  
ANISOU 1140  CB  PRO A 126     8464   6523   3722  -2490   -421    294
ATOM   1141  CG  PRO A 126      -4.263   1.374  25.526  1.00 52.17           C  
ANISOU 1141  CG  PRO A 126     8748   6864   4210  -2389   -235    213
ATOM   1142  CD  PRO A 126      -3.120   2.053  24.790  1.00 48.21           C  
ANISOU 1142  CD  PRO A 126     8074   6405   3839  -2337   -307    310
ATOM   1143  N   LYS A 127      -0.967  -0.401  28.219  1.00 49.11           N  
ANISOU 1143  N   LYS A 127     8535   6573   3550  -2738   -948    509
ATOM   1144  CA  LYS A 127       0.060  -1.386  28.560  1.00 55.05           C  
ANISOU 1144  CA  LYS A 127     9232   7378   4307  -2736  -1190    650
ATOM   1145  C   LYS A 127      -0.220  -2.752  27.905  1.00 54.78           C  
ANISOU 1145  C   LYS A 127     9118   7368   4329  -2554  -1183    713
ATOM   1146  O   LYS A 127      -1.383  -3.129  27.743  1.00 54.38           O  
ANISOU 1146  O   LYS A 127     9134   7271   4255  -2504  -1033    646
ATOM   1147  CB  LYS A 127       0.132  -1.516  30.095  1.00  0.00           C  
ATOM   1148  CG  LYS A 127       0.525  -0.203  30.799  1.00  0.00           C  
ATOM   1149  CD  LYS A 127       0.544  -0.328  32.328  1.00  0.00           C  
ATOM   1150  CE  LYS A 127       0.818   1.020  33.015  1.00  0.00           C  
ATOM   1151  NZ  LYS A 127       0.828   0.896  34.483  1.00  0.00           N1+
ATOM   1152  H   LYS A 127      -1.641  -0.191  28.944  1.00 49.11           H  
ATOM   1153  HZ1 LYS A 127       1.555   0.254  34.763  1.00  0.00           H  
ATOM   1154  HZ2 LYS A 127       1.004   1.801  34.897  1.00  0.00           H  
ATOM   1155  HZ3 LYS A 127      -0.067   0.551  34.800  1.00  0.00           H  
ATOM   1156  N   CYS A 128       0.861  -3.475  27.565  1.00 56.17           N  
ANISOU 1156  N   CYS A 128    11934   4907   4502  -2376  -2909   1070
ATOM   1157  CA  CYS A 128       0.821  -4.837  27.032  1.00 54.65           C  
ANISOU 1157  CA  CYS A 128    11401   4776   4586  -2184  -3032   1159
ATOM   1158  C   CYS A 128       0.387  -5.834  28.120  1.00 61.30           C  
ANISOU 1158  C   CYS A 128    12249   5656   5387  -2234  -3121   1265
ATOM   1159  O   CYS A 128       1.175  -6.143  29.014  1.00 60.48           O  
ANISOU 1159  O   CYS A 128    12223   5546   5212  -2433  -3352   1355
ATOM   1160  CB  CYS A 128       2.194  -5.194  26.427  1.00 54.67           C  
ANISOU 1160  CB  CYS A 128    11125   4778   4868  -2179  -3350   1230
ATOM   1161  SG  CYS A 128       2.381  -6.894  25.806  1.00 63.86           S  
ANISOU 1161  SG  CYS A 128    11887   5977   6400  -1959  -3505   1336
ATOM   1162  H   CYS A 128       1.784  -3.090  27.726  1.00 56.17           H  
ATOM   1163  N   SER A 129      -0.862  -6.306  28.007  1.00 55.95           N  
ANISOU 1163  N   SER A 129    11484   5031   4745  -2059  -2931   1262
ATOM   1164  CA  SER A 129      -1.480  -7.268  28.910  1.00 65.20           C  
ANISOU 1164  CA  SER A 129    12668   6238   5865  -2093  -2969   1357
ATOM   1165  C   SER A 129      -1.489  -8.638  28.219  1.00 63.09           C  
ANISOU 1165  C   SER A 129    12093   5995   5885  -1930  -3073   1438
ATOM   1166  O   SER A 129      -2.358  -8.887  27.386  1.00 61.05           O  
ANISOU 1166  O   SER A 129    11704   5785   5707  -1744  -2859   1390
ATOM   1167  CB  SER A 129      -2.895  -6.752  29.260  1.00 65.66           C  
ANISOU 1167  CB  SER A 129    12911   6344   5694  -2051  -2625   1284
ATOM   1168  OG  SER A 129      -3.587  -7.631  30.122  1.00 67.13           O  
ANISOU 1168  OG  SER A 129    13108   6572   5825  -2091  -2655   1379
ATOM   1169  H   SER A 129      -1.443  -5.990  27.245  1.00 55.95           H  
ATOM   1170  HG  SER A 129      -3.932  -8.361  29.601  1.00 67.13           H  
ATOM   1171  N   LYS A 130      -0.521  -9.502  28.571  1.00 69.75           N  
ANISOU 1171  N   LYS A 130    12816   6801   6883  -1994  -3391   1564
ATOM   1172  CA  LYS A 130      -0.388 -10.858  28.026  1.00 67.46           C  
ANISOU 1172  CA  LYS A 130    12257   6499   6874  -1846  -3489   1639
ATOM   1173  C   LYS A 130      -1.325 -11.871  28.722  1.00 72.16           C  
ANISOU 1173  C   LYS A 130    12914   7115   7389  -1858  -3436   1723
ATOM   1174  O   LYS A 130      -0.877 -12.927  29.171  1.00 78.32           O  
ANISOU 1174  O   LYS A 130    13609   7850   8299  -1869  -3646   1851
ATOM   1175  CB  LYS A 130       1.094 -11.297  28.048  1.00 71.56           C  
ANISOU 1175  CB  LYS A 130    12595   6961   7635  -1866  -3834   1734
ATOM   1176  CG  LYS A 130       2.011 -10.459  27.137  1.00 72.59           C  
ANISOU 1176  CG  LYS A 130    12604   7077   7899  -1833  -3892   1656
ATOM   1177  CD  LYS A 130       3.395 -11.112  26.923  1.00 74.01           C  
ANISOU 1177  CD  LYS A 130    12591   7227   8303  -1860  -4233   1760
ATOM   1178  CE  LYS A 130       4.581 -10.314  27.493  1.00 88.09           C  
ANISOU 1178  CE  LYS A 130    14507   9041   9922  -2058  -4362   1761
ATOM   1179  NZ  LYS A 130       4.903  -9.127  26.680  1.00 89.49           N1+
ANISOU 1179  NZ  LYS A 130    14479   9227  10296  -2001  -4438   1697
ATOM   1180  H   LYS A 130       0.163  -9.230  29.262  1.00 69.75           H  
ATOM   1181  HZ1 LYS A 130       4.105  -8.508  26.656  1.00 89.49           H  
ATOM   1182  HZ2 LYS A 130       5.691  -8.641  27.085  1.00 89.49           H  
ATOM   1183  HZ3 LYS A 130       5.131  -9.412  25.738  1.00 89.49           H  
ATOM   1184  N   ILE A 131      -2.620 -11.531  28.779  1.00 67.90           N  
ANISOU 1184  N   ILE A 131    12521   6643   6636  -1848  -3145   1657
ATOM   1185  CA  ILE A 131      -3.690 -12.343  29.346  1.00 69.67           C  
ANISOU 1185  CA  ILE A 131    12814   6900   6756  -1874  -3060   1729
ATOM   1186  C   ILE A 131      -5.028 -11.861  28.754  1.00 66.42           C  
ANISOU 1186  C   ILE A 131    12402   6585   6250  -1754  -2700   1636
ATOM   1187  O   ILE A 131      -5.164 -10.680  28.424  1.00 66.95           O  
ANISOU 1187  O   ILE A 131    12566   6694   6177  -1725  -2494   1527
ATOM   1188  CB  ILE A 131      -3.709 -12.266  30.910  1.00  0.00           C  
ATOM   1189  CG1 ILE A 131      -4.480 -13.431  31.568  1.00  0.00           C  
ATOM   1190  CG2 ILE A 131      -4.210 -10.922  31.479  1.00  0.00           C  
ATOM   1191  CD1 ILE A 131      -3.904 -14.818  31.243  1.00  0.00           C  
ATOM   1192  H   ILE A 131      -2.917 -10.654  28.369  1.00 67.90           H  
ATOM   1193  N   CYS A 132      -5.985 -12.792  28.625  1.00 67.16           N  
ANISOU 1193  N   CYS A 132    12394   6712   6414  -1686  -2621   1689
ATOM   1194  CA  CYS A 132      -7.323 -12.518  28.099  1.00 63.51           C  
ANISOU 1194  CA  CYS A 132    11888   6364   5877  -1570  -2294   1625
ATOM   1195  C   CYS A 132      -8.260 -11.939  29.169  1.00 61.34           C  
ANISOU 1195  C   CYS A 132    11820   6171   5315  -1645  -2090   1610
ATOM   1196  O   CYS A 132      -7.997 -12.069  30.366  1.00 64.58           O  
ANISOU 1196  O   CYS A 132    12413   6544   5580  -1806  -2206   1664
ATOM   1197  CB  CYS A 132      -7.929 -13.813  27.520  1.00 51.56           C  
ANISOU 1197  CB  CYS A 132    10213   4863   4514  -1508  -2277   1691
ATOM   1198  SG  CYS A 132      -6.962 -14.622  26.218  1.00 55.19           S  
ANISOU 1198  SG  CYS A 132    10407   5236   5327  -1386  -2441   1689
ATOM   1199  H   CYS A 132      -5.812 -13.739  28.929  1.00 67.16           H  
ATOM   1200  N   GLU A 133      -9.368 -11.345  28.696  1.00 59.35           N  
ANISOU 1200  N   GLU A 133    11522   6042   4986  -1519  -1780   1543
ATOM   1201  CA  GLU A 133     -10.489 -10.870  29.508  1.00 57.22           C  
ANISOU 1201  CA  GLU A 133    11398   5872   4470  -1541  -1538   1519
ATOM   1202  C   GLU A 133     -11.223 -12.045  30.206  1.00 69.78           C  
ANISOU 1202  C   GLU A 133    13014   7507   5991  -1639  -1544   1622
ATOM   1203  O   GLU A 133     -11.133 -13.180  29.726  1.00 60.54           O  
ANISOU 1203  O   GLU A 133    11726   6301   4974  -1651  -1673   1700
ATOM   1204  CB  GLU A 133     -11.433 -10.039  28.600  1.00 62.32           C  
ANISOU 1204  CB  GLU A 133    11931   6653   5096  -1342  -1219   1437
ATOM   1205  CG  GLU A 133     -12.334 -10.843  27.625  1.00 57.06           C  
ANISOU 1205  CG  GLU A 133    11025   6097   4558  -1226  -1122   1476
ATOM   1206  CD  GLU A 133     -13.513 -10.071  27.014  1.00 55.93           C  
ANISOU 1206  CD  GLU A 133    10792   6154   4304  -1066   -782   1438
ATOM   1207  OE1 GLU A 133     -13.809  -8.931  27.445  1.00 61.34           O1-
ANISOU 1207  OE1 GLU A 133    11615   6891   4802  -1068   -622   1405
ATOM   1208  OE2 GLU A 133     -14.140 -10.666  26.114  1.00 55.34           O  
ANISOU 1208  OE2 GLU A 133    10504   6194   4328   -938   -677   1444
ATOM   1209  H   GLU A 133      -9.489 -11.261  27.694  1.00 59.35           H  
ATOM   1210  N   PRO A 134     -11.980 -11.756  31.292  1.00 70.52           N  
ANISOU 1210  N   PRO A 134    13270   7670   5853  -1715  -1400   1624
ATOM   1211  CA  PRO A 134     -12.808 -12.770  31.972  1.00 70.44           C  
ANISOU 1211  CA  PRO A 134    13302   7699   5765  -1830  -1411   1726
ATOM   1212  C   PRO A 134     -13.921 -13.357  31.083  1.00 70.06           C  
ANISOU 1212  C   PRO A 134    13057   7775   5789  -1729  -1240   1749
ATOM   1213  O   PRO A 134     -14.635 -12.610  30.413  1.00 63.91           O  
ANISOU 1213  O   PRO A 134    12131   7120   5032  -1560  -1021   1681
ATOM   1214  CB  PRO A 134     -13.384 -12.025  33.189  1.00 70.13           C  
ANISOU 1214  CB  PRO A 134    13465   7727   5452  -1910  -1252   1698
ATOM   1215  CG  PRO A 134     -13.349 -10.557  32.802  1.00 65.88           C  
ANISOU 1215  CG  PRO A 134    12943   7223   4863  -1777  -1059   1571
ATOM   1216  CD  PRO A 134     -12.073 -10.465  31.980  1.00 68.20           C  
ANISOU 1216  CD  PRO A 134    13067   7467   5380  -1640  -1124   1526
ATOM   1217  N   GLY A 135     -14.031 -14.693  31.114  1.00 68.64           N  
ANISOU 1217  N   GLY A 135    12878   7558   5643  -1844  -1352   1854
ATOM   1218  CA  GLY A 135     -15.066 -15.457  30.421  1.00 70.53           C  
ANISOU 1218  CA  GLY A 135    12967   7902   5928  -1811  -1213   1886
ATOM   1219  C   GLY A 135     -14.612 -15.963  29.044  1.00 64.91           C  
ANISOU 1219  C   GLY A 135    12065   7136   5460  -1716  -1292   1878
ATOM   1220  O   GLY A 135     -15.320 -16.792  28.473  1.00 69.26           O  
ANISOU 1220  O   GLY A 135    12508   7757   6050  -1726  -1203   1909
ATOM   1221  H   GLY A 135     -13.385 -15.224  31.681  1.00 68.64           H  
ATOM   1222  N   TYR A 136     -13.457 -15.511  28.517  1.00 61.10           N  
ANISOU 1222  N   TYR A 136    11543   6536   5138  -1642  -1456   1835
ATOM   1223  CA  TYR A 136     -12.914 -15.996  27.248  1.00 52.86           C  
ANISOU 1223  CA  TYR A 136    10318   5430   4337  -1551  -1542   1823
ATOM   1224  C   TYR A 136     -11.956 -17.182  27.464  1.00 57.97           C  
ANISOU 1224  C   TYR A 136    10985   5870   5169  -1637  -1857   1910
ATOM   1225  O   TYR A 136     -11.208 -17.208  28.441  1.00 60.81           O  
ANISOU 1225  O   TYR A 136    11459   6126   5521  -1703  -2059   1944
ATOM   1226  CB  TYR A 136     -12.226 -14.848  26.476  1.00 50.59           C  
ANISOU 1226  CB  TYR A 136     9937   5155   4129  -1394  -1507   1719
ATOM   1227  CG  TYR A 136     -11.839 -15.262  25.066  1.00 47.52           C  
ANISOU 1227  CG  TYR A 136     9349   4727   3978  -1299  -1564   1705
ATOM   1228  CD1 TYR A 136     -12.833 -15.341  24.068  1.00 45.96           C  
ANISOU 1228  CD1 TYR A 136     9007   4681   3774  -1217  -1352   1686
ATOM   1229  CD2 TYR A 136     -10.520 -15.666  24.770  1.00 50.53           C  
ANISOU 1229  CD2 TYR A 136     9678   4931   4591  -1300  -1838   1718
ATOM   1230  CE1 TYR A 136     -12.516 -15.837  22.790  1.00 44.40           C  
ANISOU 1230  CE1 TYR A 136     8646   4442   3783  -1154  -1410   1675
ATOM   1231  CE2 TYR A 136     -10.204 -16.164  23.492  1.00 46.00           C  
ANISOU 1231  CE2 TYR A 136     8920   4309   4248  -1214  -1889   1701
ATOM   1232  CZ  TYR A 136     -11.203 -16.253  22.502  1.00 44.41           C  
ANISOU 1232  CZ  TYR A 136     8605   4241   4027  -1151  -1677   1678
ATOM   1233  OH  TYR A 136     -10.909 -16.752  21.268  1.00 46.12           O  
ANISOU 1233  OH  TYR A 136     8653   4405   4467  -1084  -1731   1660
ATOM   1234  H   TYR A 136     -12.898 -14.836  29.022  1.00 61.10           H  
ATOM   1235  HH  TYR A 136      -9.976 -16.974  21.164  1.00 46.12           H  
ATOM   1236  N   SER A 137     -11.973 -18.106  26.492  1.00 52.30           N  
ANISOU 1236  N   SER A 137    10155   5097   4619  -1633  -1896   1950
ATOM   1237  CA  SER A 137     -11.033 -19.214  26.341  1.00 53.20           C  
ANISOU 1237  CA  SER A 137    10233   5007   4974  -1648  -2170   2020
ATOM   1238  C   SER A 137     -10.790 -19.448  24.834  1.00 51.06           C  
ANISOU 1238  C   SER A 137     9757   4706   4939  -1533  -2156   1969
ATOM   1239  O   SER A 137     -11.714 -19.226  24.049  1.00 49.38           O  
ANISOU 1239  O   SER A 137     9465   4634   4664  -1499  -1934   1919
ATOM   1240  CB  SER A 137     -11.601 -20.470  27.034  1.00 55.73           C  
ANISOU 1240  CB  SER A 137    10677   5240   5257  -1799  -2238   2148
ATOM   1241  OG  SER A 137     -11.158 -20.522  28.374  1.00 58.21           O  
ANISOU 1241  OG  SER A 137    11154   5487   5475  -1886  -2405   2225
ATOM   1242  H   SER A 137     -12.613 -17.990  25.718  1.00 52.30           H  
ATOM   1243  HG  SER A 137     -11.506 -19.757  28.839  1.00 58.21           H  
ATOM   1244  N   PRO A 138      -9.575 -19.891  24.430  1.00 51.26           N  
ANISOU 1244  N   PRO A 138     9681   4560   5235  -1467  -2385   1982
ATOM   1245  CA  PRO A 138      -8.450 -20.315  25.286  1.00 56.35           C  
ANISOU 1245  CA  PRO A 138    10374   5048   5988  -1487  -2666   2061
ATOM   1246  C   PRO A 138      -7.585 -19.142  25.795  1.00 56.69           C  
ANISOU 1246  C   PRO A 138    10457   5128   5954  -1474  -2765   2021
ATOM   1247  O   PRO A 138      -7.916 -17.980  25.559  1.00 54.71           O  
ANISOU 1247  O   PRO A 138    10226   5009   5551  -1449  -2600   1926
ATOM   1248  CB  PRO A 138      -7.669 -21.242  24.338  1.00 56.06           C  
ANISOU 1248  CB  PRO A 138    10148   4854   6297  -1378  -2805   2059
ATOM   1249  CG  PRO A 138      -7.827 -20.596  22.972  1.00 54.86           C  
ANISOU 1249  CG  PRO A 138     9834   4802   6207  -1275  -2637   1931
ATOM   1250  CD  PRO A 138      -9.269 -20.101  23.011  1.00 53.68           C  
ANISOU 1250  CD  PRO A 138     9783   4836   5778  -1348  -2365   1913
ATOM   1251  N   THR A 139      -6.486 -19.487  26.491  1.00 55.76           N  
ANISOU 1251  N   THR A 139    10357   4889   5941  -1495  -3033   2101
ATOM   1252  CA  THR A 139      -5.480 -18.554  27.013  1.00 58.45           C  
ANISOU 1252  CA  THR A 139    10749   5250   6209  -1523  -3163   2081
ATOM   1253  C   THR A 139      -4.779 -17.734  25.905  1.00 54.00           C  
ANISOU 1253  C   THR A 139    10015   4717   5788  -1404  -3145   1955
ATOM   1254  O   THR A 139      -4.816 -18.117  24.736  1.00 56.55           O  
ANISOU 1254  O   THR A 139    10149   5013   6325  -1285  -3101   1903
ATOM   1255  CB  THR A 139      -4.383 -19.301  27.831  1.00 59.45           C  
ANISOU 1255  CB  THR A 139    10901   5248   6440  -1566  -3472   2219
ATOM   1256  OG1 THR A 139      -3.448 -19.997  27.024  1.00 64.32           O  
ANISOU 1256  OG1 THR A 139    11305   5743   7391  -1433  -3609   2238
ATOM   1257  CG2 THR A 139      -4.945 -20.253  28.898  1.00 62.05           C  
ANISOU 1257  CG2 THR A 139    11413   5539   6626  -1684  -3495   2359
ATOM   1258  H   THR A 139      -6.289 -20.466  26.640  1.00 55.76           H  
ATOM   1259  HG1 THR A 139      -3.854 -20.819  26.729  1.00 64.32           H  
ATOM   1260  N   TYR A 140      -4.148 -16.618  26.312  1.00 55.89           N  
ANISOU 1260  N   TYR A 140    10333   4999   5903  -1453  -3188   1909
ATOM   1261  CA  TYR A 140      -3.478 -15.649  25.439  1.00 55.23           C  
ANISOU 1261  CA  TYR A 140    10129   4944   5911  -1365  -3157   1791
ATOM   1262  C   TYR A 140      -2.408 -16.250  24.505  1.00 58.48           C  
ANISOU 1262  C   TYR A 140    10293   5258   6669  -1254  -3343   1796
ATOM   1263  O   TYR A 140      -2.345 -15.840  23.348  1.00 56.16           O  
ANISOU 1263  O   TYR A 140     9834   4987   6519  -1138  -3252   1697
ATOM   1264  CB  TYR A 140      -2.944 -14.487  26.308  1.00 58.79           C  
ANISOU 1264  CB  TYR A 140    10739   5415   6184  -1477  -3232   1767
ATOM   1265  CG  TYR A 140      -2.072 -13.458  25.607  1.00 59.98           C  
ANISOU 1265  CG  TYR A 140    10795   5568   6426  -1420  -3251   1665
ATOM   1266  CD1 TYR A 140      -0.674 -13.643  25.546  1.00 58.09           C  
ANISOU 1266  CD1 TYR A 140    10397   5251   6426  -1404  -3518   1696
ATOM   1267  CD2 TYR A 140      -2.651 -12.317  25.015  1.00 59.47           C  
ANISOU 1267  CD2 TYR A 140    10801   5585   6210  -1377  -2994   1546
ATOM   1268  CE1 TYR A 140       0.136 -12.704  24.882  1.00 58.73           C  
ANISOU 1268  CE1 TYR A 140    10395   5335   6584  -1370  -3537   1606
ATOM   1269  CE2 TYR A 140      -1.840 -11.378  24.347  1.00 57.25           C  
ANISOU 1269  CE2 TYR A 140    10462   5294   5995  -1336  -3007   1460
ATOM   1270  CZ  TYR A 140      -0.446 -11.570  24.285  1.00 58.00           C  
ANISOU 1270  CZ  TYR A 140    10404   5312   6321  -1345  -3284   1489
ATOM   1271  OH  TYR A 140       0.352 -10.661  23.654  1.00 52.02           O  
ANISOU 1271  OH  TYR A 140     9594   4547   5624  -1321  -3301   1408
ATOM   1272  H   TYR A 140      -4.168 -16.377  27.292  1.00 55.89           H  
ATOM   1273  HH  TYR A 140      -0.145  -9.952  23.226  1.00 52.02           H  
ATOM   1274  N   LYS A 141      -1.616 -17.216  25.001  1.00 57.43           N  
ANISOU 1274  N   LYS A 141    10126   5016   6679  -1277  -3597   1915
ATOM   1275  CA  LYS A 141      -0.604 -17.929  24.214  1.00 61.98           C  
ANISOU 1275  CA  LYS A 141    10455   5491   7604  -1154  -3769   1921
ATOM   1276  C   LYS A 141      -1.212 -18.835  23.129  1.00 57.90           C  
ANISOU 1276  C   LYS A 141     9785   4935   7279  -1030  -3628   1875
ATOM   1277  O   LYS A 141      -0.705 -18.851  22.008  1.00 61.90           O  
ANISOU 1277  O   LYS A 141    10075   5423   8020   -910  -3615   1782
ATOM   1278  CB  LYS A 141       0.303 -18.754  25.148  1.00  0.00           C  
ATOM   1279  CG  LYS A 141       1.248 -17.902  26.010  1.00  0.00           C  
ATOM   1280  CD  LYS A 141       2.210 -18.770  26.835  1.00  0.00           C  
ATOM   1281  CE  LYS A 141       3.220 -17.938  27.639  1.00  0.00           C  
ATOM   1282  NZ  LYS A 141       4.139 -18.793  28.413  1.00  0.00           N1+
ATOM   1283  H   LYS A 141      -1.740 -17.520  25.956  1.00 57.43           H  
ATOM   1284  HZ1 LYS A 141       4.649 -19.397  27.785  1.00  0.00           H  
ATOM   1285  HZ2 LYS A 141       4.790 -18.214  28.925  1.00  0.00           H  
ATOM   1286  HZ3 LYS A 141       3.609 -19.356  29.063  1.00  0.00           H  
ATOM   1287  N   GLN A 142      -2.286 -19.557  23.488  1.00 59.15           N  
ANISOU 1287  N   GLN A 142    10058   5076   7342  -1072  -3521   1938
ATOM   1288  CA  GLN A 142      -3.014 -20.479  22.615  1.00 52.96           C  
ANISOU 1288  CA  GLN A 142     9150   4236   6737   -986  -3399   1904
ATOM   1289  C   GLN A 142      -3.824 -19.791  21.505  1.00 54.20           C  
ANISOU 1289  C   GLN A 142     9276   4525   6793   -959  -3130   1784
ATOM   1290  O   GLN A 142      -4.008 -20.390  20.447  1.00 52.73           O  
ANISOU 1290  O   GLN A 142     8971   4300   6764   -898  -3031   1743
ATOM   1291  CB  GLN A 142      -3.948 -21.346  23.479  1.00 54.47           C  
ANISOU 1291  CB  GLN A 142     9480   4336   6879  -1058  -3392   2028
ATOM   1292  CG  GLN A 142      -3.214 -22.394  24.330  1.00 58.16           C  
ANISOU 1292  CG  GLN A 142    10067   4708   7322  -1117  -3619   2184
ATOM   1293  CD  GLN A 142      -4.186 -23.129  25.253  1.00 59.54           C  
ANISOU 1293  CD  GLN A 142    10454   4850   7319  -1237  -3552   2298
ATOM   1294  OE1 GLN A 142      -4.657 -22.561  26.237  1.00 68.07           O  
ANISOU 1294  OE1 GLN A 142    11722   5971   8172  -1356  -3611   2387
ATOM   1295  NE2 GLN A 142      -4.493 -24.389  24.942  1.00 63.99           N  
ANISOU 1295  NE2 GLN A 142    10994   5332   7987  -1220  -3428   2296
ATOM   1296  H   GLN A 142      -2.652 -19.461  24.425  1.00 59.15           H  
ATOM   1297 HE22 GLN A 142      -5.131 -24.913  25.523  1.00 63.99           H  
ATOM   1298 HE21 GLN A 142      -4.097 -24.826  24.122  1.00 63.99           H  
ATOM   1299  N   ASP A 143      -4.305 -18.566  21.773  1.00 53.78           N  
ANISOU 1299  N   ASP A 143     9329   4617   6488  -1001  -3005   1731
ATOM   1300  CA  ASP A 143      -5.213 -17.825  20.898  1.00 47.57           C  
ANISOU 1300  CA  ASP A 143     8513   3965   5596   -951  -2742   1637
ATOM   1301  C   ASP A 143      -4.493 -17.080  19.748  1.00 47.29           C  
ANISOU 1301  C   ASP A 143     8288   3947   5734   -827  -2737   1525
ATOM   1302  O   ASP A 143      -5.172 -16.550  18.868  1.00 44.10           O  
ANISOU 1302  O   ASP A 143     7850   3656   5250   -766  -2527   1455
ATOM   1303  CB  ASP A 143      -6.078 -16.847  21.732  1.00 50.23           C  
ANISOU 1303  CB  ASP A 143     9055   4446   5585  -1025  -2567   1630
ATOM   1304  CG  ASP A 143      -7.378 -16.401  21.050  1.00 53.72           C  
ANISOU 1304  CG  ASP A 143     9492   5037   5882   -983  -2270   1590
ATOM   1305  OD1 ASP A 143      -8.088 -17.264  20.489  1.00 46.29           O1-
ANISOU 1305  OD1 ASP A 143     8482   4082   5023   -989  -2219   1622
ATOM   1306  OD2 ASP A 143      -7.710 -15.207  21.187  1.00 46.00           O  
ANISOU 1306  OD2 ASP A 143     8576   4189   4715   -944  -2088   1529
ATOM   1307  H   ASP A 143      -4.123 -18.151  22.676  1.00 53.78           H  
ATOM   1308  N   LYS A 144      -3.148 -17.044  19.766  1.00 48.59           N  
ANISOU 1308  N   LYS A 144     8322   4011   6131   -788  -2961   1514
ATOM   1309  CA  LYS A 144      -2.299 -16.398  18.763  1.00 43.54           C  
ANISOU 1309  CA  LYS A 144     7512   3390   5641   -693  -2971   1407
ATOM   1310  C   LYS A 144      -2.509 -16.938  17.336  1.00 46.79           C  
ANISOU 1310  C   LYS A 144     7693   3774   6309   -572  -2885   1330
ATOM   1311  O   LYS A 144      -2.316 -18.130  17.097  1.00 47.09           O  
ANISOU 1311  O   LYS A 144     7643   3703   6544   -552  -2943   1359
ATOM   1312  CB  LYS A 144      -0.821 -16.557  19.173  1.00 44.80           C  
ANISOU 1312  CB  LYS A 144     7596   3460   5967   -706  -3248   1428
ATOM   1313  CG  LYS A 144      -0.374 -15.706  20.371  1.00 45.91           C  
ANISOU 1313  CG  LYS A 144     7947   3639   5855   -834  -3327   1467
ATOM   1314  CD  LYS A 144      -0.325 -14.204  20.060  1.00 44.46           C  
ANISOU 1314  CD  LYS A 144     7743   3512   5637   -815  -3280   1367
ATOM   1315  CE  LYS A 144       0.414 -13.398  21.136  1.00 51.85           C  
ANISOU 1315  CE  LYS A 144     8945   4486   6269   -959  -3290   1385
ATOM   1316  NZ  LYS A 144       0.628 -12.002  20.720  1.00 47.70           N1+
ANISOU 1316  NZ  LYS A 144     8414   3969   5740   -969  -3315   1307
ATOM   1317  H   LYS A 144      -2.661 -17.513  20.517  1.00 48.59           H  
ATOM   1318  HZ1 LYS A 144       1.152 -11.979  19.856  1.00 47.70           H  
ATOM   1319  HZ2 LYS A 144      -0.267 -11.547  20.579  1.00 47.70           H  
ATOM   1320  HZ3 LYS A 144       1.131 -11.507  21.442  1.00 47.70           H  
ATOM   1321  N   HIS A 145      -2.862 -16.022  16.424  1.00 43.87           N  
ANISOU 1321  N   HIS A 145     7239   3494   5935   -494  -2739   1232
ATOM   1322  CA  HIS A 145      -2.981 -16.241  14.985  1.00 40.73           C  
ANISOU 1322  CA  HIS A 145     6612   3084   5781   -382  -2652   1138
ATOM   1323  C   HIS A 145      -1.711 -15.683  14.332  1.00 42.82           C  
ANISOU 1323  C   HIS A 145     6677   3330   6263   -301  -2746   1035
ATOM   1324  O   HIS A 145      -1.413 -14.508  14.536  1.00 41.08           O  
ANISOU 1324  O   HIS A 145     6539   3177   5892   -313  -2725   1016
ATOM   1325  CB  HIS A 145      -4.230 -15.488  14.473  1.00 43.30           C  
ANISOU 1325  CB  HIS A 145     6999   3549   5905   -354  -2390   1125
ATOM   1326  CG  HIS A 145      -5.532 -15.906  15.114  1.00 47.34           C  
ANISOU 1326  CG  HIS A 145     7701   4112   6175   -450  -2283   1229
ATOM   1327  ND1 HIS A 145      -6.045 -17.184  14.962  1.00 50.01           N1+
ANISOU 1327  ND1 HIS A 145     7997   4384   6619   -491  -2258   1262
ATOM   1328  CD2 HIS A 145      -6.320 -15.268  16.055  1.00 40.32           C  
ANISOU 1328  CD2 HIS A 145     7042   3329   4950   -527  -2184   1297
ATOM   1329  CE1 HIS A 145      -7.122 -17.269  15.738  1.00 48.89           C  
ANISOU 1329  CE1 HIS A 145     8054   4320   6202   -601  -2159   1361
ATOM   1330  NE2 HIS A 145      -7.331 -16.144  16.416  1.00 51.40           N  
ANISOU 1330  NE2 HIS A 145     8524   4752   6256   -611  -2106   1375
ATOM   1331  H   HIS A 145      -3.027 -15.070  16.724  1.00 43.87           H  
ATOM   1332  HD1 HIS A 145      -5.678 -17.921  14.369  1.00 50.01           H  
ATOM   1333  HE2 HIS A 145      -8.073 -15.984  17.087  1.00 51.40           H  
ATOM   1334  N   TYR A 146      -0.982 -16.527  13.586  1.00 45.35           N  
ANISOU 1334  N   TYR A 146     6743   3552   6935   -225  -2835    961
ATOM   1335  CA  TYR A 146       0.321 -16.189  13.003  1.00 42.91           C  
ANISOU 1335  CA  TYR A 146     6215   3231   6856   -155  -2930    858
ATOM   1336  C   TYR A 146       0.231 -15.987  11.486  1.00 39.10           C  
ANISOU 1336  C   TYR A 146     5493   2788   6574    -42  -2767    701
ATOM   1337  O   TYR A 146      -0.593 -16.618  10.824  1.00 38.48           O  
ANISOU 1337  O   TYR A 146     5352   2694   6576    -11  -2636    659
ATOM   1338  CB  TYR A 146       1.329 -17.309  13.326  1.00 43.97           C  
ANISOU 1338  CB  TYR A 146     6209   3238   7259   -142  -3165    879
ATOM   1339  CG  TYR A 146       1.703 -17.402  14.794  1.00 44.56           C  
ANISOU 1339  CG  TYR A 146     6493   3264   7175   -247  -3350   1039
ATOM   1340  CD1 TYR A 146       0.942 -18.204  15.669  1.00 50.50           C  
ANISOU 1340  CD1 TYR A 146     7452   3990   7745   -316  -3315   1152
ATOM   1341  CD2 TYR A 146       2.811 -16.682  15.289  1.00 45.16           C  
ANISOU 1341  CD2 TYR A 146     6568   3327   7262   -293  -3555   1077
ATOM   1342  CE1 TYR A 146       1.280 -18.278  17.034  1.00 49.46           C  
ANISOU 1342  CE1 TYR A 146     7506   3821   7466   -415  -3479   1292
ATOM   1343  CE2 TYR A 146       3.151 -16.761  16.654  1.00 51.81           C  
ANISOU 1343  CE2 TYR A 146     7598   4134   7953   -398  -3726   1222
ATOM   1344  CZ  TYR A 146       2.378 -17.548  17.530  1.00 56.03           C  
ANISOU 1344  CZ  TYR A 146     8327   4645   8318   -454  -3684   1326
ATOM   1345  OH  TYR A 146       2.684 -17.596  18.859  1.00 58.71           O  
ANISOU 1345  OH  TYR A 146     8847   4954   8506   -560  -3852   1468
ATOM   1346  H   TYR A 146      -1.300 -17.478  13.444  1.00 45.35           H  
ATOM   1347  HH  TYR A 146       3.432 -17.042  19.090  1.00 58.71           H  
ATOM   1348  N   GLY A 147       1.130 -15.144  10.960  1.00 36.07           N  
ANISOU 1348  N   GLY A 147     4975   2451   6277      4  -2782    609
ATOM   1349  CA  GLY A 147       1.341 -14.969   9.528  1.00 35.71           C  
ANISOU 1349  CA  GLY A 147     4646   2501   6422     91  -2604    415
ATOM   1350  C   GLY A 147       2.458 -15.912   9.075  1.00 36.17           C  
ANISOU 1350  C   GLY A 147     4418   2436   6888    163  -2751    325
ATOM   1351  O   GLY A 147       3.432 -16.123   9.798  1.00 39.50           O  
ANISOU 1351  O   GLY A 147     4826   2790   7394    131  -2955    379
ATOM   1352  H   GLY A 147       1.758 -14.648  11.579  1.00 36.07           H  
ATOM   1353  N   TYR A 148       2.338 -16.435   7.844  1.00 37.55           N  
ANISOU 1353  N   TYR A 148     4360   2647   7262    230  -2582    159
ATOM   1354  CA  TYR A 148       3.411 -17.132   7.130  1.00 36.46           C  
ANISOU 1354  CA  TYR A 148     3928   2447   7478    292  -2628     17
ATOM   1355  C   TYR A 148       4.523 -16.155   6.716  1.00 36.41           C  
ANISOU 1355  C   TYR A 148     3762   2546   7525    300  -2630    -83
ATOM   1356  O   TYR A 148       5.701 -16.470   6.882  1.00 38.00           O  
ANISOU 1356  O   TYR A 148     3836   2685   7918    305  -2737   -118
ATOM   1357  CB  TYR A 148       2.825 -17.909   5.921  1.00 36.82           C  
ANISOU 1357  CB  TYR A 148     3782   2504   7703    345  -2424   -157
ATOM   1358  CG  TYR A 148       3.825 -18.357   4.861  1.00 36.82           C  
ANISOU 1358  CG  TYR A 148     3478   2518   7996    389  -2362   -361
ATOM   1359  CD1 TYR A 148       4.885 -19.220   5.205  1.00 42.37           C  
ANISOU 1359  CD1 TYR A 148     4108   3067   8922    410  -2504   -349
ATOM   1360  CD2 TYR A 148       3.729 -17.870   3.540  1.00 35.92           C  
ANISOU 1360  CD2 TYR A 148     3173   2589   7886    399  -2135   -558
ATOM   1361  CE1 TYR A 148       5.860 -19.567   4.250  1.00 41.88           C  
ANISOU 1361  CE1 TYR A 148     3803   3001   9108    452  -2425   -530
ATOM   1362  CE2 TYR A 148       4.703 -18.215   2.584  1.00 36.51           C  
ANISOU 1362  CE2 TYR A 148     3039   2663   8171    417  -2036   -742
ATOM   1363  CZ  TYR A 148       5.775 -19.054   2.941  1.00 38.90           C  
ANISOU 1363  CZ  TYR A 148     3278   2786   8714    447  -2187   -729
ATOM   1364  OH  TYR A 148       6.733 -19.364   2.020  1.00 40.16           O  
ANISOU 1364  OH  TYR A 148     3241   2941   9075    478  -2090   -902
ATOM   1365  H   TYR A 148       1.516 -16.221   7.293  1.00 37.55           H  
ATOM   1366  HH  TYR A 148       7.391 -19.980   2.351  1.00 40.16           H  
ATOM   1367  N   ASN A 149       4.110 -14.993   6.191  1.00 34.31           N  
ANISOU 1367  N   ASN A 149     3519   2455   7062    287  -2474   -130
ATOM   1368  CA  ASN A 149       4.994 -13.974   5.643  1.00 36.29           C  
ANISOU 1368  CA  ASN A 149     3623   2813   7352    275  -2453   -233
ATOM   1369  C   ASN A 149       4.339 -12.587   5.714  1.00 36.30           C  
ANISOU 1369  C   ASN A 149     3841   2967   6982    207  -2272   -200
ATOM   1370  O   ASN A 149       3.154 -12.463   6.026  1.00 34.90           O  
ANISOU 1370  O   ASN A 149     3889   2834   6537    194  -2150   -111
ATOM   1371  CB  ASN A 149       5.457 -14.368   4.211  1.00 36.84           C  
ANISOU 1371  CB  ASN A 149     3415   2965   7618    316  -2231   -456
ATOM   1372  CG  ASN A 149       4.368 -14.455   3.130  1.00 36.08           C  
ANISOU 1372  CG  ASN A 149     3248   3029   7430    338  -1971   -561
ATOM   1373  OD1 ASN A 149       3.174 -14.337   3.398  1.00 35.08           O  
ANISOU 1373  OD1 ASN A 149     3313   2965   7052    318  -1886   -468
ATOM   1374  ND2 ASN A 149       4.788 -14.679   1.884  1.00 35.19           N  
ANISOU 1374  ND2 ASN A 149     2950   3005   7417    351  -1756   -749
ATOM   1375  H   ASN A 149       3.121 -14.802   6.107  1.00 34.31           H  
ATOM   1376 HD22 ASN A 149       4.124 -14.745   1.127  1.00 35.19           H  
ATOM   1377 HD21 ASN A 149       5.773 -14.806   1.690  1.00 35.19           H  
ATOM   1378  N   SER A 150       5.159 -11.574   5.413  1.00 33.00           N  
ANISOU 1378  N   SER A 150     3351   2631   6558    166  -2240   -277
ATOM   1379  CA  SER A 150       4.780 -10.174   5.300  1.00 32.54           C  
ANISOU 1379  CA  SER A 150     3471   2699   6193    121  -2028   -275
ATOM   1380  C   SER A 150       5.653  -9.530   4.216  1.00 36.25           C  
ANISOU 1380  C   SER A 150     3702   3279   6794    111  -1912   -442
ATOM   1381  O   SER A 150       6.853  -9.805   4.151  1.00 35.49           O  
ANISOU 1381  O   SER A 150     3376   3141   6969     92  -2074   -519
ATOM   1382  CB  SER A 150       4.876  -9.486   6.675  1.00 38.73           C  
ANISOU 1382  CB  SER A 150     4579   3407   6732     16  -2155   -133
ATOM   1383  OG  SER A 150       6.204  -9.381   7.151  1.00 41.93           O  
ANISOU 1383  OG  SER A 150     4891   3759   7281    -73  -2375   -156
ATOM   1384  H   SER A 150       6.128 -11.772   5.203  1.00 33.00           H  
ATOM   1385  HG  SER A 150       6.187  -8.939   8.004  1.00 41.93           H  
ATOM   1386  N   TYR A 151       5.026  -8.709   3.365  1.00 30.69           N  
ANISOU 1386  N   TYR A 151     3040   2723   5899    130  -1631   -489
ATOM   1387  CA  TYR A 151       5.643  -8.177   2.153  1.00 31.68           C  
ANISOU 1387  CA  TYR A 151     2936   2967   6132    118  -1487   -647
ATOM   1388  C   TYR A 151       4.951  -6.890   1.701  1.00 28.78           C  
ANISOU 1388  C   TYR A 151     2755   2717   5463    116  -1220   -621
ATOM   1389  O   TYR A 151       3.753  -6.712   1.927  1.00 31.12           O  
ANISOU 1389  O   TYR A 151     3282   3046   5494    173  -1092   -506
ATOM   1390  CB  TYR A 151       5.628  -9.251   1.035  1.00 31.81           C  
ANISOU 1390  CB  TYR A 151     2630   3069   6386    197  -1400   -795
ATOM   1391  CG  TYR A 151       4.282  -9.907   0.750  1.00 30.05           C  
ANISOU 1391  CG  TYR A 151     2457   2924   6036    270  -1259   -761
ATOM   1392  CD1 TYR A 151       3.357  -9.308  -0.132  1.00 29.86           C  
ANISOU 1392  CD1 TYR A 151     2460   3106   5778    306   -985   -771
ATOM   1393  CD2 TYR A 151       3.956 -11.130   1.373  1.00 30.64           C  
ANISOU 1393  CD2 TYR A 151     2555   2877   6212    295  -1401   -706
ATOM   1394  CE1 TYR A 151       2.111  -9.920  -0.374  1.00 26.49           C  
ANISOU 1394  CE1 TYR A 151     2049   2795   5222    357   -864   -739
ATOM   1395  CE2 TYR A 151       2.714 -11.742   1.125  1.00 31.20           C  
ANISOU 1395  CE2 TYR A 151     2663   3033   6158    327  -1269   -684
ATOM   1396  CZ  TYR A 151       1.787 -11.136   0.261  1.00 26.34           C  
ANISOU 1396  CZ  TYR A 151     2041   2654   5313    352  -1006   -708
ATOM   1397  OH  TYR A 151       0.582 -11.736   0.050  1.00 26.56           O  
ANISOU 1397  OH  TYR A 151     2080   2804   5206    367   -886   -685
ATOM   1398  H   TYR A 151       4.037  -8.519   3.476  1.00 30.69           H  
ATOM   1399  HH  TYR A 151       0.024 -11.241  -0.563  1.00 26.56           H  
ATOM   1400  N   SER A 152       5.729  -6.053   1.001  1.00 32.64           N  
ANISOU 1400  N   SER A 152     3135   3270   5997     55  -1126   -723
ATOM   1401  CA  SER A 152       5.233  -4.911   0.246  1.00 28.12           C  
ANISOU 1401  CA  SER A 152     2699   2807   5177     70   -848   -708
ATOM   1402  C   SER A 152       4.758  -5.371  -1.138  1.00 29.46           C  
ANISOU 1402  C   SER A 152     2635   3179   5380    167   -642   -795
ATOM   1403  O   SER A 152       5.455  -6.139  -1.803  1.00 33.19           O  
ANISOU 1403  O   SER A 152     2798   3697   6116    172   -699   -933
ATOM   1404  CB  SER A 152       6.357  -3.867   0.103  1.00 32.39           C  
ANISOU 1404  CB  SER A 152     3260   3318   5730    -69   -830   -772
ATOM   1405  OG  SER A 152       6.464  -3.096   1.282  1.00 41.10           O  
ANISOU 1405  OG  SER A 152     4629   4259   6729   -183   -988   -685
ATOM   1406  H   SER A 152       6.705  -6.275   0.869  1.00 32.64           H  
ATOM   1407  HG  SER A 152       6.707  -3.677   2.012  1.00 41.10           H  
ATOM   1408  N   VAL A 153       3.608  -4.833  -1.559  1.00 27.83           N  
ANISOU 1408  N   VAL A 153     2580   3096   4898    251   -404   -710
ATOM   1409  CA  VAL A 153       3.123  -4.878  -2.937  1.00 26.66           C  
ANISOU 1409  CA  VAL A 153     2236   3185   4708    324   -184   -774
ATOM   1410  C   VAL A 153       3.737  -3.667  -3.672  1.00 31.32           C  
ANISOU 1410  C   VAL A 153     2852   3830   5220    278    -12   -804
ATOM   1411  O   VAL A 153       3.940  -2.630  -3.039  1.00 31.75           O  
ANISOU 1411  O   VAL A 153     3187   3760   5116    242     24   -711
ATOM   1412  CB  VAL A 153       1.574  -4.747  -2.963  1.00 27.49           C  
ANISOU 1412  CB  VAL A 153     2465   3433   4546    459    -36   -638
ATOM   1413  CG1 VAL A 153       0.965  -4.859  -4.373  1.00 32.07           C  
ANISOU 1413  CG1 VAL A 153     2812   4299   5075    517    167   -705
ATOM   1414  CG2 VAL A 153       0.896  -5.781  -2.043  1.00 32.08           C  
ANISOU 1414  CG2 VAL A 153     3065   3938   5188    472   -206   -598
ATOM   1415  H   VAL A 153       3.113  -4.194  -0.950  1.00 27.83           H  
ATOM   1416  N   SER A 154       4.045  -3.799  -4.974  1.00 32.98           N  
ANISOU 1416  N   SER A 154     2784   4214   5532    262    102   -941
ATOM   1417  CA  SER A 154       4.637  -2.707  -5.761  1.00 35.81           C  
ANISOU 1417  CA  SER A 154     3152   4624   5831    193    262   -977
ATOM   1418  C   SER A 154       3.645  -1.552  -6.015  1.00 30.20           C  
ANISOU 1418  C   SER A 154     2710   3993   4773    303    502   -799
ATOM   1419  O   SER A 154       2.432  -1.742  -5.905  1.00 33.31           O  
ANISOU 1419  O   SER A 154     3170   4500   4988    450    578   -681
ATOM   1420  CB  SER A 154       5.264  -3.270  -7.058  1.00 38.37           C  
ANISOU 1420  CB  SER A 154     3105   5131   6342    144    332  -1172
ATOM   1421  OG  SER A 154       4.334  -3.461  -8.105  1.00 40.39           O  
ANISOU 1421  OG  SER A 154     3330   5632   6386    229    545  -1126
ATOM   1422  H   SER A 154       3.832  -4.654  -5.470  1.00 32.98           H  
ATOM   1423  HG  SER A 154       3.775  -4.215  -7.878  1.00 40.39           H  
ATOM   1424  N   ASN A 155       4.196  -0.379  -6.370  1.00 30.54           N  
ANISOU 1424  N   ASN A 155     2912   3970   4721    231    626   -774
ATOM   1425  CA  ASN A 155       3.441   0.805  -6.782  1.00 31.29           C  
ANISOU 1425  CA  ASN A 155     3278   4106   4504    347    874   -599
ATOM   1426  C   ASN A 155       2.943   0.627  -8.230  1.00 35.25           C  
ANISOU 1426  C   ASN A 155     3542   4915   4937    430   1053   -616
ATOM   1427  O   ASN A 155       3.522   1.173  -9.169  1.00 33.93           O  
ANISOU 1427  O   ASN A 155     3301   4831   4759    357   1191   -668
ATOM   1428  CB  ASN A 155       4.311   2.070  -6.574  1.00 30.72           C  
ANISOU 1428  CB  ASN A 155     3467   3841   4365    218    958   -578
ATOM   1429  CG  ASN A 155       3.525   3.389  -6.526  1.00 33.65           C  
ANISOU 1429  CG  ASN A 155     4193   4178   4414    365   1217   -371
ATOM   1430  OD1 ASN A 155       2.329   3.439  -6.801  1.00 34.07           O  
ANISOU 1430  OD1 ASN A 155     4240   4412   4294    577   1350   -240
ATOM   1431  ND2 ASN A 155       4.212   4.476  -6.176  1.00 33.01           N  
ANISOU 1431  ND2 ASN A 155     4428   3862   4251    251   1293   -338
ATOM   1432  H   ASN A 155       5.204  -0.302  -6.432  1.00 30.54           H  
ATOM   1433 HD22 ASN A 155       3.735   5.369  -6.114  1.00 33.01           H  
ATOM   1434 HD21 ASN A 155       5.197   4.423  -5.964  1.00 33.01           H  
ATOM   1435  N   SER A 156       1.884  -0.182  -8.356  1.00 30.88           N  
ANISOU 1435  N   SER A 156     2866   4548   4320    565   1050   -574
ATOM   1436  CA  SER A 156       1.263  -0.592  -9.602  1.00 30.62           C  
ANISOU 1436  CA  SER A 156     2590   4827   4218    614   1168   -592
ATOM   1437  C   SER A 156      -0.196  -0.930  -9.295  1.00 32.69           C  
ANISOU 1437  C   SER A 156     2954   5142   4323    725   1154   -426
ATOM   1438  O   SER A 156      -0.461  -1.809  -8.475  1.00 30.44           O  
ANISOU 1438  O   SER A 156     2616   4836   4116    746   1018   -456
ATOM   1439  CB  SER A 156       2.037  -1.785 -10.209  1.00 34.20           C  
ANISOU 1439  CB  SER A 156     2822   5270   4903    448    979   -738
ATOM   1440  OG  SER A 156       1.375  -2.346 -11.329  1.00 34.46           O  
ANISOU 1440  OG  SER A 156     2842   5417   4834    457    964   -632
ATOM   1441  H   SER A 156       1.498  -0.607  -7.524  1.00 30.88           H  
ATOM   1442  HG  SER A 156       1.329  -1.686 -12.026  1.00 34.46           H  
ATOM   1443  N   GLU A 157      -1.101  -0.234  -9.997  1.00 27.52           N  
ANISOU 1443  N   GLU A 157     3357   3725   3377   -159    905   -401
ATOM   1444  CA  GLU A 157      -2.549  -0.425  -9.997  1.00 27.00           C  
ANISOU 1444  CA  GLU A 157     3373   3687   3199   -150    740   -379
ATOM   1445  C   GLU A 157      -2.969  -1.886 -10.240  1.00 25.36           C  
ANISOU 1445  C   GLU A 157     3193   3456   2988   -133    728   -471
ATOM   1446  O   GLU A 157      -3.744  -2.425  -9.455  1.00 24.41           O  
ANISOU 1446  O   GLU A 157     3029   3326   2922   -111    601   -467
ATOM   1447  CB  GLU A 157      -3.135   0.551 -11.040  1.00 34.46           C  
ANISOU 1447  CB  GLU A 157     4483   4673   3937   -191    725   -329
ATOM   1448  CG  GLU A 157      -4.649   0.442 -11.336  1.00 35.51           C  
ANISOU 1448  CG  GLU A 157     4686   4841   3965   -185    552   -300
ATOM   1449  CD  GLU A 157      -5.146   1.336 -12.486  1.00 30.44           C  
ANISOU 1449  CD  GLU A 157     4220   4231   3115   -221    535   -252
ATOM   1450  OE1 GLU A 157      -4.315   1.866 -13.257  1.00 37.69           O1-
ANISOU 1450  OE1 GLU A 157     5222   5139   3960   -256    678   -239
ATOM   1451  OE2 GLU A 157      -6.383   1.466 -12.593  1.00 36.70           O  
ANISOU 1451  OE2 GLU A 157     5065   5056   3823   -217    377   -220
ATOM   1452  H   GLU A 157      -0.770   0.483 -10.630  1.00 27.52           H  
ATOM   1453  N   LYS A 158      -2.409  -2.506 -11.293  1.00 26.39           N  
ANISOU 1453  N   LYS A 158     3406   3566   3057   -149    876   -560
ATOM   1454  CA  LYS A 158      -2.680  -3.891 -11.681  1.00 27.10           C  
ANISOU 1454  CA  LYS A 158     3549   3613   3133   -141    880   -664
ATOM   1455  C   LYS A 158      -2.208  -4.926 -10.641  1.00 28.02           C  
ANISOU 1455  C   LYS A 158     3508   3658   3480    -77    866   -690
ATOM   1456  O   LYS A 158      -2.903  -5.923 -10.451  1.00 27.38           O  
ANISOU 1456  O   LYS A 158     3439   3541   3422    -68    772   -722
ATOM   1457  CB  LYS A 158      -2.065  -4.151 -13.072  1.00  0.00           C  
ATOM   1458  CG  LYS A 158      -2.418  -5.527 -13.677  1.00  0.00           C  
ATOM   1459  CD  LYS A 158      -1.829  -5.762 -15.077  1.00  0.00           C  
ATOM   1460  CE  LYS A 158      -0.297  -5.910 -15.076  1.00  0.00           C  
ATOM   1461  NZ  LYS A 158       0.223  -6.213 -16.421  1.00  0.00           N1+
ATOM   1462  H   LYS A 158      -1.756  -1.997 -11.875  1.00 26.39           H  
ATOM   1463  HZ1 LYS A 158      -0.019  -5.464 -17.054  1.00  0.00           H  
ATOM   1464  HZ2 LYS A 158       1.228  -6.305 -16.379  1.00  0.00           H  
ATOM   1465  HZ3 LYS A 158      -0.178  -7.079 -16.753  1.00  0.00           H  
ATOM   1466  N   ASP A 159      -1.060  -4.671  -9.984  1.00 29.88           N  
ANISOU 1466  N   ASP A 159     3594   3866   3894    -38    949   -671
ATOM   1467  CA AASP A 159      -0.493  -5.550  -8.956  0.52 27.58           C  
ANISOU 1467  CA AASP A 159     3151   3502   3828     31    907   -675
ATOM   1468  CA BASP A 159      -0.419  -5.503  -8.979  0.48 27.45           C  
ANISOU 1468  CA BASP A 159     3137   3484   3808     31    906   -676
ATOM   1469  C   ASP A 159      -1.344  -5.546  -7.671  1.00 24.99           C  
ANISOU 1469  C   ASP A 159     2793   3186   3518     35    702   -588
ATOM   1470  O   ASP A 159      -1.593  -6.614  -7.115  1.00 25.37           O  
ANISOU 1470  O   ASP A 159     2819   3171   3651     68    630   -598
ATOM   1471  CB AASP A 159       0.988  -5.202  -8.649  0.52 31.43           C  
ANISOU 1471  CB AASP A 159     3467   3971   4503     62   1004   -657
ATOM   1472  CB BASP A 159       1.033  -5.148  -8.659  0.48 31.42           C  
ANISOU 1472  CB BASP A 159     3466   3963   4511     67   1005   -663
ATOM   1473  CG AASP A 159       1.777  -6.218  -7.798  0.52 31.43           C  
ANISOU 1473  CG AASP A 159     3309   3880   4753    147    980   -672
ATOM   1474  CG BASP A 159       1.991  -5.551  -9.761  0.48 30.98           C  
ANISOU 1474  CG BASP A 159     3405   3863   4504     83   1245   -770
ATOM   1475  OD1AASP A 159       1.443  -7.424  -7.832  0.52 34.44           O1-
ANISOU 1475  OD1AASP A 159     3738   4193   5154    185    946   -718
ATOM   1476  OD1BASP A 159       1.580  -6.283 -10.686  0.48 32.13           O1-
ANISOU 1476  OD1BASP A 159     3698   3980   4529     73   1331   -865
ATOM   1477  OD2AASP A 159       2.804  -5.795  -7.225  0.52 30.08           O  
ANISOU 1477  OD2AASP A 159     2963   3697   4770    175    993   -638
ATOM   1478  OD2BASP A 159       3.175  -5.171  -9.679  0.48 35.94           O  
ANISOU 1478  OD2BASP A 159     3877   4478   5301    100   1354   -765
ATOM   1479  H   ASP A 159      -0.545  -3.825 -10.184  1.00 29.88           H  
ATOM   1480  N   ILE A 160      -1.801  -4.355  -7.247  1.00 23.39           N  
ANISOU 1480  N   ILE A 160     2596   3053   3237      0    620   -502
ATOM   1481  CA  ILE A 160      -2.649  -4.166  -6.066  1.00 22.04           C  
ANISOU 1481  CA  ILE A 160     2410   2894   3070     -1    460   -429
ATOM   1482  C   ILE A 160      -4.077  -4.721  -6.276  1.00 23.03           C  
ANISOU 1482  C   ILE A 160     2629   3023   3096    -25    391   -453
ATOM   1483  O   ILE A 160      -4.626  -5.297  -5.338  1.00 21.71           O  
ANISOU 1483  O   ILE A 160     2443   2819   2986    -18    307   -433
ATOM   1484  CB  ILE A 160      -2.697  -2.671  -5.631  1.00 20.17           C  
ANISOU 1484  CB  ILE A 160     2169   2716   2777    -30    418   -350
ATOM   1485  CG1 ILE A 160      -1.288  -2.148  -5.257  1.00 20.64           C  
ANISOU 1485  CG1 ILE A 160     2117   2760   2966    -22    462   -330
ATOM   1486  CG2 ILE A 160      -3.685  -2.367  -4.478  1.00 20.36           C  
ANISOU 1486  CG2 ILE A 160     2199   2752   2787    -34    286   -289
ATOM   1487  CD1 ILE A 160      -1.136  -0.631  -5.408  1.00 20.66           C  
ANISOU 1487  CD1 ILE A 160     2141   2804   2906    -66    472   -276
ATOM   1488  H   ILE A 160      -1.546  -3.517  -7.753  1.00 23.39           H  
ATOM   1489  N   MET A 161      -4.618  -4.611  -7.506  1.00 22.36           N  
ANISOU 1489  N   MET A 161     2652   2982   2861    -64    417   -490
ATOM   1490  CA  MET A 161      -5.855  -5.278  -7.932  1.00 22.90           C  
ANISOU 1490  CA  MET A 161     2795   3057   2849   -100    334   -520
ATOM   1491  C   MET A 161      -5.732  -6.808  -7.864  1.00 23.37           C  
ANISOU 1491  C   MET A 161     2862   3027   2990    -92    356   -601
ATOM   1492  O   MET A 161      -6.587  -7.442  -7.254  1.00 23.80           O  
ANISOU 1492  O   MET A 161     2912   3054   3078   -113    269   -594
ATOM   1493  CB  MET A 161      -6.242  -4.859  -9.366  1.00 23.14           C  
ANISOU 1493  CB  MET A 161     2951   3145   2696   -146    340   -547
ATOM   1494  CG  MET A 161      -6.794  -3.436  -9.502  1.00 25.47           C  
ANISOU 1494  CG  MET A 161     3254   3510   2914   -149    301   -453
ATOM   1495  SD  MET A 161      -6.733  -2.796 -11.196  1.00 33.39           S  
ANISOU 1495  SD  MET A 161     4435   4560   3692   -195    332   -471
ATOM   1496  CE  MET A 161      -8.084  -3.722 -11.963  1.00 32.62           C  
ANISOU 1496  CE  MET A 161     4387   4500   3506   -235    139   -476
ATOM   1497  H   MET A 161      -4.113  -4.109  -8.225  1.00 22.36           H  
ATOM   1498  N   ALA A 162      -4.666  -7.363  -8.469  1.00 24.61           N  
ANISOU 1498  N   ALA A 162     3028   3127   3195    -62    487   -678
ATOM   1499  CA  ALA A 162      -4.373  -8.798  -8.517  1.00 23.62           C  
ANISOU 1499  CA  ALA A 162     2915   2890   3168    -40    523   -761
ATOM   1500  C   ALA A 162      -4.135  -9.436  -7.138  1.00 25.14           C  
ANISOU 1500  C   ALA A 162     3004   3015   3535      8    447   -692
ATOM   1501  O   ALA A 162      -4.533 -10.583  -6.937  1.00 23.85           O  
ANISOU 1501  O   ALA A 162     2870   2768   3426      0    403   -715
ATOM   1502  CB  ALA A 162      -3.168  -9.032  -9.441  1.00 27.34           C  
ANISOU 1502  CB  ALA A 162     3399   3305   3684      1    708   -860
ATOM   1503  H   ALA A 162      -4.005  -6.766  -8.948  1.00 24.61           H  
ATOM   1504  N   GLU A 163      -3.530  -8.669  -6.216  1.00 23.08           N  
ANISOU 1504  N   GLU A 163     2635   2780   3355     49    426   -606
ATOM   1505  CA  GLU A 163      -3.300  -9.052  -4.826  1.00 21.15           C  
ANISOU 1505  CA  GLU A 163     2315   2474   3245     89    334   -527
ATOM   1506  C   GLU A 163      -4.608  -9.141  -4.018  1.00 22.35           C  
ANISOU 1506  C   GLU A 163     2519   2643   3329     34    222   -469
ATOM   1507  O   GLU A 163      -4.796 -10.113  -3.287  1.00 23.57           O  
ANISOU 1507  O   GLU A 163     2689   2709   3556     39    173   -447
ATOM   1508  CB  GLU A 163      -2.285  -8.067  -4.199  1.00 22.72           C  
ANISOU 1508  CB  GLU A 163     2405   2712   3516    122    313   -454
ATOM   1509  CG  GLU A 163      -1.907  -8.363  -2.731  1.00 19.23           C  
ANISOU 1509  CG  GLU A 163     1916   2223   3169    149    184   -359
ATOM   1510  CD  GLU A 163      -1.174  -9.693  -2.503  1.00 22.39           C  
ANISOU 1510  CD  GLU A 163     2276   2489   3742    223    175   -369
ATOM   1511  OE1 GLU A 163      -0.429 -10.145  -3.400  1.00 27.46           O1-
ANISOU 1511  OE1 GLU A 163     2873   3079   4482    273    290   -453
ATOM   1512  OE2 GLU A 163      -1.370 -10.254  -1.407  1.00 24.31           O  
ANISOU 1512  OE2 GLU A 163     2541   2673   4021    231     61   -291
ATOM   1513  H   GLU A 163      -3.200  -7.750  -6.480  1.00 23.08           H  
ATOM   1514  N   ILE A 164      -5.493  -8.142  -4.191  1.00 20.22           N  
ANISOU 1514  N   ILE A 164     2276   2477   2930    -18    191   -441
ATOM   1515  CA  ILE A 164      -6.824  -8.089  -3.580  1.00 19.73           C  
ANISOU 1515  CA  ILE A 164     2239   2436   2821    -70    112   -395
ATOM   1516  C   ILE A 164      -7.784  -9.167  -4.130  1.00 20.86           C  
ANISOU 1516  C   ILE A 164     2440   2529   2956   -120    106   -464
ATOM   1517  O   ILE A 164      -8.601  -9.687  -3.370  1.00 21.08           O  
ANISOU 1517  O   ILE A 164     2477   2501   3031   -153     66   -436
ATOM   1518  CB  ILE A 164      -7.452  -6.664  -3.708  1.00 16.99           C  
ANISOU 1518  CB  ILE A 164     1887   2198   2368    -96     90   -358
ATOM   1519  CG1 ILE A 164      -6.694  -5.662  -2.806  1.00 17.65           C  
ANISOU 1519  CG1 ILE A 164     1926   2310   2469    -63     90   -292
ATOM   1520  CG2 ILE A 164      -8.969  -6.571  -3.423  1.00 20.57           C  
ANISOU 1520  CG2 ILE A 164     2343   2674   2799   -148     32   -328
ATOM   1521  CD1 ILE A 164      -6.998  -4.191  -3.126  1.00 19.17           C  
ANISOU 1521  CD1 ILE A 164     2125   2588   2570    -75     90   -262
ATOM   1522  H   ILE A 164      -5.255  -7.371  -4.801  1.00 20.22           H  
ATOM   1523  N   TYR A 165      -7.645  -9.489  -5.426  1.00 19.75           N  
ANISOU 1523  N   TYR A 165     2355   2401   2748   -139    148   -558
ATOM   1524  CA  TYR A 165      -8.449 -10.469  -6.153  1.00 22.17           C  
ANISOU 1524  CA  TYR A 165     2733   2665   3026   -204    128   -642
ATOM   1525  C   TYR A 165      -8.193 -11.913  -5.691  1.00 21.99           C  
ANISOU 1525  C   TYR A 165     2730   2495   3131   -191    153   -675
ATOM   1526  O   TYR A 165      -9.152 -12.651  -5.470  1.00 25.85           O  
ANISOU 1526  O   TYR A 165     3251   2926   3646   -258    109   -694
ATOM   1527  CB  TYR A 165      -8.153 -10.318  -7.661  1.00 23.63           C  
ANISOU 1527  CB  TYR A 165     3006   2884   3088   -221    178   -741
ATOM   1528  CG  TYR A 165      -9.129 -10.990  -8.609  1.00 29.78           C  
ANISOU 1528  CG  TYR A 165     3881   3657   3778   -312    123   -834
ATOM   1529  CD1 TYR A 165     -10.489 -10.618  -8.592  1.00 31.42           C  
ANISOU 1529  CD1 TYR A 165     4064   3941   3932   -382     -6   -796
ATOM   1530  CD2 TYR A 165      -8.679 -11.950  -9.539  1.00 32.23           C  
ANISOU 1530  CD2 TYR A 165     4307   3890   4050   -328    198   -966
ATOM   1531  CE1 TYR A 165     -11.397 -11.209  -9.489  1.00 35.06           C  
ANISOU 1531  CE1 TYR A 165     4602   4403   4317   -477    -87   -882
ATOM   1532  CE2 TYR A 165      -9.584 -12.526 -10.452  1.00 34.54           C  
ANISOU 1532  CE2 TYR A 165     4709   4176   4239   -427    129  -1062
ATOM   1533  CZ  TYR A 165     -10.944 -12.156 -10.427  1.00 36.07           C  
ANISOU 1533  CZ  TYR A 165     4866   4453   4387   -505    -28  -1016
ATOM   1534  OH  TYR A 165     -11.821 -12.704 -11.316  1.00 46.47           O  
ANISOU 1534  OH  TYR A 165     6278   5767   5611   -615   -128  -1111
ATOM   1535  H   TYR A 165      -6.956  -8.994  -5.976  1.00 19.75           H  
ATOM   1536  HH  TYR A 165     -11.406 -13.320 -11.925  1.00 46.47           H  
ATOM   1537  N   LYS A 166      -6.906 -12.276  -5.563  1.00 22.53           N  
ANISOU 1537  N   LYS A 166     2774   2491   3298   -104    225   -682
ATOM   1538  CA  LYS A 166      -6.461 -13.620  -5.202  1.00 21.36           C  
ANISOU 1538  CA  LYS A 166     2646   2180   3290    -68    251   -711
ATOM   1539  C   LYS A 166      -6.478 -13.857  -3.687  1.00 22.90           C  
ANISOU 1539  C   LYS A 166     2796   2319   3586    -41    177   -584
ATOM   1540  O   LYS A 166      -7.044 -14.857  -3.245  1.00 24.41           O  
ANISOU 1540  O   LYS A 166     3039   2395   3842    -71    150   -572
ATOM   1541  CB  LYS A 166      -5.042 -13.865  -5.758  1.00 24.06           C  
ANISOU 1541  CB  LYS A 166     2966   2457   3719     27    369   -782
ATOM   1542  CG  LYS A 166      -4.976 -13.946  -7.292  1.00 35.76           C  
ANISOU 1542  CG  LYS A 166     4549   3928   5111     -5    474   -935
ATOM   1543  CD  LYS A 166      -3.547 -14.240  -7.785  1.00 41.87           C  
ANISOU 1543  CD  LYS A 166     5287   4621   6000     95    630  -1010
ATOM   1544  CE  LYS A 166      -3.405 -14.306  -9.316  1.00 45.12           C  
ANISOU 1544  CE  LYS A 166     5835   5017   6292     56    767  -1176
ATOM   1545  NZ  LYS A 166      -3.557 -12.985  -9.952  1.00 50.78           N1+
ANISOU 1545  NZ  LYS A 166     6552   5860   6884     51    862  -1188
ATOM   1546  H   LYS A 166      -6.177 -11.604  -5.762  1.00 22.53           H  
ATOM   1547  HZ1 LYS A 166      -2.860 -12.353  -9.583  1.00 50.78           H  
ATOM   1548  HZ2 LYS A 166      -3.437 -13.072 -10.951  1.00 50.78           H  
ATOM   1549  HZ3 LYS A 166      -4.477 -12.619  -9.752  1.00 50.78           H  
ATOM   1550  N   ASN A 167      -5.810 -12.965  -2.937  1.00 23.03           N  
ANISOU 1550  N   ASN A 167     2738   2408   3604      3    140   -486
ATOM   1551  CA  ASN A 167      -5.436 -13.194  -1.538  1.00 24.57           C  
ANISOU 1551  CA  ASN A 167     2915   2539   3883     39     65   -369
ATOM   1552  C   ASN A 167      -6.289 -12.391  -0.541  1.00 22.60           C  
ANISOU 1552  C   ASN A 167     2675   2375   3537    -19     -2   -269
ATOM   1553  O   ASN A 167      -6.180 -12.666   0.651  1.00 23.40           O  
ANISOU 1553  O   ASN A 167     2802   2420   3670     -8    -66   -170
ATOM   1554  CB  ASN A 167      -3.931 -12.884  -1.348  1.00 23.27           C  
ANISOU 1554  CB  ASN A 167     2658   2348   3836    146     61   -342
ATOM   1555  CG  ASN A 167      -2.996 -13.723  -2.230  1.00 24.34           C  
ANISOU 1555  CG  ASN A 167     2769   2374   4106    221    153   -440
ATOM   1556  OD1 ASN A 167      -3.245 -14.902  -2.472  1.00 25.31           O  
ANISOU 1556  OD1 ASN A 167     2962   2369   4285    219    175   -485
ATOM   1557  ND2 ASN A 167      -1.901 -13.124  -2.703  1.00 23.75           N  
ANISOU 1557  ND2 ASN A 167     2592   2333   4098    286    219   -476
ATOM   1558  H   ASN A 167      -5.399 -12.151  -3.374  1.00 23.03           H  
ATOM   1559 HD22 ASN A 167      -1.252 -13.638  -3.280  1.00 23.75           H  
ATOM   1560 HD21 ASN A 167      -1.705 -12.153  -2.488  1.00 23.75           H  
ATOM   1561  N   GLY A 168      -7.135 -11.461  -1.016  1.00 23.45           N  
ANISOU 1561  N   GLY A 168     2776   2606   3529    -78     13   -290
ATOM   1562  CA  GLY A 168      -8.088 -10.723  -0.185  1.00 18.26           C  
ANISOU 1562  CA  GLY A 168     2126   2014   2796   -127    -20   -212
ATOM   1563  C   GLY A 168      -7.568  -9.330   0.215  1.00 19.32           C  
ANISOU 1563  C   GLY A 168     2219   2251   2873    -99    -31   -174
ATOM   1564  O   GLY A 168      -6.477  -8.941  -0.201  1.00 19.56           O  
ANISOU 1564  O   GLY A 168     2203   2305   2924    -47    -18   -200
ATOM   1565  H   GLY A 168      -7.165 -11.285  -2.010  1.00 23.45           H  
ATOM   1566  N   PRO A 169      -8.355  -8.561   1.005  1.00 17.69           N  
ANISOU 1566  N   PRO A 169     2031   2093   2599   -139    -42   -116
ATOM   1567  CA  PRO A 169      -8.053  -7.169   1.408  1.00 18.34           C  
ANISOU 1567  CA  PRO A 169     2091   2257   2620   -122    -47    -89
ATOM   1568  C   PRO A 169      -6.660  -6.922   2.014  1.00 19.16           C  
ANISOU 1568  C   PRO A 169     2180   2335   2765    -72    -98    -57
ATOM   1569  O   PRO A 169      -6.243  -7.649   2.913  1.00 19.67           O  
ANISOU 1569  O   PRO A 169     2264   2318   2893    -49   -151    -19
ATOM   1570  CB  PRO A 169      -9.178  -6.829   2.398  1.00 21.57           C  
ANISOU 1570  CB  PRO A 169     2548   2682   2967   -172    -33    -36
ATOM   1571  CG  PRO A 169     -10.347  -7.662   1.904  1.00 21.04           C  
ANISOU 1571  CG  PRO A 169     2477   2590   2925   -225      0    -58
ATOM   1572  CD  PRO A 169      -9.675  -8.964   1.497  1.00 20.79           C  
ANISOU 1572  CD  PRO A 169     2462   2465   2971   -209    -24    -85
ATOM   1573  N   VAL A 170      -5.978  -5.903   1.472  1.00 18.69           N  
ANISOU 1573  N   VAL A 170     2081   2342   2678    -59    -90    -67
ATOM   1574  CA  VAL A 170      -4.647  -5.433   1.862  1.00 20.39           C  
ANISOU 1574  CA  VAL A 170     2249   2546   2951    -26   -139    -48
ATOM   1575  C   VAL A 170      -4.756  -4.215   2.804  1.00 19.43           C  
ANISOU 1575  C   VAL A 170     2166   2466   2750    -59   -174     -9
ATOM   1576  O   VAL A 170      -5.811  -3.582   2.860  1.00 19.43           O  
ANISOU 1576  O   VAL A 170     2216   2506   2661    -91   -131     -9
ATOM   1577  CB  VAL A 170      -3.856  -4.976   0.595  1.00 19.04           C  
ANISOU 1577  CB  VAL A 170     1994   2401   2838      4    -74   -109
ATOM   1578  CG1 VAL A 170      -3.618  -6.136  -0.384  1.00 19.73           C  
ANISOU 1578  CG1 VAL A 170     2068   2435   2994     35    -23   -166
ATOM   1579  CG2 VAL A 170      -4.467  -3.774  -0.157  1.00 19.37           C  
ANISOU 1579  CG2 VAL A 170     2055   2525   2781    -26    -11   -132
ATOM   1580  H   VAL A 170      -6.432  -5.347   0.760  1.00 18.69           H  
ATOM   1581  N   GLU A 171      -3.644  -3.869   3.474  1.00 19.35           N  
ANISOU 1581  N   GLU A 171     2126   2439   2785    -52   -256     19
ATOM   1582  CA  GLU A 171      -3.464  -2.557   4.102  1.00 19.65           C  
ANISOU 1582  CA  GLU A 171     2202   2511   2752    -92   -288     33
ATOM   1583  C   GLU A 171      -2.741  -1.627   3.114  1.00 21.28           C  
ANISOU 1583  C   GLU A 171     2319   2755   3013    -90   -240     -7
ATOM   1584  O   GLU A 171      -1.817  -2.072   2.439  1.00 22.04           O  
ANISOU 1584  O   GLU A 171     2308   2840   3226    -58   -226    -29
ATOM   1585  CB  GLU A 171      -2.669  -2.704   5.417  1.00 19.30           C  
ANISOU 1585  CB  GLU A 171     2201   2426   2707   -109   -433     89
ATOM   1586  CG  GLU A 171      -2.444  -1.365   6.159  1.00 21.49           C  
ANISOU 1586  CG  GLU A 171     2549   2728   2888   -169   -467     87
ATOM   1587  CD  GLU A 171      -1.782  -1.535   7.522  1.00 22.62           C  
ANISOU 1587  CD  GLU A 171     2787   2834   2973   -207   -627    141
ATOM   1588  OE1 GLU A 171      -0.969  -2.414   7.786  1.00 23.05           O  
ANISOU 1588  OE1 GLU A 171     2810   2846   3104   -176   -746    191
ATOM   1589  OE2 GLU A 171      -2.181  -0.583   8.411  1.00 22.93           O  
ANISOU 1589  OE2 GLU A 171     2944   2881   2886   -269   -642    131
ATOM   1590  H   GLU A 171      -2.802  -4.421   3.372  1.00 19.35           H  
ATOM   1591  HE2 GLU A 171      -1.785  -0.706   9.280  1.00 22.93           H  
ATOM   1592  N   GLY A 172      -3.148  -0.352   3.088  1.00 19.91           N  
ANISOU 1592  N   GLY A 172     2192   2615   2759   -125   -198    -17
ATOM   1593  CA  GLY A 172      -2.462   0.734   2.392  1.00 20.80           C  
ANISOU 1593  CA  GLY A 172     2246   2747   2909   -139   -152    -41
ATOM   1594  C   GLY A 172      -2.286   1.908   3.360  1.00 20.21           C  
ANISOU 1594  C   GLY A 172     2234   2663   2781   -193   -193    -34
ATOM   1595  O   GLY A 172      -2.660   1.834   4.531  1.00 20.42           O  
ANISOU 1595  O   GLY A 172     2361   2673   2723   -215   -244    -19
ATOM   1596  H   GLY A 172      -3.914  -0.076   3.690  1.00 19.91           H  
ATOM   1597  N   ALA A 173      -1.738   3.016   2.840  1.00 19.24           N  
ANISOU 1597  N   ALA A 173     2064   2542   2705   -222   -157    -49
ATOM   1598  CA  ALA A 173      -1.659   4.301   3.532  1.00 20.21           C  
ANISOU 1598  CA  ALA A 173     2249   2639   2790   -284   -188    -55
ATOM   1599  C   ALA A 173      -1.545   5.457   2.531  1.00 23.46           C  
ANISOU 1599  C   ALA A 173     2664   3047   3204   -297    -79    -65
ATOM   1600  O   ALA A 173      -1.104   5.252   1.402  1.00 23.92           O  
ANISOU 1600  O   ALA A 173     2648   3125   3318   -282     -3    -65
ATOM   1601  CB  ALA A 173      -0.507   4.308   4.550  1.00 23.76           C  
ANISOU 1601  CB  ALA A 173     2631   3067   3328   -337   -316    -54
ATOM   1602  H   ALA A 173      -1.425   3.013   1.878  1.00 19.24           H  
ATOM   1603  N   PHE A 174      -1.973   6.652   2.966  1.00 23.12           N  
ANISOU 1603  N   PHE A 174     2723   2967   3095   -329    -65    -72
ATOM   1604  CA  PHE A 174      -2.096   7.842   2.124  1.00 20.63           C  
ANISOU 1604  CA  PHE A 174     2430   2627   2783   -338     31    -66
ATOM   1605  C   PHE A 174      -2.052   9.111   2.994  1.00 23.24           C  
ANISOU 1605  C   PHE A 174     2857   2885   3088   -399     15    -87
ATOM   1606  O   PHE A 174      -2.360   9.070   4.186  1.00 21.61           O  
ANISOU 1606  O   PHE A 174     2723   2657   2829   -427    -57   -114
ATOM   1607  CB  PHE A 174      -3.401   7.740   1.286  1.00 21.76           C  
ANISOU 1607  CB  PHE A 174     2614   2792   2862   -262    108    -43
ATOM   1608  CG  PHE A 174      -4.706   7.996   2.029  1.00 21.93           C  
ANISOU 1608  CG  PHE A 174     2726   2792   2815   -226    113    -49
ATOM   1609  CD1 PHE A 174      -5.195   7.047   2.952  1.00 21.15           C  
ANISOU 1609  CD1 PHE A 174     2641   2715   2680   -213     73    -61
ATOM   1610  CD2 PHE A 174      -5.365   9.240   1.913  1.00 22.73           C  
ANISOU 1610  CD2 PHE A 174     2900   2838   2899   -206    171    -39
ATOM   1611  CE1 PHE A 174      -6.318   7.333   3.715  1.00 19.53           C  
ANISOU 1611  CE1 PHE A 174     2512   2487   2420   -187    114    -72
ATOM   1612  CE2 PHE A 174      -6.497   9.499   2.673  1.00 23.01           C  
ANISOU 1612  CE2 PHE A 174     2999   2845   2898   -163    202    -53
ATOM   1613  CZ  PHE A 174      -6.968   8.550   3.570  1.00 21.09           C  
ANISOU 1613  CZ  PHE A 174     2762   2634   2619   -157    185    -74
ATOM   1614  H   PHE A 174      -2.318   6.747   3.913  1.00 23.12           H  
ATOM   1615  N   SER A 175      -1.698  10.227   2.342  1.00 22.18           N  
ANISOU 1615  N   SER A 175     2741   2704   2982   -427     88    -76
ATOM   1616  CA  SER A 175      -1.683  11.583   2.883  1.00 23.30           C  
ANISOU 1616  CA  SER A 175     2989   2754   3109   -486     91   -102
ATOM   1617  C   SER A 175      -3.110  12.141   3.004  1.00 23.00           C  
ANISOU 1617  C   SER A 175     3070   2674   2995   -410    156   -100
ATOM   1618  O   SER A 175      -3.749  12.373   1.977  1.00 25.02           O  
ANISOU 1618  O   SER A 175     3321   2939   3246   -336    223    -54
ATOM   1619  CB  SER A 175      -0.852  12.473   1.935  1.00 25.90           C  
ANISOU 1619  CB  SER A 175     3294   3031   3517   -555    153    -83
ATOM   1620  OG  SER A 175       0.531  12.243   2.103  1.00 29.47           O  
ANISOU 1620  OG  SER A 175     3611   3513   4074   -633    103    -95
ATOM   1621  H   SER A 175      -1.460  10.153   1.360  1.00 22.18           H  
ATOM   1622  HG  SER A 175       0.788  11.490   1.557  1.00 29.47           H  
ATOM   1623  N   VAL A 176      -3.574  12.371   4.242  1.00 23.45           N  
ANISOU 1623  N   VAL A 176     3235   2679   2995   -431    134   -151
ATOM   1624  CA  VAL A 176      -4.856  13.021   4.515  1.00 20.91           C  
ANISOU 1624  CA  VAL A 176     3015   2302   2629   -355    219   -163
ATOM   1625  C   VAL A 176      -4.720  14.545   4.398  1.00 25.10           C  
ANISOU 1625  C   VAL A 176     3642   2703   3190   -382    277   -178
ATOM   1626  O   VAL A 176      -3.866  15.138   5.058  1.00 24.63           O  
ANISOU 1626  O   VAL A 176     3655   2576   3126   -485    239   -232
ATOM   1627  CB  VAL A 176      -5.423  12.653   5.916  1.00 24.09           C  
ANISOU 1627  CB  VAL A 176     3505   2707   2942   -362    205   -219
ATOM   1628  CG1 VAL A 176      -6.573  13.551   6.431  1.00 25.13           C  
ANISOU 1628  CG1 VAL A 176     3742   2756   3051   -296    325   -253
ATOM   1629  CG2 VAL A 176      -5.909  11.200   5.905  1.00 24.56           C  
ANISOU 1629  CG2 VAL A 176     3479   2872   2979   -319    172   -188
ATOM   1630  H   VAL A 176      -2.989  12.181   5.046  1.00 23.45           H  
ATOM   1631  N   TYR A 177      -5.612  15.129   3.588  1.00 22.95           N  
ANISOU 1631  N   TYR A 177     3376   2389   2954   -292    356   -126
ATOM   1632  CA  TYR A 177      -5.835  16.567   3.470  1.00 23.88           C  
ANISOU 1632  CA  TYR A 177     3604   2360   3110   -286    425   -129
ATOM   1633  C   TYR A 177      -7.193  16.910   4.106  1.00 26.59           C  
ANISOU 1633  C   TYR A 177     4012   2641   3449   -177    504   -160
ATOM   1634  O   TYR A 177      -8.023  16.021   4.281  1.00 26.65           O  
ANISOU 1634  O   TYR A 177     3952   2732   3442    -98    515   -152
ATOM   1635  CB  TYR A 177      -5.776  16.960   1.983  1.00 25.50           C  
ANISOU 1635  CB  TYR A 177     3782   2541   3366   -257    452    -31
ATOM   1636  CG  TYR A 177      -4.404  16.769   1.353  1.00 26.75           C  
ANISOU 1636  CG  TYR A 177     3879   2739   3545   -370    422     -7
ATOM   1637  CD1 TYR A 177      -4.049  15.534   0.772  1.00 28.09           C  
ANISOU 1637  CD1 TYR A 177     3925   3047   3701   -372    385     18
ATOM   1638  CD2 TYR A 177      -3.475  17.828   1.351  1.00 29.95           C  
ANISOU 1638  CD2 TYR A 177     4345   3036   4000   -481    444    -18
ATOM   1639  CE1 TYR A 177      -2.768  15.351   0.215  1.00 27.45           C  
ANISOU 1639  CE1 TYR A 177     3772   2995   3663   -468    388     31
ATOM   1640  CE2 TYR A 177      -2.199  17.651   0.784  1.00 32.13           C  
ANISOU 1640  CE2 TYR A 177     4539   3345   4322   -591    439      1
ATOM   1641  CZ  TYR A 177      -1.840  16.409   0.226  1.00 37.27           C  
ANISOU 1641  CZ  TYR A 177     5057   4136   4966   -578    418     24
ATOM   1642  OH  TYR A 177      -0.595  16.231  -0.303  1.00 35.12           O  
ANISOU 1642  OH  TYR A 177     4689   3890   4764   -682    442     35
ATOM   1643  H   TYR A 177      -6.265  14.546   3.083  1.00 22.95           H  
ATOM   1644  HH  TYR A 177      -0.025  17.002  -0.199  1.00 35.12           H  
ATOM   1645  N   SER A 178      -7.402  18.183   4.480  1.00 26.32           N  
ANISOU 1645  N   SER A 178     4105   2450   3447   -176    574   -199
ATOM   1646  CA  SER A 178      -8.564  18.609   5.271  1.00 28.28           C  
ANISOU 1646  CA  SER A 178     4422   2626   3699    -86    674   -260
ATOM   1647  C   SER A 178      -9.943  18.470   4.588  1.00 31.16           C  
ANISOU 1647  C   SER A 178     4679   3018   4143     79    718   -186
ATOM   1648  O   SER A 178     -10.942  18.422   5.305  1.00 30.16           O  
ANISOU 1648  O   SER A 178     4540   2888   4031    155    801   -232
ATOM   1649  CB  SER A 178      -8.299  19.997   5.892  1.00 30.44           C  
ANISOU 1649  CB  SER A 178     4865   2702   3998   -116    750   -331
ATOM   1650  OG  SER A 178      -8.485  21.057   4.978  1.00 34.71           O  
ANISOU 1650  OG  SER A 178     5418   3132   4640    -66    771   -250
ATOM   1651  H   SER A 178      -6.680  18.877   4.332  1.00 26.32           H  
ATOM   1652  HG  SER A 178      -9.428  21.195   4.858  1.00 34.71           H  
ATOM   1653  N   ASP A 179      -9.985  18.346   3.248  1.00 25.93           N  
ANISOU 1653  N   ASP A 179     3937   2386   3530    128    663    -73
ATOM   1654  CA  ASP A 179     -11.207  18.040   2.490  1.00 26.38           C  
ANISOU 1654  CA  ASP A 179     3885   2475   3662    277    667     -3
ATOM   1655  C   ASP A 179     -11.627  16.556   2.577  1.00 28.04           C  
ANISOU 1655  C   ASP A 179     3964   2856   3835    285    627     -8
ATOM   1656  O   ASP A 179     -12.798  16.268   2.328  1.00 29.65           O  
ANISOU 1656  O   ASP A 179     4064   3089   4113    394    639     20
ATOM   1657  CB  ASP A 179     -11.162  18.519   1.016  1.00 26.93           C  
ANISOU 1657  CB  ASP A 179     3943   2519   3771    327    604    125
ATOM   1658  CG  ASP A 179     -10.119  17.904   0.063  1.00 26.62           C  
ANISOU 1658  CG  ASP A 179     3869   2602   3644    232    519    176
ATOM   1659  OD1 ASP A 179      -9.099  17.347   0.528  1.00 26.75           O1-
ANISOU 1659  OD1 ASP A 179     3875   2693   3597    120    506    113
ATOM   1660  OD2 ASP A 179     -10.306  18.115  -1.154  1.00 27.97           O  
ANISOU 1660  OD2 ASP A 179     4032   2783   3811    273    467    283
ATOM   1661  H   ASP A 179      -9.129  18.377   2.711  1.00 25.93           H  
ATOM   1662  N   PHE A 180     -10.701  15.649   2.949  1.00 25.23           N  
ANISOU 1662  N   PHE A 180     3603   2598   3383    171    576    -43
ATOM   1663  CA  PHE A 180     -10.992  14.234   3.205  1.00 23.02           C  
ANISOU 1663  CA  PHE A 180     3228   2453   3067    166    549    -58
ATOM   1664  C   PHE A 180     -11.898  14.016   4.428  1.00 27.78           C  
ANISOU 1664  C   PHE A 180     3853   3029   3672    195    653   -132
ATOM   1665  O   PHE A 180     -12.726  13.108   4.395  1.00 26.04           O  
ANISOU 1665  O   PHE A 180     3532   2885   3475    237    671   -126
ATOM   1666  CB  PHE A 180      -9.689  13.403   3.279  1.00 23.15           C  
ANISOU 1666  CB  PHE A 180     3251   2547   2997     45    473    -77
ATOM   1667  CG  PHE A 180      -9.863  11.948   3.673  1.00 23.88           C  
ANISOU 1667  CG  PHE A 180     3269   2752   3052     34    443    -88
ATOM   1668  CD1 PHE A 180     -10.395  11.033   2.743  1.00 26.35           C  
ANISOU 1668  CD1 PHE A 180     3466   3156   3390     78    398    -35
ATOM   1669  CD2 PHE A 180      -9.678  11.539   5.013  1.00 24.36           C  
ANISOU 1669  CD2 PHE A 180     3397   2815   3042    -25    459   -150
ATOM   1670  CE1 PHE A 180     -10.691   9.740   3.143  1.00 21.61           C  
ANISOU 1670  CE1 PHE A 180     2806   2640   2766     60    376    -47
ATOM   1671  CE2 PHE A 180      -9.969  10.235   5.387  1.00 28.78           C  
ANISOU 1671  CE2 PHE A 180     3906   3463   3567    -39    436   -147
ATOM   1672  CZ  PHE A 180     -10.472   9.338   4.454  1.00 23.72           C  
ANISOU 1672  CZ  PHE A 180     3137   2902   2972      4    399    -97
ATOM   1673  H   PHE A 180      -9.754  15.952   3.136  1.00 25.23           H  
ATOM   1674  N   LEU A 181     -11.759  14.872   5.457  1.00 30.44           N  
ANISOU 1674  N   LEU A 181     4332   3253   3979    161    733   -209
ATOM   1675  CA  LEU A 181     -12.597  14.873   6.661  1.00 33.27           C  
ANISOU 1675  CA  LEU A 181     4753   3577   4312    173    863   -294
ATOM   1676  C   LEU A 181     -14.089  15.083   6.346  1.00 35.66           C  
ANISOU 1676  C   LEU A 181     4929   3865   4753    314    964   -272
ATOM   1677  O   LEU A 181     -14.936  14.506   7.025  1.00 40.87           O  
ANISOU 1677  O   LEU A 181     5550   4566   5411    326   1059   -310
ATOM   1678  CB  LEU A 181     -12.143  15.983   7.638  1.00 29.58           C  
ANISOU 1678  CB  LEU A 181     4480   2963   3797    123    936   -385
ATOM   1679  CG  LEU A 181     -10.631  16.086   7.931  1.00 35.36           C  
ANISOU 1679  CG  LEU A 181     5338   3709   4390    -37    831   -429
ATOM   1680  CD1 LEU A 181     -10.367  17.229   8.933  1.00 38.62           C  
ANISOU 1680  CD1 LEU A 181     5970   3986   4717   -103    917   -551
ATOM   1681  CD2 LEU A 181     -10.007  14.749   8.375  1.00 33.96           C  
ANISOU 1681  CD2 LEU A 181     5113   3675   4115   -106    737   -410
ATOM   1682  H   LEU A 181     -11.060  15.600   5.401  1.00 30.44           H  
ATOM   1683  N   LEU A 182     -14.353  15.903   5.315  1.00 30.98           N  
ANISOU 1683  N   LEU A 182     4260   3223   4287    417    930   -199
ATOM   1684  CA  LEU A 182     -15.669  16.353   4.872  1.00 35.15           C  
ANISOU 1684  CA  LEU A 182     4658   3708   4990    570    994   -165
ATOM   1685  C   LEU A 182     -16.409  15.339   3.978  1.00 34.99           C  
ANISOU 1685  C   LEU A 182     4439   3822   5035    616    886    -79
ATOM   1686  O   LEU A 182     -17.581  15.579   3.689  1.00 34.96           O  
ANISOU 1686  O   LEU A 182     4295   3793   5194    742    895    -35
ATOM   1687  CB  LEU A 182     -15.504  17.699   4.123  1.00 39.22           C  
ANISOU 1687  CB  LEU A 182     5220   4079   5604    656    977   -113
ATOM   1688  CG  LEU A 182     -14.722  18.796   4.885  1.00 42.96           C  
ANISOU 1688  CG  LEU A 182     5901   4403   6020    593   1030   -172
ATOM   1689  CD1 LEU A 182     -14.528  20.051   4.009  1.00 43.00           C  
ANISOU 1689  CD1 LEU A 182     5926   4268   6145    693   1001    -88
ATOM   1690  CD2 LEU A 182     -15.349  19.132   6.255  1.00 48.18           C  
ANISOU 1690  CD2 LEU A 182     6672   4964   6671    591   1218   -310
ATOM   1691  H   LEU A 182     -13.574  16.293   4.802  1.00 30.98           H  
ATOM   1692  N   TYR A 183     -15.735  14.249   3.555  1.00 27.95           N  
ANISOU 1692  N   TYR A 183     3530   3059   4030    518    776    -57
ATOM   1693  CA  TYR A 183     -16.265  13.198   2.677  1.00 29.18           C  
ANISOU 1693  CA  TYR A 183     3527   3334   4224    541    660     13
ATOM   1694  C   TYR A 183     -17.575  12.571   3.194  1.00 27.01           C  
ANISOU 1694  C   TYR A 183     3098   3100   4065    590    738    -11
ATOM   1695  O   TYR A 183     -17.698  12.337   4.396  1.00 27.34           O  
ANISOU 1695  O   TYR A 183     3174   3141   4072    542    869    -86
ATOM   1696  CB  TYR A 183     -15.174  12.121   2.456  1.00 26.25           C  
ANISOU 1696  CB  TYR A 183     3188   3073   3711    420    567     14
ATOM   1697  CG  TYR A 183     -15.609  10.937   1.604  1.00 25.50           C  
ANISOU 1697  CG  TYR A 183     2958   3094   3637    423    460     62
ATOM   1698  CD1 TYR A 183     -15.523  11.007   0.199  1.00 23.18           C  
ANISOU 1698  CD1 TYR A 183     2641   2831   3336    448    330    138
ATOM   1699  CD2 TYR A 183     -16.162   9.791   2.214  1.00 25.80           C  
ANISOU 1699  CD2 TYR A 183     2910   3202   3691    389    492     28
ATOM   1700  CE1 TYR A 183     -15.996   9.942  -0.591  1.00 23.75           C  
ANISOU 1700  CE1 TYR A 183     2611   3002   3410    439    225    166
ATOM   1701  CE2 TYR A 183     -16.674   8.746   1.424  1.00 22.08           C  
ANISOU 1701  CE2 TYR A 183     2320   2821   3247    381    393     59
ATOM   1702  CZ  TYR A 183     -16.583   8.816   0.021  1.00 28.10           C  
ANISOU 1702  CZ  TYR A 183     3067   3616   3993    403    253    121
ATOM   1703  OH  TYR A 183     -17.068   7.793  -0.739  1.00 24.88           O  
ANISOU 1703  OH  TYR A 183     2563   3295   3595    381    147    138
ATOM   1704  H   TYR A 183     -14.776  14.128   3.849  1.00 27.95           H  
ATOM   1705  HH  TYR A 183     -17.047   7.991  -1.684  1.00 24.88           H  
ATOM   1706  N   LYS A 184     -18.500  12.291   2.261  1.00 27.52           N  
ANISOU 1706  N   LYS A 184     2996   3201   4260    675    650     56
ATOM   1707  CA  LYS A 184     -19.785  11.639   2.523  1.00 28.88           C  
ANISOU 1707  CA  LYS A 184     2982   3422   4571    707    708     38
ATOM   1708  C   LYS A 184     -20.071  10.521   1.513  1.00 29.93           C  
ANISOU 1708  C   LYS A 184     2982   3681   4710    670    541     90
ATOM   1709  O   LYS A 184     -20.567   9.475   1.925  1.00 33.42           O  
ANISOU 1709  O   LYS A 184     3324   4189   5183    614    584     56
ATOM   1710  CB  LYS A 184     -20.930  12.677   2.491  1.00 27.11           C  
ANISOU 1710  CB  LYS A 184     2630   3099   4573    862    779     54
ATOM   1711  CG  LYS A 184     -20.918  13.717   3.625  1.00 28.48           C  
ANISOU 1711  CG  LYS A 184     2909   3140   4774    898   1011    -35
ATOM   1712  CD  LYS A 184     -21.123  13.108   5.024  1.00 42.85           C  
ANISOU 1712  CD  LYS A 184     4789   4997   6497    790   1183   -132
ATOM   1713  CE  LYS A 184     -21.272  14.146   6.150  1.00 35.53           C  
ANISOU 1713  CE  LYS A 184     3971   3935   5593    828   1429   -230
ATOM   1714  NZ  LYS A 184     -20.032  14.908   6.381  1.00 50.19           N1+
ANISOU 1714  NZ  LYS A 184     5909   5650   7510    929   1417   -217
ATOM   1715  H   LYS A 184     -18.302  12.509   1.296  1.00 27.52           H  
ATOM   1716  HZ1 LYS A 184     -19.296  14.270   6.652  1.00 50.19           H  
ATOM   1717  HZ2 LYS A 184     -19.761  15.390   5.535  1.00 50.19           H  
ATOM   1718  HZ3 LYS A 184     -20.174  15.578   7.123  1.00 50.19           H  
ATOM   1719  N   SER A 185     -19.795  10.762   0.220  1.00 30.75           N  
ANISOU 1719  N   SER A 185     3104   3812   4769    687    359    167
ATOM   1720  CA  SER A 185     -20.136   9.865  -0.888  1.00 29.64           C  
ANISOU 1720  CA  SER A 185     2846   3772   4644    669    183    215
ATOM   1721  C   SER A 185     -19.381  10.301  -2.161  1.00 33.29           C  
ANISOU 1721  C   SER A 185     3434   4249   4965    654     27    284
ATOM   1722  O   SER A 185     -18.720  11.342  -2.161  1.00 28.33           O  
ANISOU 1722  O   SER A 185     2939   3539   4285    685     51    314
ATOM   1723  CB  SER A 185     -21.677   9.842  -1.078  1.00 37.99           C  
ANISOU 1723  CB  SER A 185     3682   4823   5930    778    129    257
ATOM   1724  OG  SER A 185     -22.097   8.836  -1.977  1.00 51.59           O  
ANISOU 1724  OG  SER A 185     5293   6648   7660    736    -55    289
ATOM   1725  H   SER A 185     -19.378  11.639  -0.055  1.00 30.75           H  
ATOM   1726  HG  SER A 185     -22.053   7.989  -1.522  1.00 51.59           H  
ATOM   1727  N   GLY A 186     -19.479   9.485  -3.224  1.00 30.30           N  
ANISOU 1727  N   GLY A 186     3021   3967   4524    601   -125    306
ATOM   1728  CA  GLY A 186     -18.777   9.684  -4.492  1.00 28.58           C  
ANISOU 1728  CA  GLY A 186     2931   3767   4161    583   -261    369
ATOM   1729  C   GLY A 186     -17.349   9.135  -4.387  1.00 29.97           C  
ANISOU 1729  C   GLY A 186     3270   3956   4161    482   -192    327
ATOM   1730  O   GLY A 186     -17.019   8.432  -3.433  1.00 28.64           O  
ANISOU 1730  O   GLY A 186     3103   3804   3976    417    -88    252
ATOM   1731  H   GLY A 186     -20.034   8.642  -3.145  1.00 30.30           H  
ATOM   1732  N   VAL A 187     -16.499   9.467  -5.370  1.00 24.42           N  
ANISOU 1732  N   VAL A 187     2703   3244   3330    467   -253    382
ATOM   1733  CA  VAL A 187     -15.069   9.157  -5.336  1.00 23.45           C  
ANISOU 1733  CA  VAL A 187     2709   3133   3069    374   -184    344
ATOM   1734  C   VAL A 187     -14.315  10.413  -4.870  1.00 24.98           C  
ANISOU 1734  C   VAL A 187     3001   3227   3265    386    -81    360
ATOM   1735  O   VAL A 187     -14.486  11.478  -5.465  1.00 27.73           O  
ANISOU 1735  O   VAL A 187     3423   3507   3608    436   -111    440
ATOM   1736  CB  VAL A 187     -14.520   8.732  -6.727  1.00 24.38           C  
ANISOU 1736  CB  VAL A 187     2923   3304   3035    326   -276    377
ATOM   1737  CG1 VAL A 187     -13.016   8.384  -6.682  1.00 25.01           C  
ANISOU 1737  CG1 VAL A 187     3102   3389   3011    237   -172    330
ATOM   1738  CG2 VAL A 187     -15.321   7.553  -7.309  1.00 23.49           C  
ANISOU 1738  CG2 VAL A 187     2728   3280   2916    301   -391    347
ATOM   1739  H   VAL A 187     -16.815  10.037  -6.141  1.00 24.42           H  
ATOM   1740  N   TYR A 188     -13.505  10.263  -3.811  1.00 24.30           N  
ANISOU 1740  N   TYR A 188     2927   3124   3181    332     28    287
ATOM   1741  CA  TYR A 188     -12.674  11.325  -3.254  1.00 26.02           C  
ANISOU 1741  CA  TYR A 188     3240   3246   3402    319    114    286
ATOM   1742  C   TYR A 188     -11.497  11.676  -4.180  1.00 25.45           C  
ANISOU 1742  C   TYR A 188     3274   3165   3229    253    117    320
ATOM   1743  O   TYR A 188     -10.773  10.785  -4.630  1.00 23.46           O  
ANISOU 1743  O   TYR A 188     3021   2987   2904    186    110    294
ATOM   1744  CB  TYR A 188     -12.189  10.937  -1.835  1.00 26.42           C  
ANISOU 1744  CB  TYR A 188     3285   3286   3467    266    201    198
ATOM   1745  CG  TYR A 188     -11.161  11.891  -1.250  1.00 23.52           C  
ANISOU 1745  CG  TYR A 188     3024   2828   3084    220    265    183
ATOM   1746  CD1 TYR A 188     -11.552  13.167  -0.796  1.00 24.06           C  
ANISOU 1746  CD1 TYR A 188     3148   2779   3215    272    321    187
ATOM   1747  CD2 TYR A 188      -9.795  11.540  -1.257  1.00 25.09           C  
ANISOU 1747  CD2 TYR A 188     3260   3049   3225    122    269    160
ATOM   1748  CE1 TYR A 188     -10.577  14.099  -0.391  1.00 25.95           C  
ANISOU 1748  CE1 TYR A 188     3494   2924   3443    213    372    165
ATOM   1749  CE2 TYR A 188      -8.821  12.472  -0.862  1.00 23.57           C  
ANISOU 1749  CE2 TYR A 188     3146   2772   3036     63    313    144
ATOM   1750  CZ  TYR A 188      -9.211  13.756  -0.437  1.00 24.43           C  
ANISOU 1750  CZ  TYR A 188     3327   2764   3192    102    360    145
ATOM   1751  OH  TYR A 188      -8.261  14.661  -0.070  1.00 25.44           O  
ANISOU 1751  OH  TYR A 188     3542   2797   3325     27    398    120
ATOM   1752  H   TYR A 188     -13.431   9.360  -3.357  1.00 24.30           H  
ATOM   1753  HH  TYR A 188      -8.629  15.525   0.157  1.00 25.44           H  
ATOM   1754  N   GLN A 189     -11.304  12.989  -4.356  1.00 24.76           N  
ANISOU 1754  N   GLN A 189     3281   2974   3151    271    145    377
ATOM   1755  CA  GLN A 189     -10.093  13.599  -4.882  1.00 29.19           C  
ANISOU 1755  CA  GLN A 189     3948   3496   3647    189    195    402
ATOM   1756  C   GLN A 189      -9.724  14.791  -3.990  1.00 24.80           C  
ANISOU 1756  C   GLN A 189     3457   2807   3160    182    269    392
ATOM   1757  O   GLN A 189     -10.612  15.507  -3.525  1.00 27.27           O  
ANISOU 1757  O   GLN A 189     3778   3035   3548    271    267    414
ATOM   1758  CB  GLN A 189     -10.300  14.059  -6.340  1.00 31.75           C  
ANISOU 1758  CB  GLN A 189     4369   3809   3885    205    147    510
ATOM   1759  CG  GLN A 189     -10.534  12.896  -7.320  1.00 41.52           C  
ANISOU 1759  CG  GLN A 189     5582   5157   5039    222     49    530
ATOM   1760  CD  GLN A 189     -10.490  13.336  -8.784  1.00 36.64           C  
ANISOU 1760  CD  GLN A 189     5103   4512   4309    233     -8    646
ATOM   1761  OE1 GLN A 189      -9.497  13.902  -9.237  1.00 44.01           O  
ANISOU 1761  OE1 GLN A 189     6034   5485   5201    292   -142    701
ATOM   1762  NE2 GLN A 189     -11.551  13.052  -9.541  1.00 44.47           N  
ANISOU 1762  NE2 GLN A 189     6220   5426   5249    170     87    691
ATOM   1763  H   GLN A 189     -11.972  13.640  -3.964  1.00 24.76           H  
ATOM   1764 HE22 GLN A 189     -11.559  13.305 -10.518  1.00 44.47           H  
ATOM   1765 HE21 GLN A 189     -12.370  12.614  -9.135  1.00 44.47           H  
ATOM   1766  N   HIS A 190      -8.414  15.006  -3.806  1.00 24.98           N  
ANISOU 1766  N   HIS A 190     3519   2802   3170     74    333    356
ATOM   1767  CA  HIS A 190      -7.857  16.197  -3.174  1.00 21.62           C  
ANISOU 1767  CA  HIS A 190     3175   2237   2803     42    394    341
ATOM   1768  C   HIS A 190      -7.947  17.383  -4.149  1.00 28.57           C  
ANISOU 1768  C   HIS A 190     4172   3001   3682     75    406    451
ATOM   1769  O   HIS A 190      -7.245  17.391  -5.161  1.00 30.57           O  
ANISOU 1769  O   HIS A 190     4484   3261   3870     13    426    516
ATOM   1770  CB  HIS A 190      -6.409  15.915  -2.719  1.00 25.27           C  
ANISOU 1770  CB  HIS A 190     3626   2708   3266    -96    434    278
ATOM   1771  CG  HIS A 190      -5.666  17.104  -2.151  1.00 25.44           C  
ANISOU 1771  CG  HIS A 190     3739   2585   3342   -165    486    260
ATOM   1772  ND1 HIS A 190      -6.258  17.987  -1.257  1.00 27.08           N1+
ANISOU 1772  ND1 HIS A 190     4011   2681   3596   -118    503    220
ATOM   1773  CD2 HIS A 190      -4.485  17.693  -2.564  1.00 24.39           C  
ANISOU 1773  CD2 HIS A 190     3642   2394   3232   -286    534    266
ATOM   1774  CE1 HIS A 190      -5.416  19.006  -1.102  1.00 27.71           C  
ANISOU 1774  CE1 HIS A 190     4181   2633   3716   -209    547    200
ATOM   1775  NE2 HIS A 190      -4.331  18.874  -1.859  1.00 30.55           N  
ANISOU 1775  NE2 HIS A 190     4516   3024   4068   -317    562    232
ATOM   1776  H   HIS A 190      -7.745  14.359  -4.203  1.00 24.98           H  
ATOM   1777  HD1 HIS A 190      -7.163  17.887  -0.812  1.00 27.08           H  
ATOM   1778  HE2 HIS A 190      -3.559  19.525  -1.923  1.00 30.55           H  
ATOM   1779  N   VAL A 191      -8.814  18.346  -3.807  1.00 25.34           N  
ANISOU 1779  N   VAL A 191     3804   2475   3349    176    406    476
ATOM   1780  CA  VAL A 191      -9.083  19.553  -4.590  1.00 28.15           C  
ANISOU 1780  CA  VAL A 191     4283   2688   3727    228    407    590
ATOM   1781  C   VAL A 191      -8.775  20.821  -3.764  1.00 28.40           C  
ANISOU 1781  C   VAL A 191     4412   2534   3844    198    492    552
ATOM   1782  O   VAL A 191      -8.311  21.803  -4.343  1.00 30.64           O  
ANISOU 1782  O   VAL A 191     4824   2683   4134    164    527    630
ATOM   1783  CB  VAL A 191     -10.573  19.598  -5.053  1.00 28.86           C  
ANISOU 1783  CB  VAL A 191     4331   2774   3860    395    314    671
ATOM   1784  CG1 VAL A 191     -10.956  20.867  -5.846  1.00 42.39           C  
ANISOU 1784  CG1 VAL A 191     6177   4316   5615    471    296    803
ATOM   1785  CG2 VAL A 191     -10.943  18.362  -5.896  1.00 36.09           C  
ANISOU 1785  CG2 VAL A 191     5162   3869   4681    405    211    701
ATOM   1786  H   VAL A 191      -9.364  18.233  -2.964  1.00 25.34           H  
ATOM   1787  N   THR A 192      -9.024  20.782  -2.442  1.00 28.53           N  
ANISOU 1787  N   THR A 192     4389   2531   3919    207    532    431
ATOM   1788  CA  THR A 192      -8.857  21.912  -1.519  1.00 28.74           C  
ANISOU 1788  CA  THR A 192     4524   2375   4019    182    612    367
ATOM   1789  C   THR A 192      -8.241  21.442  -0.183  1.00 26.46           C  
ANISOU 1789  C   THR A 192     4211   2139   3705     81    640    216
ATOM   1790  O   THR A 192      -8.090  20.243   0.041  1.00 28.44           O  
ANISOU 1790  O   THR A 192     4352   2553   3901     68    599    172
ATOM   1791  CB  THR A 192     -10.225  22.606  -1.223  1.00 33.50           C  
ANISOU 1791  CB  THR A 192     5154   2838   4738    353    642    385
ATOM   1792  OG1 THR A 192     -11.071  21.838  -0.386  1.00 38.52           O  
ANISOU 1792  OG1 THR A 192     5669   3569   5400    435    649    305
ATOM   1793  CG2 THR A 192     -11.019  23.018  -2.471  1.00 41.02           C  
ANISOU 1793  CG2 THR A 192     6124   3739   5723    474    573    553
ATOM   1794  H   THR A 192      -9.382  19.932  -2.025  1.00 28.53           H  
ATOM   1795  HG1 THR A 192     -11.340  21.049  -0.863  1.00 38.52           H  
ATOM   1796  N   GLY A 193      -7.907  22.399   0.698  1.00 33.60           N  
ANISOU 1796  N   GLY A 193     5232   2892   4642      4    699    140
ATOM   1797  CA  GLY A 193      -7.515  22.119   2.080  1.00 37.19           C  
ANISOU 1797  CA  GLY A 193     5707   3362   5060    -78    714     -6
ATOM   1798  C   GLY A 193      -6.007  21.882   2.239  1.00 33.09           C  
ANISOU 1798  C   GLY A 193     5175   2904   4494   -266    660    -50
ATOM   1799  O   GLY A 193      -5.277  21.679   1.268  1.00 32.52           O  
ANISOU 1799  O   GLY A 193     5024   2918   4412   -324    622     22
ATOM   1800  H   GLY A 193      -8.027  23.370   0.448  1.00 33.60           H  
ATOM   1801  N   GLU A 194      -5.560  21.909   3.504  1.00 34.67           N  
ANISOU 1801  N   GLU A 194     5450   3059   4664   -363    655   -177
ATOM   1802  CA  GLU A 194      -4.167  21.737   3.925  1.00 29.50           C  
ANISOU 1802  CA  GLU A 194     4775   2443   3990   -545    578   -227
ATOM   1803  C   GLU A 194      -3.857  20.260   4.222  1.00 30.80           C  
ANISOU 1803  C   GLU A 194     4802   2808   4091   -567    484   -240
ATOM   1804  O   GLU A 194      -4.768  19.500   4.546  1.00 31.77           O  
ANISOU 1804  O   GLU A 194     4889   3022   4161   -466    485   -246
ATOM   1805  CB  GLU A 194      -3.936  22.621   5.173  1.00 32.73           C  
ANISOU 1805  CB  GLU A 194     5341   2714   4381   -656    578   -359
ATOM   1806  CG  GLU A 194      -4.667  22.162   6.465  0.00 33.87           C  
ANISOU 1806  CG  GLU A 194     5594   2824   4452   -577    631   -457
ATOM   1807  CD  GLU A 194      -4.494  23.078   7.687  0.00 35.45           C  
ANISOU 1807  CD  GLU A 194     5973   2904   4595   -717    613   -602
ATOM   1808  OE1 GLU A 194      -4.840  22.599   8.789  0.00 36.12           O1-
ANISOU 1808  OE1 GLU A 194     6099   3066   4559   -768    553   -687
ATOM   1809  OE2 GLU A 194      -4.028  24.229   7.527  0.00 36.61           O  
ANISOU 1809  OE2 GLU A 194     6234   2871   4807   -787    652   -631
ATOM   1810  H   GLU A 194      -6.223  22.049   4.254  1.00 34.67           H  
ATOM   1811  N   MET A 195      -2.562  19.903   4.161  1.00 30.90           N  
ANISOU 1811  N   MET A 195     4731   2878   4130   -701    407   -241
ATOM   1812  CA  MET A 195      -2.031  18.605   4.589  1.00 28.26           C  
ANISOU 1812  CA  MET A 195     4279   2700   3758   -737    299   -264
ATOM   1813  C   MET A 195      -2.098  18.454   6.121  1.00 33.84           C  
ANISOU 1813  C   MET A 195     5089   3398   4371   -775    232   -368
ATOM   1814  O   MET A 195      -1.766  19.405   6.830  1.00 35.41           O  
ANISOU 1814  O   MET A 195     5428   3474   4553   -867    223   -450
ATOM   1815  CB  MET A 195      -0.588  18.467   4.047  1.00 35.96           C  
ANISOU 1815  CB  MET A 195     5128   3713   4822   -872    236   -248
ATOM   1816  CG  MET A 195       0.177  17.199   4.468  1.00 32.93           C  
ANISOU 1816  CG  MET A 195     4617   3462   4432   -912    103   -274
ATOM   1817  SD  MET A 195      -0.639  15.630   4.067  1.00 37.41           S  
ANISOU 1817  SD  MET A 195     5047   4193   4976   -773    117   -203
ATOM   1818  CE  MET A 195       0.630  14.484   4.659  1.00 36.64           C  
ANISOU 1818  CE  MET A 195     4810   4195   4915   -844    -51   -232
ATOM   1819  H   MET A 195      -1.873  20.593   3.900  1.00 30.90           H  
ATOM   1820  N   MET A 196      -2.515  17.266   6.589  1.00 30.41           N  
ANISOU 1820  N   MET A 196     4604   3087   3864   -716    185   -366
ATOM   1821  CA AMET A 196      -2.741  16.970   8.008  0.55 33.48           C  
ANISOU 1821  CA AMET A 196     5112   3478   4130   -753    127   -449
ATOM   1822  CA BMET A 196      -2.831  16.864   7.833  0.45 33.47           C  
ANISOU 1822  CA BMET A 196     5109   3479   4128   -751    129   -448
ATOM   1823  C   MET A 196      -1.801  15.888   8.566  1.00 33.50           C  
ANISOU 1823  C   MET A 196     5031   3592   4104   -830    -42   -446
ATOM   1824  O   MET A 196      -1.485  15.950   9.754  1.00 38.63           O  
ANISOU 1824  O   MET A 196     5796   4216   4667   -931   -150   -515
ATOM   1825  CB AMET A 196      -4.204  16.545   8.234  0.55 31.68           C  
ANISOU 1825  CB AMET A 196     4938   3270   3829   -619    239   -451
ATOM   1826  CB BMET A 196      -4.277  16.405   8.069  0.45 31.64           C  
ANISOU 1826  CB BMET A 196     4921   3274   3826   -614    236   -445
ATOM   1827  CG AMET A 196      -5.247  17.459   7.578  0.55 33.96           C  
ANISOU 1827  CG AMET A 196     5244   3469   4189   -499    392   -424
ATOM   1828  CG BMET A 196      -5.306  17.331   7.448  0.45 33.95           C  
ANISOU 1828  CG BMET A 196     5250   3467   4183   -503    390   -428
ATOM   1829  SD AMET A 196      -6.913  17.207   8.229  0.55 38.12           S  
ANISOU 1829  SD AMET A 196     5863   3965   4657   -376    540   -475
ATOM   1830  SD BMET A 196      -5.282  18.941   8.232  0.45 36.60           S  
ANISOU 1830  SD BMET A 196     5807   3594   4506   -568    463   -537
ATOM   1831  CE AMET A 196      -6.821  18.245   9.711  0.55 41.50           C  
ANISOU 1831  CE AMET A 196     6546   4255   4967   -494    563   -622
ATOM   1832  CE BMET A 196      -6.124  18.634   9.780  0.45 39.14           C  
ANISOU 1832  CE BMET A 196     6296   3904   4670   -557    530   -648
ATOM   1833  H   MET A 196      -2.779  16.538   5.937  1.00 30.41           H  
ATOM   1834  N   GLY A 197      -1.379  14.924   7.731  1.00 30.83           N  
ANISOU 1834  N   GLY A 197     4510   3367   3837   -784    -76   -369
ATOM   1835  CA  GLY A 197      -0.539  13.807   8.164  1.00 28.67           C  
ANISOU 1835  CA  GLY A 197     4140   3183   3570   -835   -237   -357
ATOM   1836  C   GLY A 197      -0.905  12.532   7.397  1.00 25.58           C  
ANISOU 1836  C   GLY A 197     3606   2903   3210   -727   -216   -285
ATOM   1837  O   GLY A 197      -1.801  12.525   6.552  1.00 28.33           O  
ANISOU 1837  O   GLY A 197     3920   3267   3576   -631    -91   -246
ATOM   1838  H   GLY A 197      -1.689  14.918   6.769  1.00 30.83           H  
ATOM   1839  N   GLY A 198      -0.178  11.447   7.706  1.00 26.79           N  
ANISOU 1839  N   GLY A 198     3688   3124   3369   -747   -355   -267
ATOM   1840  CA  GLY A 198      -0.362  10.127   7.105  1.00 23.34           C  
ANISOU 1840  CA  GLY A 198     3114   2774   2979   -658   -349   -208
ATOM   1841  C   GLY A 198      -1.450   9.350   7.856  1.00 23.39           C  
ANISOU 1841  C   GLY A 198     3215   2811   2859   -593   -338   -197
ATOM   1842  O   GLY A 198      -1.599   9.485   9.071  1.00 24.95           O  
ANISOU 1842  O   GLY A 198     3562   2983   2934   -638   -401   -225
ATOM   1843  H   GLY A 198       0.521  11.519   8.435  1.00 26.79           H  
ATOM   1844  N   HIS A 199      -2.177   8.505   7.111  1.00 22.65           N  
ANISOU 1844  N   HIS A 199     3044   2770   2793   -499   -255   -157
ATOM   1845  CA  HIS A 199      -3.265   7.664   7.600  1.00 20.49           C  
ANISOU 1845  CA  HIS A 199     2838   2520   2426   -443   -215   -144
ATOM   1846  C   HIS A 199      -3.195   6.310   6.893  1.00 22.51           C  
ANISOU 1846  C   HIS A 199     2968   2836   2750   -389   -245    -97
ATOM   1847  O   HIS A 199      -3.182   6.272   5.665  1.00 25.40           O  
ANISOU 1847  O   HIS A 199     3202   3227   3220   -361   -219    -84
ATOM   1848  CB  HIS A 199      -4.601   8.382   7.324  1.00 21.78           C  
ANISOU 1848  CB  HIS A 199     3051   2664   2561   -382    -57   -157
ATOM   1849  CG  HIS A 199      -5.887   7.718   7.765  1.00 22.47           C  
ANISOU 1849  CG  HIS A 199     3204   2764   2569   -342     10   -155
ATOM   1850  ND1 HIS A 199      -5.947   6.669   8.689  1.00 22.87           N  
ANISOU 1850  ND1 HIS A 199     3339   2822   2528   -380    -53   -148
ATOM   1851  CD2 HIS A 199      -7.173   8.031   7.377  1.00 21.03           C  
ANISOU 1851  CD2 HIS A 199     3016   2582   2393   -273    139   -157
ATOM   1852  CE1 HIS A 199      -7.237   6.405   8.834  1.00 22.26           C  
ANISOU 1852  CE1 HIS A 199     3306   2751   2402   -344     57   -147
ATOM   1853  NE2 HIS A 199      -8.008   7.183   8.079  1.00 23.16           N  
ANISOU 1853  NE2 HIS A 199     3350   2862   2587   -278    173   -156
ATOM   1854  H   HIS A 199      -2.008   8.454   6.114  1.00 22.65           H  
ATOM   1855  HE2 HIS A 199      -9.018   7.149   8.039  1.00 23.16           H  
ATOM   1856  N   ALA A 200      -3.186   5.237   7.694  1.00 19.91           N  
ANISOU 1856  N   ALA A 200     2696   2517   2353   -380   -287    -74
ATOM   1857  CA  ALA A 200      -3.198   3.854   7.236  1.00 18.42           C  
ANISOU 1857  CA  ALA A 200     2411   2360   2227   -333   -323    -33
ATOM   1858  C   ALA A 200      -4.618   3.279   7.304  1.00 20.46           C  
ANISOU 1858  C   ALA A 200     2723   2629   2422   -294   -226    -21
ATOM   1859  O   ALA A 200      -5.336   3.528   8.271  1.00 21.13           O  
ANISOU 1859  O   ALA A 200     2943   2692   2392   -322   -189    -28
ATOM   1860  CB  ALA A 200      -2.230   3.061   8.111  1.00 20.81           C  
ANISOU 1860  CB  ALA A 200     2723   2647   2537   -366   -497      1
ATOM   1861  H   ALA A 200      -3.240   5.367   8.695  1.00 19.91           H  
ATOM   1862  N   ILE A 201      -4.997   2.529   6.262  1.00 18.62           N  
ANISOU 1862  N   ILE A 201     2385   2425   2263   -240   -174    -12
ATOM   1863  CA  ILE A 201      -6.359   2.052   6.016  1.00 18.08           C  
ANISOU 1863  CA  ILE A 201     2328   2373   2170   -211    -75    -10
ATOM   1864  C   ILE A 201      -6.351   0.683   5.317  1.00 19.96           C  
ANISOU 1864  C   ILE A 201     2486   2621   2475   -181    -93      7
ATOM   1865  O   ILE A 201      -5.309   0.255   4.828  1.00 21.45           O  
ANISOU 1865  O   ILE A 201     2610   2804   2738   -169   -162     14
ATOM   1866  CB  ILE A 201      -7.178   3.071   5.157  1.00 23.48           C  
ANISOU 1866  CB  ILE A 201     2981   3074   2867   -179     24    -35
ATOM   1867  CG1 ILE A 201      -6.425   3.667   3.936  1.00 19.76           C  
ANISOU 1867  CG1 ILE A 201     2435   2616   2459   -166     13    -42
ATOM   1868  CG2 ILE A 201      -7.721   4.211   6.035  1.00 22.87           C  
ANISOU 1868  CG2 ILE A 201     3011   2960   2718   -199     82    -59
ATOM   1869  CD1 ILE A 201      -6.061   2.687   2.811  1.00 22.71           C  
ANISOU 1869  CD1 ILE A 201     2710   3018   2900   -143     -7    -38
ATOM   1870  H   ILE A 201      -4.326   2.320   5.533  1.00 18.62           H  
ATOM   1871  N   ARG A 202      -7.519   0.025   5.272  1.00 19.86           N  
ANISOU 1871  N   ARG A 202     2471   2618   2456   -172    -24      7
ATOM   1872  CA  ARG A 202      -7.722  -1.247   4.582  1.00 17.27           C  
ANISOU 1872  CA  ARG A 202     2089   2287   2187   -158    -32     12
ATOM   1873  C   ARG A 202      -8.395  -1.006   3.223  1.00 18.69           C  
ANISOU 1873  C   ARG A 202     2186   2510   2406   -131     17    -22
ATOM   1874  O   ARG A 202      -9.520  -0.513   3.206  1.00 19.56           O  
ANISOU 1874  O   ARG A 202     2287   2645   2501   -127     72    -29
ATOM   1875  CB  ARG A 202      -8.568  -2.160   5.490  1.00 19.02           C  
ANISOU 1875  CB  ARG A 202     2376   2479   2372   -192      2     39
ATOM   1876  CG  ARG A 202      -9.124  -3.420   4.795  1.00 19.05           C  
ANISOU 1876  CG  ARG A 202     2327   2468   2443   -193     12     34
ATOM   1877  CD  ARG A 202      -9.801  -4.394   5.758  1.00 22.18           C  
ANISOU 1877  CD  ARG A 202     2809   2811   2808   -241     35     78
ATOM   1878  NE  ARG A 202     -11.052  -3.875   6.346  1.00 21.67           N1+
ANISOU 1878  NE  ARG A 202     2789   2764   2680   -277    138     80
ATOM   1879  CZ  ARG A 202     -12.316  -4.062   5.926  1.00 26.48           C  
ANISOU 1879  CZ  ARG A 202     3349   3384   3328   -306    235     68
ATOM   1880  NH1 ARG A 202     -12.605  -4.735   4.806  1.00 26.99           N  
ANISOU 1880  NH1 ARG A 202     3338   3439   3477   -321    225     55
ATOM   1881  NH2 ARG A 202     -13.322  -3.569   6.656  1.00 25.07           N  
ANISOU 1881  NH2 ARG A 202     3203   3215   3109   -328    349     65
ATOM   1882  H   ARG A 202      -8.341   0.442   5.684  1.00 19.86           H  
ATOM   1883  HE  ARG A 202     -10.923  -3.317   7.179  1.00 21.67           H  
ATOM   1884 HH12 ARG A 202     -13.567  -4.880   4.530  1.00 26.99           H  
ATOM   1885 HH11 ARG A 202     -11.866  -5.203   4.299  1.00 26.99           H  
ATOM   1886 HH22 ARG A 202     -14.280  -3.740   6.382  1.00 25.07           H  
ATOM   1887 HH21 ARG A 202     -13.142  -3.086   7.523  1.00 25.07           H  
ATOM   1888  N   ILE A 203      -7.734  -1.424   2.132  1.00 18.14           N  
ANISOU 1888  N   ILE A 203     2061   2445   2388   -110     -5    -44
ATOM   1889  CA  ILE A 203      -8.296  -1.426   0.778  1.00 16.85           C  
ANISOU 1889  CA  ILE A 203     1854   2320   2228    -95     25    -77
ATOM   1890  C   ILE A 203      -8.838  -2.845   0.495  1.00 19.14           C  
ANISOU 1890  C   ILE A 203     2132   2593   2547   -110     20    -99
ATOM   1891  O   ILE A 203      -8.110  -3.818   0.695  1.00 19.99           O  
ANISOU 1891  O   ILE A 203     2245   2652   2700   -107      1   -107
ATOM   1892  CB  ILE A 203      -7.235  -1.078  -0.311  1.00 19.41           C  
ANISOU 1892  CB  ILE A 203     2152   2657   2567    -77     35   -100
ATOM   1893  CG1 ILE A 203      -6.397   0.176   0.055  1.00 17.75           C  
ANISOU 1893  CG1 ILE A 203     1951   2446   2349    -81     35    -78
ATOM   1894  CG2 ILE A 203      -7.895  -0.904  -1.697  1.00 20.26           C  
ANISOU 1894  CG2 ILE A 203     2260   2806   2631    -71     59   -123
ATOM   1895  CD1 ILE A 203      -5.280   0.510  -0.945  1.00 21.07           C  
ANISOU 1895  CD1 ILE A 203     2334   2872   2799    -78     69    -95
ATOM   1896  H   ILE A 203      -6.835  -1.875   2.236  1.00 18.14           H  
ATOM   1897  N   LEU A 204     -10.105  -2.934   0.054  1.00 17.65           N  
ANISOU 1897  N   LEU A 204     1921   2435   2350   -127     30   -109
ATOM   1898  CA  LEU A 204     -10.852  -4.191  -0.079  1.00 18.78           C  
ANISOU 1898  CA  LEU A 204     2051   2554   2530   -164     21   -132
ATOM   1899  C   LEU A 204     -11.497  -4.406  -1.462  1.00 19.99           C  
ANISOU 1899  C   LEU A 204     2173   2748   2674   -178     -9   -177
ATOM   1900  O   LEU A 204     -12.203  -5.402  -1.628  1.00 22.65           O  
ANISOU 1900  O   LEU A 204     2491   3068   3048   -226    -27   -203
ATOM   1901  CB  LEU A 204     -11.885  -4.300   1.072  1.00 18.92           C  
ANISOU 1901  CB  LEU A 204     2063   2558   2569   -203     55    -99
ATOM   1902  CG  LEU A 204     -13.045  -3.271   1.052  1.00 18.82           C  
ANISOU 1902  CG  LEU A 204     1995   2598   2559   -193     86    -87
ATOM   1903  CD1 LEU A 204     -14.372  -3.901   1.507  1.00 22.51           C  
ANISOU 1903  CD1 LEU A 204     2412   3053   3088   -247    132    -82
ATOM   1904  CD2 LEU A 204     -12.713  -2.018   1.881  1.00 21.14           C  
ANISOU 1904  CD2 LEU A 204     2339   2884   2810   -168    130    -56
ATOM   1905  H   LEU A 204     -10.633  -2.086  -0.112  1.00 17.65           H  
ATOM   1906  N   GLY A 205     -11.266  -3.506  -2.429  1.00 17.48           N  
ANISOU 1906  N   GLY A 205     1864   2475   2302   -149    -22   -187
ATOM   1907  CA  GLY A 205     -11.873  -3.641  -3.748  1.00 19.07           C  
ANISOU 1907  CA  GLY A 205     2068   2715   2462   -168    -74   -223
ATOM   1908  C   GLY A 205     -11.574  -2.410  -4.603  1.00 22.19           C  
ANISOU 1908  C   GLY A 205     2497   3156   2778   -133    -83   -202
ATOM   1909  O   GLY A 205     -10.703  -1.603  -4.278  1.00 21.83           O  
ANISOU 1909  O   GLY A 205     2467   3105   2723   -100    -36   -169
ATOM   1910  H   GLY A 205     -10.679  -2.701  -2.260  1.00 17.48           H  
ATOM   1911  N   TRP A 206     -12.317  -2.294  -5.713  1.00 20.54           N  
ANISOU 1911  N   TRP A 206     2310   2987   2508   -151   -155   -219
ATOM   1912  CA  TRP A 206     -12.212  -1.218  -6.697  1.00 21.34           C  
ANISOU 1912  CA  TRP A 206     2470   3124   2512   -126   -179   -185
ATOM   1913  C   TRP A 206     -13.481  -1.157  -7.569  1.00 26.21           C  
ANISOU 1913  C   TRP A 206     3082   3788   3089   -144   -311   -176
ATOM   1914  O   TRP A 206     -14.314  -2.062  -7.525  1.00 25.20           O  
ANISOU 1914  O   TRP A 206     2901   3665   3008   -190   -378   -216
ATOM   1915  CB  TRP A 206     -10.938  -1.416  -7.557  1.00 24.33           C  
ANISOU 1915  CB  TRP A 206     2954   3491   2799   -136   -105   -226
ATOM   1916  CG  TRP A 206     -10.922  -2.586  -8.500  1.00 24.71           C  
ANISOU 1916  CG  TRP A 206     3069   3532   2786   -186   -122   -314
ATOM   1917  CD1 TRP A 206     -11.443  -2.582  -9.749  1.00 23.98           C  
ANISOU 1917  CD1 TRP A 206     3070   3475   2565   -224   -202   -338
ATOM   1918  CD2 TRP A 206     -10.437  -3.944  -8.274  1.00 21.10           C  
ANISOU 1918  CD2 TRP A 206     2607   3018   2393   -206    -66   -390
ATOM   1919  NE1 TRP A 206     -11.317  -3.833 -10.309  1.00 25.60           N  
ANISOU 1919  NE1 TRP A 206     3337   3649   2741   -275   -188   -442
ATOM   1920  CE2 TRP A 206     -10.688  -4.710  -9.455  1.00 22.41           C  
ANISOU 1920  CE2 TRP A 206     2869   3180   2464   -258    -96   -474
ATOM   1921  CE3 TRP A 206      -9.809  -4.616  -7.197  1.00 22.74           C  
ANISOU 1921  CE3 TRP A 206     2751   3166   2721   -182     -2   -393
ATOM   1922  CZ2 TRP A 206     -10.326  -6.060  -9.571  1.00 26.50           C  
ANISOU 1922  CZ2 TRP A 206     3417   3627   3024   -284    -46   -570
ATOM   1923  CZ3 TRP A 206      -9.461  -5.979  -7.295  1.00 20.11           C  
ANISOU 1923  CZ3 TRP A 206     2440   2764   2436   -199     34   -470
ATOM   1924  CH2 TRP A 206      -9.716  -6.697  -8.480  1.00 21.97           C  
ANISOU 1924  CH2 TRP A 206     2768   2987   2593   -247     23   -562
ATOM   1925  H   TRP A 206     -13.026  -2.990  -5.910  1.00 20.54           H  
ATOM   1926  HE1 TRP A 206     -11.646  -4.062 -11.239  1.00 25.60           H  
ATOM   1927  N   GLY A 207     -13.577  -0.109  -8.395  1.00 25.02           N  
ANISOU 1927  N   GLY A 207     2983   3663   2859   -111   -360   -116
ATOM   1928  CA  GLY A 207     -14.614   0.003  -9.415  1.00 24.33           C  
ANISOU 1928  CA  GLY A 207     2907   3619   2716   -124   -519    -94
ATOM   1929  C   GLY A 207     -14.465   1.335 -10.149  1.00 26.89           C  
ANISOU 1929  C   GLY A 207     3328   3953   2934    -80   -557     -9
ATOM   1930  O   GLY A 207     -13.450   2.017 -10.008  1.00 24.23           O  
ANISOU 1930  O   GLY A 207     3069   3588   2548    -62   -440     13
ATOM   1931  H   GLY A 207     -12.876   0.620  -8.370  1.00 25.02           H  
ATOM   1932  N   VAL A 208     -15.487   1.697 -10.940  1.00 29.59           N  
ANISOU 1932  N   VAL A 208     3666   4330   3248    -69   -732     42
ATOM   1933  CA  VAL A 208     -15.562   2.970 -11.658  1.00 30.69           C  
ANISOU 1933  CA  VAL A 208     3887   4464   3308    -14   -804    151
ATOM   1934  C   VAL A 208     -16.962   3.569 -11.433  1.00 33.23           C  
ANISOU 1934  C   VAL A 208     4044   4792   3789     56   -948    224
ATOM   1935  O   VAL A 208     -17.950   2.976 -11.868  1.00 34.43           O  
ANISOU 1935  O   VAL A 208     4092   4985   4005     25  -1089    196
ATOM   1936  CB  VAL A 208     -15.322   2.804 -13.190  1.00 38.08           C  
ANISOU 1936  CB  VAL A 208     5031   5430   4009    -69   -901    157
ATOM   1937  CG1 VAL A 208     -15.364   4.142 -13.958  1.00 35.54           C  
ANISOU 1937  CG1 VAL A 208     4826   5084   3592    -13   -956    290
ATOM   1938  CG2 VAL A 208     -13.990   2.097 -13.501  1.00 34.83           C  
ANISOU 1938  CG2 VAL A 208     4758   5009   3466   -142   -733     57
ATOM   1939  H   VAL A 208     -16.297   1.096 -11.019  1.00 29.59           H  
ATOM   1940  N   GLU A 209     -17.014   4.729 -10.758  1.00 30.94           N  
ANISOU 1940  N   GLU A 209     3722   4454   3580    147   -907    310
ATOM   1941  CA  GLU A 209     -18.247   5.441 -10.424  1.00 30.67           C  
ANISOU 1941  CA  GLU A 209     3518   4406   3728    237  -1012    380
ATOM   1942  C   GLU A 209     -18.242   6.825 -11.076  1.00 40.02           C  
ANISOU 1942  C   GLU A 209     4806   5548   4853    317  -1108    509
ATOM   1943  O   GLU A 209     -17.359   7.632 -10.785  1.00 34.25           O  
ANISOU 1943  O   GLU A 209     4179   4752   4083    348   -978    548
ATOM   1944  CB  GLU A 209     -18.441   5.471  -8.893  1.00 34.15           C  
ANISOU 1944  CB  GLU A 209     3816   4800   4358    287   -842    353
ATOM   1945  CG  GLU A 209     -19.592   6.380  -8.392  1.00 39.03           C  
ANISOU 1945  CG  GLU A 209     4243   5392   5192    388   -904    409
ATOM   1946  CD  GLU A 209     -20.029   6.155  -6.933  1.00 39.90           C  
ANISOU 1946  CD  GLU A 209     4209   5475   5477    403   -728    348
ATOM   1947  OE1 GLU A 209     -19.759   5.068  -6.375  1.00 48.81           O1-
ANISOU 1947  OE1 GLU A 209     5275   6644   6627    320   -679    268
ATOM   1948  OE2 GLU A 209     -20.664   7.082  -6.386  1.00 47.44           O  
ANISOU 1948  OE2 GLU A 209     5131   6358   6537    493   -631    380
ATOM   1949  H   GLU A 209     -16.155   5.177 -10.464  1.00 30.94           H  
ATOM   1950  N   ASN A 210     -19.232   7.046 -11.959  1.00 42.11           N  
ANISOU 1950  N   ASN A 210     5040   5841   5117    346  -1345    580
ATOM   1951  CA  ASN A 210     -19.444   8.248 -12.776  1.00 45.35           C  
ANISOU 1951  CA  ASN A 210     5552   6201   5479    432  -1473    725
ATOM   1952  C   ASN A 210     -18.218   8.589 -13.651  1.00 41.82           C  
ANISOU 1952  C   ASN A 210     5392   5725   4771    378  -1384    758
ATOM   1953  O   ASN A 210     -17.830   9.753 -13.753  1.00 46.27           O  
ANISOU 1953  O   ASN A 210     6051   6203   5326    439  -1315    849
ATOM   1954  CB  ASN A 210     -19.933   9.442 -11.910  1.00 50.92           C  
ANISOU 1954  CB  ASN A 210     6110   6814   6422    570  -1403    788
ATOM   1955  CG  ASN A 210     -21.206   9.144 -11.107  1.00 52.44           C  
ANISOU 1955  CG  ASN A 210     6011   7028   6885    636  -1500    777
ATOM   1956  OD1 ASN A 210     -21.204   9.228  -9.882  1.00 61.14           O  
ANISOU 1956  OD1 ASN A 210     7022   8208   8000    591  -1694    763
ATOM   1957  ND2 ASN A 210     -22.302   8.798 -11.789  1.00 58.61           N  
ANISOU 1957  ND2 ASN A 210     6644   7737   7889    732  -1353    772
ATOM   1958  H   ASN A 210     -19.912   6.311 -12.105  1.00 42.11           H  
ATOM   1959 HD22 ASN A 210     -23.157   8.596 -11.292  1.00 58.61           H  
ATOM   1960 HD21 ASN A 210     -22.286   8.738 -12.796  1.00 58.61           H  
ATOM   1961  N   GLY A 211     -17.624   7.543 -14.252  1.00 46.63           N  
ANISOU 1961  N   GLY A 211     6138   6398   5179    258  -1362    674
ATOM   1962  CA  GLY A 211     -16.452   7.618 -15.122  1.00 50.89           C  
ANISOU 1962  CA  GLY A 211     6944   6922   5472    190  -1254    687
ATOM   1963  C   GLY A 211     -15.120   7.753 -14.361  1.00 46.33           C  
ANISOU 1963  C   GLY A 211     6384   6306   4915    158   -971    618
ATOM   1964  O   GLY A 211     -14.077   7.755 -15.013  1.00 47.83           O  
ANISOU 1964  O   GLY A 211     6763   6487   4922     88   -850    607
ATOM   1965  H   GLY A 211     -18.020   6.621 -14.112  1.00 46.63           H  
ATOM   1966  N   THR A 212     -15.131   7.856 -13.019  1.00 35.24           N  
ANISOU 1966  N   THR A 212     4790   4876   3725    201   -861    569
ATOM   1967  CA  THR A 212     -13.933   8.050 -12.199  1.00 30.50           C  
ANISOU 1967  CA  THR A 212     4199   4232   3156    173   -631    516
ATOM   1968  C   THR A 212     -13.530   6.706 -11.541  1.00 29.39           C  
ANISOU 1968  C   THR A 212     3974   4143   3052    109   -541    379
ATOM   1969  O   THR A 212     -14.314   6.190 -10.741  1.00 27.47           O  
ANISOU 1969  O   THR A 212     3566   3922   2948    128   -584    333
ATOM   1970  CB  THR A 212     -14.204   9.070 -11.058  1.00 31.59           C  
ANISOU 1970  CB  THR A 212     4229   4292   3480    257   -569    556
ATOM   1971  OG1 THR A 212     -14.674  10.282 -11.614  1.00 36.02           O  
ANISOU 1971  OG1 THR A 212     4855   4788   4041    337   -674    689
ATOM   1972  CG2 THR A 212     -12.954   9.413 -10.226  1.00 31.14           C  
ANISOU 1972  CG2 THR A 212     4215   4185   3431    214   -366    516
ATOM   1973  H   THR A 212     -16.011   7.827 -12.521  1.00 35.24           H  
ATOM   1974  HG1 THR A 212     -15.500  10.108 -12.074  1.00 36.02           H  
ATOM   1975  N   PRO A 213     -12.343   6.145 -11.883  1.00 29.49           N  
ANISOU 1975  N   PRO A 213     4086   4163   2957     35   -408    316
ATOM   1976  CA  PRO A 213     -11.851   4.903 -11.254  1.00 26.60           C  
ANISOU 1976  CA  PRO A 213     3634   3822   2651    -10   -322    195
ATOM   1977  C   PRO A 213     -11.469   5.118  -9.780  1.00 22.15           C  
ANISOU 1977  C   PRO A 213     2942   3219   2256     20   -220    178
ATOM   1978  O   PRO A 213     -10.856   6.137  -9.463  1.00 23.13           O  
ANISOU 1978  O   PRO A 213     3088   3291   2409     40   -145    227
ATOM   1979  CB  PRO A 213     -10.642   4.514 -12.119  1.00 26.86           C  
ANISOU 1979  CB  PRO A 213     3810   3857   2538    -79   -195    145
ATOM   1980  CG  PRO A 213     -10.110   5.833 -12.650  1.00 30.22           C  
ANISOU 1980  CG  PRO A 213     4370   4243   2867    -76   -148    244
ATOM   1981  CD  PRO A 213     -11.368   6.671 -12.844  1.00 33.43           C  
ANISOU 1981  CD  PRO A 213     4779   4639   3283    -10   -322    356
ATOM   1982  N   TYR A 214     -11.853   4.165  -8.915  1.00 21.34           N  
ANISOU 1982  N   TYR A 214     2721   3133   2254     12   -219    107
ATOM   1983  CA  TYR A 214     -11.661   4.250  -7.468  1.00 22.12           C  
ANISOU 1983  CA  TYR A 214     2719   3197   2488     34   -146     95
ATOM   1984  C   TYR A 214     -11.152   2.933  -6.865  1.00 22.72           C  
ANISOU 1984  C   TYR A 214     2742   3279   2610     -6    -95     12
ATOM   1985  O   TYR A 214     -11.414   1.864  -7.411  1.00 24.61           O  
ANISOU 1985  O   TYR A 214     2993   3544   2814    -42   -128    -42
ATOM   1986  CB  TYR A 214     -12.991   4.693  -6.812  1.00 20.43           C  
ANISOU 1986  CB  TYR A 214     2403   2975   2386     93   -209    134
ATOM   1987  CG  TYR A 214     -14.149   3.696  -6.826  1.00 22.16           C  
ANISOU 1987  CG  TYR A 214     2524   3239   2658     80   -300    101
ATOM   1988  CD1 TYR A 214     -14.220   2.672  -5.859  1.00 22.39           C  
ANISOU 1988  CD1 TYR A 214     2478   3268   2759     44   -249     39
ATOM   1989  CD2 TYR A 214     -15.170   3.792  -7.792  1.00 21.40           C  
ANISOU 1989  CD2 TYR A 214     2413   3178   2542     94   -446    138
ATOM   1990  CE1 TYR A 214     -15.260   1.727  -5.877  1.00 23.40           C  
ANISOU 1990  CE1 TYR A 214     2516   3425   2949     15   -319      9
ATOM   1991  CE2 TYR A 214     -16.229   2.860  -7.797  1.00 27.83           C  
ANISOU 1991  CE2 TYR A 214     3118   4030   3426     67   -538    103
ATOM   1992  CZ  TYR A 214     -16.268   1.819  -6.851  1.00 26.61           C  
ANISOU 1992  CZ  TYR A 214     2889   3871   3352     22   -461     36
ATOM   1993  OH  TYR A 214     -17.275   0.899  -6.876  1.00 28.62           O  
ANISOU 1993  OH  TYR A 214     3034   4152   3687    -22   -539      1
ATOM   1994  H   TYR A 214     -12.373   3.362  -9.246  1.00 21.34           H  
ATOM   1995  HH  TYR A 214     -17.144   0.179  -6.250  1.00 28.62           H  
ATOM   1996  N   TRP A 215     -10.500   3.061  -5.699  1.00 20.52           N  
ANISOU 1996  N   TRP A 215     2422   2965   2410     -1    -23      5
ATOM   1997  CA  TRP A 215     -10.265   2.005  -4.716  1.00 20.07           C  
ANISOU 1997  CA  TRP A 215     2307   2898   2421    -22      1    -44
ATOM   1998  C   TRP A 215     -11.375   2.061  -3.665  1.00 20.61           C  
ANISOU 1998  C   TRP A 215     2307   2960   2563     -3    -18    -28
ATOM   1999  O   TRP A 215     -11.640   3.145  -3.147  1.00 20.63           O  
ANISOU 1999  O   TRP A 215     2304   2943   2592     33     -2     10
ATOM   2000  CB  TRP A 215      -8.929   2.254  -3.992  1.00 17.96           C  
ANISOU 2000  CB  TRP A 215     2045   2594   2184    -35     69    -54
ATOM   2001  CG  TRP A 215      -7.698   2.170  -4.829  1.00 20.17           C  
ANISOU 2001  CG  TRP A 215     2360   2872   2432    -55    124    -75
ATOM   2002  CD1 TRP A 215      -6.899   3.206  -5.169  1.00 20.22           C  
ANISOU 2002  CD1 TRP A 215     2400   2862   2420    -65    179    -48
ATOM   2003  CD2 TRP A 215      -7.133   0.990  -5.467  1.00 18.15           C  
ANISOU 2003  CD2 TRP A 215     2106   2619   2170    -72    152   -134
ATOM   2004  NE1 TRP A 215      -5.868   2.742  -5.957  1.00 19.82           N  
ANISOU 2004  NE1 TRP A 215     2361   2813   2358    -89    253    -86
ATOM   2005  CE2 TRP A 215      -5.962   1.385  -6.179  1.00 19.69           C  
ANISOU 2005  CE2 TRP A 215     2329   2806   2348    -87    241   -143
ATOM   2006  CE3 TRP A 215      -7.494  -0.378  -5.522  1.00 21.33           C  
ANISOU 2006  CE3 TRP A 215     2495   3018   2590    -79    125   -185
ATOM   2007  CZ2 TRP A 215      -5.186   0.472  -6.908  1.00 20.95           C  
ANISOU 2007  CZ2 TRP A 215     2497   2957   2508    -98    316   -207
ATOM   2008  CZ3 TRP A 215      -6.727  -1.303  -6.255  1.00 23.51           C  
ANISOU 2008  CZ3 TRP A 215     2793   3277   2863    -89    184   -249
ATOM   2009  CH2 TRP A 215      -5.576  -0.878  -6.943  1.00 20.59           C  
ANISOU 2009  CH2 TRP A 215     2444   2901   2478    -92    285   -263
ATOM   2010  H   TRP A 215     -10.304   3.997  -5.364  1.00 20.52           H  
ATOM   2011  HE1 TRP A 215      -5.143   3.345  -6.332  1.00 19.82           H  
ATOM   2012  N   LEU A 216     -11.978   0.906  -3.345  1.00 19.74           N  
ANISOU 2012  N   LEU A 216     2150   2856   2494    -31    -33    -61
ATOM   2013  CA  LEU A 216     -12.917   0.765  -2.233  1.00 18.99           C  
ANISOU 2013  CA  LEU A 216     1993   2750   2474    -32    -12    -53
ATOM   2014  C   LEU A 216     -12.109   0.538  -0.951  1.00 21.63           C  
ANISOU 2014  C   LEU A 216     2364   3042   2813    -49     50    -57
ATOM   2015  O   LEU A 216     -11.332  -0.417  -0.895  1.00 18.26           O  
ANISOU 2015  O   LEU A 216     1962   2596   2380    -77     45    -78
ATOM   2016  CB  LEU A 216     -13.878  -0.409  -2.515  1.00 18.64           C  
ANISOU 2016  CB  LEU A 216     1885   2722   2474    -73    -55    -82
ATOM   2017  CG  LEU A 216     -15.011  -0.583  -1.479  1.00 17.18           C  
ANISOU 2017  CG  LEU A 216     1628   2522   2377    -92     -3    -75
ATOM   2018  CD1 LEU A 216     -15.948   0.643  -1.405  1.00 21.11           C  
ANISOU 2018  CD1 LEU A 216     2052   3032   2936    -37     14    -42
ATOM   2019  CD2 LEU A 216     -15.780  -1.890  -1.737  1.00 23.25           C  
ANISOU 2019  CD2 LEU A 216     2342   3295   3196   -158    -45   -109
ATOM   2020  H   LEU A 216     -11.682   0.048  -3.792  1.00 19.74           H  
ATOM   2021  N   VAL A 217     -12.291   1.431   0.033  1.00 18.11           N  
ANISOU 2021  N   VAL A 217     1932   2573   2377    -30    102    -37
ATOM   2022  CA  VAL A 217     -11.474   1.485   1.242  1.00 17.37           C  
ANISOU 2022  CA  VAL A 217     1906   2439   2254    -52    137    -37
ATOM   2023  C   VAL A 217     -12.368   1.611   2.490  1.00 20.00           C  
ANISOU 2023  C   VAL A 217     2253   2749   2597    -65    211    -35
ATOM   2024  O   VAL A 217     -13.370   2.322   2.458  1.00 21.43           O  
ANISOU 2024  O   VAL A 217     2387   2933   2823    -32    262    -34
ATOM   2025  CB  VAL A 217     -10.503   2.702   1.200  1.00 16.22           C  
ANISOU 2025  CB  VAL A 217     1811   2273   2077    -37    140    -30
ATOM   2026  CG1 VAL A 217      -9.557   2.767   2.409  1.00 19.42           C  
ANISOU 2026  CG1 VAL A 217     2283   2644   2452    -74    131    -35
ATOM   2027  CG2 VAL A 217      -9.654   2.732  -0.083  1.00 19.72           C  
ANISOU 2027  CG2 VAL A 217     2242   2740   2511    -29    104    -29
ATOM   2028  H   VAL A 217     -12.949   2.192  -0.084  1.00 18.11           H  
ATOM   2029  N   ALA A 218     -11.962   0.932   3.572  1.00 18.81           N  
ANISOU 2029  N   ALA A 218     2171   2568   2406   -110    222    -32
ATOM   2030  CA  ALA A 218     -12.550   1.037   4.903  1.00 18.25           C  
ANISOU 2030  CA  ALA A 218     2164   2467   2303   -136    313    -30
ATOM   2031  C   ALA A 218     -11.680   1.948   5.777  1.00 19.14           C  
ANISOU 2031  C   ALA A 218     2393   2545   2333   -143    317    -38
ATOM   2032  O   ALA A 218     -10.477   1.709   5.895  1.00 20.79           O  
ANISOU 2032  O   ALA A 218     2656   2743   2500   -166    229    -29
ATOM   2033  CB  ALA A 218     -12.630  -0.364   5.523  1.00 19.63           C  
ANISOU 2033  CB  ALA A 218     2384   2619   2457   -194    317    -10
ATOM   2034  H   ALA A 218     -11.120   0.373   3.510  1.00 18.81           H  
ATOM   2035  N   ASN A 219     -12.323   2.941   6.406  1.00 19.78           N  
ANISOU 2035  N   ASN A 219     2504   2602   2408   -122    414    -62
ATOM   2036  CA  ASN A 219     -11.733   3.801   7.433  1.00 19.10           C  
ANISOU 2036  CA  ASN A 219     2565   2468   2223   -152    432    -84
ATOM   2037  C   ASN A 219     -12.157   3.272   8.818  1.00 20.69           C  
ANISOU 2037  C   ASN A 219     2894   2644   2323   -216    492    -81
ATOM   2038  O   ASN A 219     -13.246   2.712   8.940  1.00 23.29           O  
ANISOU 2038  O   ASN A 219     3183   2986   2680   -231    554    -62
ATOM   2039  CB  ASN A 219     -12.231   5.249   7.197  1.00 19.84           C  
ANISOU 2039  CB  ASN A 219     2664   2525   2349   -102    526   -120
ATOM   2040  CG  ASN A 219     -11.420   6.355   7.881  1.00 23.66           C  
ANISOU 2040  CG  ASN A 219     3281   2955   2753   -132    497   -152
ATOM   2041  OD1 ASN A 219     -10.605   6.105   8.764  1.00 23.63           O  
ANISOU 2041  OD1 ASN A 219     3373   2946   2659   -199    408   -150
ATOM   2042  ND2 ASN A 219     -11.649   7.604   7.477  1.00 22.99           N  
ANISOU 2042  ND2 ASN A 219     3203   2819   2713    -84    564   -180
ATOM   2043  H   ASN A 219     -13.318   3.057   6.266  1.00 19.78           H  
ATOM   2044 HD22 ASN A 219     -11.172   8.376   7.920  1.00 22.99           H  
ATOM   2045 HD21 ASN A 219     -12.342   7.796   6.766  1.00 22.99           H  
ATOM   2046  N   SER A 220     -11.301   3.468   9.835  1.00 21.54           N  
ANISOU 2046  N   SER A 220     3168   2712   2303   -265    469    -98
ATOM   2047  CA  SER A 220     -11.545   3.089  11.231  1.00 22.54           C  
ANISOU 2047  CA  SER A 220     3473   2806   2285   -336    521    -93
ATOM   2048  C   SER A 220     -11.961   4.299  12.095  1.00 24.53           C  
ANISOU 2048  C   SER A 220     3871   3005   2444   -352    660   -162
ATOM   2049  O   SER A 220     -11.437   4.476  13.194  1.00 25.16           O  
ANISOU 2049  O   SER A 220     4160   3047   2354   -424    638   -179
ATOM   2050  CB  SER A 220     -10.326   2.305  11.769  1.00 24.05           C  
ANISOU 2050  CB  SER A 220     3769   2989   2379   -393    339    -48
ATOM   2051  OG  SER A 220      -9.162   3.100  11.885  1.00 23.16           O  
ANISOU 2051  OG  SER A 220     3653   2873   2273   -394    209    -70
ATOM   2052  H   SER A 220     -10.440   3.968   9.663  1.00 21.54           H  
ATOM   2053  HG  SER A 220      -8.590   2.915  11.130  1.00 23.16           H  
ATOM   2054  N   TRP A 221     -12.916   5.097  11.591  1.00 22.19           N  
ANISOU 2054  N   TRP A 221     3472   2698   2260   -283    800   -203
ATOM   2055  CA  TRP A 221     -13.489   6.277  12.251  1.00 25.82           C  
ANISOU 2055  CA  TRP A 221     4045   3090   2674   -273    967   -281
ATOM   2056  C   TRP A 221     -14.986   6.093  12.595  1.00 25.71           C  
ANISOU 2056  C   TRP A 221     3982   3065   2720   -250   1201   -301
ATOM   2057  O   TRP A 221     -15.683   7.091  12.768  1.00 26.88           O  
ANISOU 2057  O   TRP A 221     4115   3162   2936   -192   1367   -363
ATOM   2058  CB  TRP A 221     -13.253   7.527  11.360  1.00 25.16           C  
ANISOU 2058  CB  TRP A 221     3885   2976   2700   -199    945   -313
ATOM   2059  CG  TRP A 221     -11.858   8.072  11.211  1.00 26.82           C  
ANISOU 2059  CG  TRP A 221     4162   3175   2852   -242    763   -312
ATOM   2060  CD1 TRP A 221     -10.743   7.645  11.846  1.00 27.33           C  
ANISOU 2060  CD1 TRP A 221     4340   3254   2788   -332    613   -294
ATOM   2061  CD2 TRP A 221     -11.426   9.204  10.394  1.00 24.44           C  
ANISOU 2061  CD2 TRP A 221     3817   2837   2634   -203    718   -328
ATOM   2062  NE1 TRP A 221      -9.658   8.389  11.438  1.00 29.38           N  
ANISOU 2062  NE1 TRP A 221     4599   3497   3066   -354    477   -303
ATOM   2063  CE2 TRP A 221     -10.015   9.361  10.532  1.00 30.50           C  
ANISOU 2063  CE2 TRP A 221     4654   3604   3329   -282    550   -324
ATOM   2064  CE3 TRP A 221     -12.084  10.115   9.539  1.00 27.36           C  
ANISOU 2064  CE3 TRP A 221     4086   3166   3141   -108    795   -333
ATOM   2065  CZ2 TRP A 221      -9.294  10.345   9.833  1.00 32.12           C  
ANISOU 2065  CZ2 TRP A 221     4837   3772   3596   -285    481   -334
ATOM   2066  CZ3 TRP A 221     -11.375  11.106   8.830  1.00 30.54           C  
ANISOU 2066  CZ3 TRP A 221     4495   3523   3586   -104    720   -334
ATOM   2067  CH2 TRP A 221      -9.979  11.216   8.970  1.00 33.07           C  
ANISOU 2067  CH2 TRP A 221     4888   3845   3831   -199    576   -337
ATOM   2068  H   TRP A 221     -13.311   4.881  10.684  1.00 22.19           H  
ATOM   2069  HE1 TRP A 221      -8.716   8.236  11.777  1.00 29.38           H  
ATOM   2070  N   ASN A 222     -15.465   4.837  12.694  1.00 22.14           N  
ANISOU 2070  N   ASN A 222     3496   2653   2263   -294   1222   -249
ATOM   2071  CA  ASN A 222     -16.865   4.426  12.909  1.00 26.32           C  
ANISOU 2071  CA  ASN A 222     3951   3179   2870   -294   1444   -258
ATOM   2072  C   ASN A 222     -17.770   4.677  11.682  1.00 23.77           C  
ANISOU 2072  C   ASN A 222     3336   2893   2802   -196   1457   -250
ATOM   2073  O   ASN A 222     -17.419   5.427  10.771  1.00 24.54           O  
ANISOU 2073  O   ASN A 222     3325   3013   2988   -126   1308   -238
ATOM   2074  CB  ASN A 222     -17.481   5.058  14.188  1.00 30.74           C  
ANISOU 2074  CB  ASN A 222     4684   3665   3330   -314   1691   -340
ATOM   2075  CG  ASN A 222     -18.344   4.093  15.021  1.00 38.35           C  
ANISOU 2075  CG  ASN A 222     5722   4620   4230   -395   1898   -329
ATOM   2076  OD1 ASN A 222     -19.210   3.399  14.491  1.00 45.49           O  
ANISOU 2076  OD1 ASN A 222     6426   5560   5299   -387   1968   -293
ATOM   2077  ND2 ASN A 222     -18.135   4.054  16.337  1.00 39.26           N  
ANISOU 2077  ND2 ASN A 222     6124   4683   4109   -481   1968   -355
ATOM   2078  H   ASN A 222     -14.817   4.070  12.568  1.00 22.14           H  
ATOM   2079 HD22 ASN A 222     -18.678   3.439  16.924  1.00 39.26           H  
ATOM   2080 HD21 ASN A 222     -17.402   4.620  16.753  1.00 39.26           H  
ATOM   2081  N   THR A 223     -18.935   4.014  11.688  1.00 27.37           N  
ANISOU 2081  N   THR A 223     3667   3356   3378   -199   1630   -252
ATOM   2082  CA  THR A 223     -19.921   4.005  10.609  1.00 27.36           C  
ANISOU 2082  CA  THR A 223     3375   3397   3624   -122   1607   -235
ATOM   2083  C   THR A 223     -20.628   5.354  10.347  1.00 30.95           C  
ANISOU 2083  C   THR A 223     3716   3811   4233     -2   1708   -283
ATOM   2084  O   THR A 223     -21.130   5.524   9.239  1.00 29.50           O  
ANISOU 2084  O   THR A 223     3306   3660   4245     80   1621   -257
ATOM   2085  CB  THR A 223     -21.013   2.927  10.850  1.00 30.23           C  
ANISOU 2085  CB  THR A 223     3618   3782   4084   -188   1732   -214
ATOM   2086  OG1 THR A 223     -21.799   3.207  11.993  1.00 40.37           O  
ANISOU 2086  OG1 THR A 223     4972   5013   5355   -213   2021   -265
ATOM   2087  CG2 THR A 223     -20.442   1.507  10.983  1.00 29.27           C  
ANISOU 2087  CG2 THR A 223     3620   3679   3821   -300   1624   -156
ATOM   2088  H   THR A 223     -19.161   3.442  12.491  1.00 27.37           H  
ATOM   2089  HG1 THR A 223     -21.348   2.854  12.764  1.00 40.37           H  
ATOM   2090  N   ASP A 224     -20.653   6.293  11.312  1.00 31.60           N  
ANISOU 2090  N   ASP A 224     3964   3813   4229     13   1871   -352
ATOM   2091  CA  ASP A 224     -21.297   7.606  11.133  1.00 32.87           C  
ANISOU 2091  CA  ASP A 224     4025   3911   4554    141   1970   -399
ATOM   2092  C   ASP A 224     -20.454   8.610  10.317  1.00 33.86           C  
ANISOU 2092  C   ASP A 224     4207   4008   4650    204   1785   -389
ATOM   2093  O   ASP A 224     -21.028   9.578   9.818  1.00 33.26           O  
ANISOU 2093  O   ASP A 224     4086   3856   4696    312   1852   -421
ATOM   2094  CB  ASP A 224     -21.825   8.240  12.445  1.00 34.65           C  
ANISOU 2094  CB  ASP A 224     4392   4045   4729    133   2208   -479
ATOM   2095  CG  ASP A 224     -20.834   8.518  13.586  1.00 38.84           C  
ANISOU 2095  CG  ASP A 224     5265   4525   4967     37   2225   -529
ATOM   2096  OD1 ASP A 224     -19.630   8.205  13.462  1.00 37.55           O1-
ANISOU 2096  OD1 ASP A 224     5228   4398   4640    -24   2059   -501
ATOM   2097  OD2 ASP A 224     -21.319   9.046  14.610  1.00 40.04           O  
ANISOU 2097  OD2 ASP A 224     5553   4595   5064     25   2374   -593
ATOM   2098  H   ASP A 224     -20.209   6.127  12.204  1.00 31.60           H  
ATOM   2099  N   TRP A 225     -19.141   8.361  10.159  1.00 30.38           N  
ANISOU 2099  N   TRP A 225     3858   3616   4068    139   1568   -344
ATOM   2100  CA  TRP A 225     -18.295   9.078   9.207  1.00 26.63           C  
ANISOU 2100  CA  TRP A 225     3400   3126   3592    186   1392   -321
ATOM   2101  C   TRP A 225     -18.444   8.464   7.802  1.00 23.97           C  
ANISOU 2101  C   TRP A 225     2858   2870   3380    230   1213   -241
ATOM   2102  O   TRP A 225     -18.565   7.246   7.685  1.00 26.82           O  
ANISOU 2102  O   TRP A 225     3142   3309   3738    176   1148   -205
ATOM   2103  CB  TRP A 225     -16.824   9.057   9.687  1.00 27.67           C  
ANISOU 2103  CB  TRP A 225     3746   3257   3511     87   1270   -328
ATOM   2104  CG  TRP A 225     -15.855   9.737   8.760  1.00 25.69           C  
ANISOU 2104  CG  TRP A 225     3487   2989   3285    124   1117   -302
ATOM   2105  CD1 TRP A 225     -15.556  11.056   8.770  1.00 27.16           C  
ANISOU 2105  CD1 TRP A 225     3773   3075   3470    156   1151   -345
ATOM   2106  CD2 TRP A 225     -15.194   9.188   7.577  1.00 23.60           C  
ANISOU 2106  CD2 TRP A 225     3115   2796   3055    129    928   -230
ATOM   2107  NE1 TRP A 225     -14.769  11.363   7.679  1.00 28.02           N  
ANISOU 2107  NE1 TRP A 225     3841   3192   3612    174    996   -293
ATOM   2108  CE2 TRP A 225     -14.518  10.250   6.902  1.00 25.57           C  
ANISOU 2108  CE2 TRP A 225     3408   2990   3318    159    865   -225
ATOM   2109  CE3 TRP A 225     -15.134   7.906   6.979  1.00 22.00           C  
ANISOU 2109  CE3 TRP A 225     2799   2690   2871    105    821   -176
ATOM   2110  CZ2 TRP A 225     -13.814  10.045   5.704  1.00 24.92           C  
ANISOU 2110  CZ2 TRP A 225     3262   2953   3255    163    714   -163
ATOM   2111  CZ3 TRP A 225     -14.458   7.697   5.761  1.00 23.34           C  
ANISOU 2111  CZ3 TRP A 225     2909   2901   3058    116    668   -128
ATOM   2112  CH2 TRP A 225     -13.796   8.764   5.126  1.00 23.80           C  
ANISOU 2112  CH2 TRP A 225     3016   2910   3118    143    623   -119
ATOM   2113  H   TRP A 225     -18.732   7.549  10.601  1.00 30.38           H  
ATOM   2114  HE1 TRP A 225     -14.460  12.305   7.478  1.00 28.02           H  
ATOM   2115  N   GLY A 226     -18.361   9.316   6.766  1.00 28.96           N  
ANISOU 2115  N   GLY A 226     3422   3471   4111    325   1134   -214
ATOM   2116  CA  GLY A 226     -18.245   8.913   5.363  1.00 25.73           C  
ANISOU 2116  CA  GLY A 226     2883   3136   3759    349    941   -138
ATOM   2117  C   GLY A 226     -19.497   8.190   4.859  1.00 29.47           C  
ANISOU 2117  C   GLY A 226     3135   3672   4389    380    932   -109
ATOM   2118  O   GLY A 226     -20.614   8.508   5.273  1.00 29.94           O  
ANISOU 2118  O   GLY A 226     3071   3697   4608    447   1062   -128
ATOM   2119  H   GLY A 226     -18.280  10.306   6.958  1.00 28.96           H  
ATOM   2120  N   ASP A 227     -19.289   7.231   3.944  1.00 27.71           N  
ANISOU 2120  N   ASP A 227     2855   3537   4136    327    779    -69
ATOM   2121  CA  ASP A 227     -20.328   6.403   3.336  1.00 27.88           C  
ANISOU 2121  CA  ASP A 227     2672   3621   4298    334    726    -44
ATOM   2122  C   ASP A 227     -20.417   5.084   4.128  1.00 27.10           C  
ANISOU 2122  C   ASP A 227     2579   3554   4164    225    816    -74
ATOM   2123  O   ASP A 227     -19.842   4.076   3.717  1.00 26.52           O  
ANISOU 2123  O   ASP A 227     2542   3529   4006    146    716    -62
ATOM   2124  CB  ASP A 227     -20.027   6.174   1.831  1.00 26.92           C  
ANISOU 2124  CB  ASP A 227     2512   3562   4153    335    506      9
ATOM   2125  CG  ASP A 227     -21.143   5.532   0.983  1.00 31.24           C  
ANISOU 2125  CG  ASP A 227     2849   4168   4855    346    414     32
ATOM   2126  OD1 ASP A 227     -22.312   5.508   1.429  1.00 34.11           O1-
ANISOU 2126  OD1 ASP A 227     3066   4523   5373    355    529     11
ATOM   2127  OD2 ASP A 227     -20.820   5.163  -0.167  1.00 38.59           O  
ANISOU 2127  OD2 ASP A 227     3763   5151   5750    335    230     67
ATOM   2128  H   ASP A 227     -18.342   7.007   3.666  1.00 27.71           H  
ATOM   2129  N   ASN A 228     -21.098   5.139   5.286  1.00 27.64           N  
ANISOU 2129  N   ASN A 228     2627   3580   4294    223   1024   -113
ATOM   2130  CA  ASN A 228     -21.284   4.034   6.243  1.00 26.99           C  
ANISOU 2130  CA  ASN A 228     2584   3507   4163    114   1147   -134
ATOM   2131  C   ASN A 228     -19.954   3.505   6.832  1.00 25.92           C  
ANISOU 2131  C   ASN A 228     2682   3368   3797     26   1093   -130
ATOM   2132  O   ASN A 228     -19.854   2.323   7.158  1.00 26.44           O  
ANISOU 2132  O   ASN A 228     2785   3454   3805    -67   1080   -114
ATOM   2133  CB  ASN A 228     -22.171   2.902   5.658  1.00 33.40           C  
ANISOU 2133  CB  ASN A 228     3195   4381   5116     67   1080   -110
ATOM   2134  CG  ASN A 228     -23.533   3.383   5.142  1.00 40.69           C  
ANISOU 2134  CG  ASN A 228     3854   5309   6296    149   1117   -110
ATOM   2135  OD1 ASN A 228     -23.867   3.168   3.980  1.00 43.43           O  
ANISOU 2135  OD1 ASN A 228     4026   5711   6766    157    951    -80
ATOM   2136  ND2 ASN A 228     -24.327   4.027   6.000  1.00 38.78           N  
ANISOU 2136  ND2 ASN A 228     3584   5007   6145    212   1331   -146
ATOM   2137  H   ASN A 228     -21.533   6.012   5.548  1.00 27.64           H  
ATOM   2138 HD22 ASN A 228     -25.229   4.361   5.694  1.00 38.78           H  
ATOM   2139 HD21 ASN A 228     -24.033   4.196   6.951  1.00 38.78           H  
ATOM   2140  N   GLY A 229     -18.964   4.403   6.967  1.00 24.90           N  
ANISOU 2140  N   GLY A 229     2707   3206   3549     55   1048   -140
ATOM   2141  CA  GLY A 229     -17.630   4.125   7.495  1.00 25.38           C  
ANISOU 2141  CA  GLY A 229     2958   3262   3421    -17    967   -134
ATOM   2142  C   GLY A 229     -16.617   3.770   6.398  1.00 20.30           C  
ANISOU 2142  C   GLY A 229     2298   2662   2753    -14    763    -99
ATOM   2143  O   GLY A 229     -15.422   3.712   6.687  1.00 21.34           O  
ANISOU 2143  O   GLY A 229     2562   2784   2762    -52    687    -96
ATOM   2144  H   GLY A 229     -19.142   5.363   6.702  1.00 24.90           H  
ATOM   2145  N   PHE A 230     -17.078   3.555   5.156  1.00 22.56           N  
ANISOU 2145  N   PHE A 230     2426   2994   3151     28    673    -76
ATOM   2146  CA  PHE A 230     -16.251   3.329   3.974  1.00 21.01           C  
ANISOU 2146  CA  PHE A 230     2223   2837   2924     31    508    -51
ATOM   2147  C   PHE A 230     -16.048   4.644   3.208  1.00 23.48           C  
ANISOU 2147  C   PHE A 230     2530   3136   3256    108    457    -36
ATOM   2148  O   PHE A 230     -16.759   5.625   3.440  1.00 24.20           O  
ANISOU 2148  O   PHE A 230     2586   3188   3423    176    527    -39
ATOM   2149  CB  PHE A 230     -16.928   2.277   3.064  1.00 22.03           C  
ANISOU 2149  CB  PHE A 230     2220   3020   3130     11    427    -39
ATOM   2150  CG  PHE A 230     -17.030   0.880   3.652  1.00 22.87           C  
ANISOU 2150  CG  PHE A 230     2338   3126   3226    -75    461    -46
ATOM   2151  CD1 PHE A 230     -18.093   0.549   4.521  1.00 22.46           C  
ANISOU 2151  CD1 PHE A 230     2222   3060   3251   -107    591    -53
ATOM   2152  CD2 PHE A 230     -15.988  -0.053   3.459  1.00 23.53           C  
ANISOU 2152  CD2 PHE A 230     2495   3211   3236   -123    378    -42
ATOM   2153  CE1 PHE A 230     -18.132  -0.700   5.124  1.00 24.63           C  
ANISOU 2153  CE1 PHE A 230     2523   3320   3515   -197    633    -49
ATOM   2154  CE2 PHE A 230     -16.055  -1.301   4.064  1.00 21.25           C  
ANISOU 2154  CE2 PHE A 230     2229   2899   2945   -199    406    -38
ATOM   2155  CZ  PHE A 230     -17.123  -1.625   4.888  1.00 21.46           C  
ANISOU 2155  CZ  PHE A 230     2211   2910   3034   -242    531    -37
ATOM   2156  H   PHE A 230     -18.071   3.627   4.983  1.00 22.56           H  
ATOM   2157  N   PHE A 231     -15.093   4.617   2.271  1.00 22.50           N  
ANISOU 2157  N   PHE A 231     2444   3035   3071     99    344    -18
ATOM   2158  CA  PHE A 231     -14.886   5.667   1.285  1.00 21.48           C  
ANISOU 2158  CA  PHE A 231     2310   2896   2954    160    284     14
ATOM   2159  C   PHE A 231     -14.300   5.082   0.002  1.00 23.49           C  
ANISOU 2159  C   PHE A 231     2560   3204   3161    137    170     32
ATOM   2160  O   PHE A 231     -13.661   4.030   0.018  1.00 21.84           O  
ANISOU 2160  O   PHE A 231     2358   3025   2913     79    145     10
ATOM   2161  CB  PHE A 231     -14.024   6.812   1.861  1.00 21.43           C  
ANISOU 2161  CB  PHE A 231     2422   2822   2899    167    331      7
ATOM   2162  CG  PHE A 231     -12.552   6.539   2.119  1.00 21.66           C  
ANISOU 2162  CG  PHE A 231     2544   2851   2833     95    301    -10
ATOM   2163  CD1 PHE A 231     -12.152   5.901   3.310  1.00 21.03           C  
ANISOU 2163  CD1 PHE A 231     2525   2762   2702     36    333    -42
ATOM   2164  CD2 PHE A 231     -11.579   6.838   1.141  1.00 17.75           C  
ANISOU 2164  CD2 PHE A 231     2078   2359   2306     85    243     12
ATOM   2165  CE1 PHE A 231     -10.804   5.693   3.565  1.00 20.80           C  
ANISOU 2165  CE1 PHE A 231     2561   2730   2613    -21    279    -49
ATOM   2166  CE2 PHE A 231     -10.235   6.619   1.415  1.00 18.79           C  
ANISOU 2166  CE2 PHE A 231     2260   2487   2391     23    221     -4
ATOM   2167  CZ  PHE A 231      -9.849   6.075   2.632  1.00 20.21           C  
ANISOU 2167  CZ  PHE A 231     2477   2660   2541    -25    224    -34
ATOM   2168  H   PHE A 231     -14.526   3.786   2.150  1.00 22.50           H  
ATOM   2169  N   LYS A 232     -14.516   5.827  -1.085  1.00 20.68           N  
ANISOU 2169  N   LYS A 232     2203   2849   2805    185    106     75
ATOM   2170  CA  LYS A 232     -13.889   5.603  -2.377  1.00 20.35           C  
ANISOU 2170  CA  LYS A 232     2203   2845   2683    161     23     91
ATOM   2171  C   LYS A 232     -12.892   6.742  -2.605  1.00 20.62           C  
ANISOU 2171  C   LYS A 232     2339   2832   2663    168     48    120
ATOM   2172  O   LYS A 232     -13.217   7.889  -2.309  1.00 22.86           O  
ANISOU 2172  O   LYS A 232     2643   3056   2988    219     78    151
ATOM   2173  CB  LYS A 232     -14.976   5.559  -3.462  1.00 22.31           C  
ANISOU 2173  CB  LYS A 232     2393   3136   2949    193    -89    127
ATOM   2174  CG  LYS A 232     -15.904   4.344  -3.326  1.00 25.03           C  
ANISOU 2174  CG  LYS A 232     2614   3524   3374    171   -125     97
ATOM   2175  CD  LYS A 232     -17.070   4.367  -4.327  1.00 28.39           C  
ANISOU 2175  CD  LYS A 232     2966   3989   3833    200   -269    136
ATOM   2176  CE  LYS A 232     -18.043   3.189  -4.142  1.00 28.26           C  
ANISOU 2176  CE  LYS A 232     2802   4010   3927    163   -305    101
ATOM   2177  NZ  LYS A 232     -18.990   3.418  -3.035  1.00 38.02           N1+
ANISOU 2177  NZ  LYS A 232     3890   5220   5334    224   -243    117
ATOM   2178  H   LYS A 232     -15.058   6.676  -1.005  1.00 20.68           H  
ATOM   2179  HZ1 LYS A 232     -18.481   3.563  -2.174  1.00 38.02           H  
ATOM   2180  HZ2 LYS A 232     -19.541   4.243  -3.232  1.00 38.02           H  
ATOM   2181  HZ3 LYS A 232     -19.599   2.617  -2.936  1.00 38.02           H  
ATOM   2182  N   ILE A 233     -11.704   6.397  -3.116  1.00 20.93           N  
ANISOU 2182  N   ILE A 233     2437   2888   2626    115     50    107
ATOM   2183  CA  ILE A 233     -10.616   7.323  -3.436  1.00 20.64           C  
ANISOU 2183  CA  ILE A 233     2485   2808   2550     98     88    133
ATOM   2184  C   ILE A 233     -10.029   6.936  -4.797  1.00 20.64           C  
ANISOU 2184  C   ILE A 233     2537   2845   2462     70     67    149
ATOM   2185  O   ILE A 233      -9.928   5.745  -5.084  1.00 20.42           O  
ANISOU 2185  O   ILE A 233     2488   2868   2403     41     51    107
ATOM   2186  CB  ILE A 233      -9.492   7.311  -2.350  1.00 18.39           C  
ANISOU 2186  CB  ILE A 233     2213   2493   2283     46    147     90
ATOM   2187  CG1 ILE A 233      -8.284   8.223  -2.695  1.00 20.65           C  
ANISOU 2187  CG1 ILE A 233     2565   2728   2551     11    189    112
ATOM   2188  CG2 ILE A 233      -8.997   5.894  -1.989  1.00 19.93           C  
ANISOU 2188  CG2 ILE A 233     2365   2735   2474      4    136     43
ATOM   2189  CD1 ILE A 233      -7.389   8.567  -1.493  1.00 21.01           C  
ANISOU 2189  CD1 ILE A 233     2617   2732   2634    -41    217     74
ATOM   2190  H   ILE A 233     -11.518   5.424  -3.321  1.00 20.93           H  
ATOM   2191  N   LEU A 234      -9.659   7.953  -5.594  1.00 20.99           N  
ANISOU 2191  N   LEU A 234     2666   2850   2458     76     81    209
ATOM   2192  CA  LEU A 234      -9.118   7.863  -6.954  1.00 22.64           C  
ANISOU 2192  CA  LEU A 234     2965   3083   2555     42     87    235
ATOM   2193  C   LEU A 234      -8.013   6.800  -7.128  1.00 22.18           C  
ANISOU 2193  C   LEU A 234     2891   3062   2475    -22    156    162
ATOM   2194  O   LEU A 234      -7.146   6.678  -6.263  1.00 22.65           O  
ANISOU 2194  O   LEU A 234     2904   3099   2604    -54    224    126
ATOM   2195  CB  LEU A 234      -8.645   9.279  -7.353  1.00 21.12           C  
ANISOU 2195  CB  LEU A 234     2875   2816   2333     31    140    307
ATOM   2196  CG  LEU A 234      -8.021   9.448  -8.759  1.00 24.36           C  
ANISOU 2196  CG  LEU A 234     3413   3236   2606    -15    178    349
ATOM   2197  CD1 LEU A 234      -9.011   9.084  -9.888  1.00 30.59           C  
ANISOU 2197  CD1 LEU A 234     4269   4066   3288     25     51    400
ATOM   2198  CD2 LEU A 234      -7.433  10.867  -8.919  1.00 29.67           C  
ANISOU 2198  CD2 LEU A 234     4179   3816   3278    -41    256    420
ATOM   2199  H   LEU A 234      -9.788   8.896  -5.253  1.00 20.99           H  
ATOM   2200  N   ARG A 235      -8.086   6.064  -8.249  1.00 24.72           N  
ANISOU 2200  N   ARG A 235     3254   3435   2703    -38    131    139
ATOM   2201  CA  ARG A 235      -7.211   4.947  -8.605  1.00 22.43           C  
ANISOU 2201  CA  ARG A 235     2950   3170   2402    -82    204     59
ATOM   2202  C   ARG A 235      -6.497   5.217  -9.941  1.00 24.68           C  
ANISOU 2202  C   ARG A 235     3357   3456   2565   -128    299     65
ATOM   2203  O   ARG A 235      -7.072   5.837 -10.836  1.00 27.14           O  
ANISOU 2203  O   ARG A 235     3793   3774   2745   -129    254    125
ATOM   2204  CB  ARG A 235      -8.076   3.665  -8.640  1.00 23.85           C  
ANISOU 2204  CB  ARG A 235     3097   3392   2572    -76    125      2
ATOM   2205  CG  ARG A 235      -7.442   2.415  -9.288  1.00 23.49           C  
ANISOU 2205  CG  ARG A 235     3081   3358   2488   -114    199    -84
ATOM   2206  CD  ARG A 235      -8.283   1.134  -9.138  1.00 23.72           C  
ANISOU 2206  CD  ARG A 235     3068   3404   2541   -115    121   -146
ATOM   2207  NE  ARG A 235      -9.559   1.200  -9.876  1.00 25.56           N1+
ANISOU 2207  NE  ARG A 235     3343   3675   2695   -117    -14   -121
ATOM   2208  CZ  ARG A 235      -9.885   0.631 -11.051  1.00 26.66           C  
ANISOU 2208  CZ  ARG A 235     3597   3840   2692   -154    -57   -153
ATOM   2209  NH1 ARG A 235      -9.030  -0.113 -11.761  1.00 28.50           N  
ANISOU 2209  NH1 ARG A 235     3935   4062   2832   -191     58   -216
ATOM   2210  NH2 ARG A 235     -11.116   0.810 -11.535  1.00 26.32           N  
ANISOU 2210  NH2 ARG A 235     3564   3833   2603   -157   -218   -125
ATOM   2211  H   ARG A 235      -8.830   6.253  -8.908  1.00 24.72           H  
ATOM   2212  HE  ARG A 235     -10.275   1.741  -9.411  1.00 25.56           H  
ATOM   2213 HH12 ARG A 235      -9.311  -0.518 -12.642  1.00 28.50           H  
ATOM   2214 HH11 ARG A 235      -8.065  -0.189 -11.470  1.00 28.50           H  
ATOM   2215 HH22 ARG A 235     -11.375   0.398 -12.424  1.00 26.32           H  
ATOM   2216 HH21 ARG A 235     -11.803   1.345 -11.021  1.00 26.32           H  
ATOM   2217  N   GLY A 236      -5.268   4.689 -10.049  1.00 25.18           N  
ANISOU 2217  N   GLY A 236     3386   3507   2676   -166    432      8
ATOM   2218  CA  GLY A 236      -4.467   4.645 -11.270  1.00 26.66           C  
ANISOU 2218  CA  GLY A 236     3679   3694   2755   -216    567    -10
ATOM   2219  C   GLY A 236      -3.506   5.831 -11.424  1.00 30.29           C  
ANISOU 2219  C   GLY A 236     4164   4110   3234   -262    697     42
ATOM   2220  O   GLY A 236      -2.831   5.903 -12.450  1.00 33.90           O  
ANISOU 2220  O   GLY A 236     4712   4564   3606   -315    846     28
ATOM   2221  H   GLY A 236      -4.863   4.228  -9.243  1.00 25.18           H  
ATOM   2222  N   GLN A 237      -3.434   6.746 -10.442  1.00 25.56           N  
ANISOU 2222  N   GLN A 237     3497   3471   2743   -254    660     93
ATOM   2223  CA  GLN A 237      -2.591   7.948 -10.480  1.00 31.84           C  
ANISOU 2223  CA  GLN A 237     4317   4209   3571   -313    772    144
ATOM   2224  C   GLN A 237      -1.654   8.066  -9.263  1.00 26.54           C  
ANISOU 2224  C   GLN A 237     3480   3508   3097   -333    785    109
ATOM   2225  O   GLN A 237      -0.941   9.067  -9.171  1.00 26.59           O  
ANISOU 2225  O   GLN A 237     3489   3454   3158   -384    832    151
ATOM   2226  CB  GLN A 237      -3.493   9.199 -10.588  1.00 33.65           C  
ANISOU 2226  CB  GLN A 237     4674   4391   3720   -297    701    254
ATOM   2227  CG  GLN A 237      -4.369   9.239 -11.859  1.00 42.49           C  
ANISOU 2227  CG  GLN A 237     5971   5535   4640   -279    649    313
ATOM   2228  CD  GLN A 237      -5.134  10.551 -12.083  1.00 49.69           C  
ANISOU 2228  CD  GLN A 237     7005   6379   5497   -255    579    440
ATOM   2229  OE1 GLN A 237      -5.920  10.641 -13.022  1.00 57.83           O  
ANISOU 2229  OE1 GLN A 237     8206   7411   6357   -253    538    517
ATOM   2230  NE2 GLN A 237      -4.924  11.578 -11.254  1.00 48.19           N  
ANISOU 2230  NE2 GLN A 237     6745   6120   5447   -237    563    463
ATOM   2231  H   GLN A 237      -4.019   6.643  -9.624  1.00 25.56           H  
ATOM   2232 HE22 GLN A 237      -5.422  12.445 -11.393  1.00 48.19           H  
ATOM   2233 HE21 GLN A 237      -4.276  11.496 -10.482  1.00 48.19           H  
ATOM   2234  N   ASP A 238      -1.690   7.086  -8.338  1.00 24.00           N  
ANISOU 2234  N   ASP A 238     3027   3216   2875   -299    728     39
ATOM   2235  CA  ASP A 238      -1.027   7.102  -7.026  1.00 23.24           C  
ANISOU 2235  CA  ASP A 238     2789   3096   2943   -310    681     14
ATOM   2236  C   ASP A 238      -1.483   8.324  -6.184  1.00 24.54           C  
ANISOU 2236  C   ASP A 238     3001   3211   3112   -318    608     67
ATOM   2237  O   ASP A 238      -0.661   9.038  -5.606  1.00 24.38           O  
ANISOU 2237  O   ASP A 238     2936   3143   3186   -376    624     69
ATOM   2238  CB  ASP A 238       0.517   6.957  -7.154  1.00 29.90           C  
ANISOU 2238  CB  ASP A 238     3518   3922   3920   -373    805    -20
ATOM   2239  CG  ASP A 238       1.305   6.725  -5.854  1.00 25.95           C  
ANISOU 2239  CG  ASP A 238     2857   3409   3593   -379    715    -52
ATOM   2240  OD1 ASP A 238       0.738   6.138  -4.907  1.00 26.36           O1-
ANISOU 2240  OD1 ASP A 238     2901   3476   3638   -327    582    -62
ATOM   2241  OD2 ASP A 238       2.518   7.033  -5.869  1.00 31.19           O  
ANISOU 2241  OD2 ASP A 238     3404   4048   4400   -441    775    -66
ATOM   2242  H   ASP A 238      -2.272   6.279  -8.514  1.00 24.00           H  
ATOM   2243  N   HIS A 239      -2.801   8.581  -6.202  1.00 23.01           N  
ANISOU 2243  N   HIS A 239     2895   3022   2825   -258    527    104
ATOM   2244  CA  HIS A 239      -3.433   9.766  -5.636  1.00 22.19           C  
ANISOU 2244  CA  HIS A 239     2855   2854   2722   -249    484    153
ATOM   2245  C   HIS A 239      -3.355   9.778  -4.104  1.00 21.68           C  
ANISOU 2245  C   HIS A 239     2719   2764   2755   -260    424    110
ATOM   2246  O   HIS A 239      -3.894   8.882  -3.459  1.00 21.74           O  
ANISOU 2246  O   HIS A 239     2671   2812   2776   -224    356     71
ATOM   2247  CB  HIS A 239      -4.886   9.860  -6.132  1.00 21.37           C  
ANISOU 2247  CB  HIS A 239     2826   2761   2533   -168    408    199
ATOM   2248  CG  HIS A 239      -5.523  11.175  -5.781  1.00 24.15           C  
ANISOU 2248  CG  HIS A 239     3251   3028   2898   -140    388    256
ATOM   2249  ND1 HIS A 239      -5.159  12.359  -6.398  1.00 28.19           N  
ANISOU 2249  ND1 HIS A 239     3862   3461   3387   -178    451    322
ATOM   2250  CD2 HIS A 239      -6.464  11.515  -4.836  1.00 22.08           C  
ANISOU 2250  CD2 HIS A 239     2980   2731   2678    -78    331    254
ATOM   2251  CE1 HIS A 239      -5.851  13.336  -5.811  1.00 25.74           C  
ANISOU 2251  CE1 HIS A 239     3604   3064   3113   -132    420    359
ATOM   2252  NE2 HIS A 239      -6.650  12.896  -4.847  1.00 22.77           N  
ANISOU 2252  NE2 HIS A 239     3158   2714   2778    -68    354    313
ATOM   2253  H   HIS A 239      -3.416   7.958  -6.713  1.00 23.01           H  
ATOM   2254  HD1 HIS A 239      -4.478  12.463  -7.141  1.00 28.19           H  
ATOM   2255  N   CYS A 240      -2.661  10.793  -3.566  1.00 22.31           N  
ANISOU 2255  N   CYS A 240     2818   2768   2891   -321    447    116
ATOM   2256  CA  CYS A 240      -2.342  10.971  -2.145  1.00 23.39           C  
ANISOU 2256  CA  CYS A 240     2916   2875   3097   -354    380     68
ATOM   2257  C   CYS A 240      -1.358   9.906  -1.601  1.00 24.73           C  
ANISOU 2257  C   CYS A 240     2957   3102   3338   -379    335     18
ATOM   2258  O   CYS A 240      -1.167   9.847  -0.390  1.00 23.70           O  
ANISOU 2258  O   CYS A 240     2807   2967   3229   -387    244    -15
ATOM   2259  CB  CYS A 240      -3.598  11.090  -1.245  1.00 21.71           C  
ANISOU 2259  CB  CYS A 240     2763   2648   2838   -284    319     60
ATOM   2260  SG  CYS A 240      -4.575  12.555  -1.687  1.00 26.94           S  
ANISOU 2260  SG  CYS A 240     3556   3209   3471   -241    359    113
ATOM   2261  H   CYS A 240      -2.262  11.489  -4.184  1.00 22.31           H  
ATOM   2262  HG  CYS A 240      -4.942  12.120  -2.896  1.00 26.94           H  
ATOM   2263  N   GLY A 241      -0.735   9.094  -2.473  1.00 23.22           N  
ANISOU 2263  N   GLY A 241     2689   2954   3180   -386    399     15
ATOM   2264  CA  GLY A 241       0.169   8.015  -2.079  1.00 24.67           C  
ANISOU 2264  CA  GLY A 241     2736   3177   3459   -388    364    -27
ATOM   2265  C   GLY A 241      -0.569   6.687  -1.829  1.00 24.07           C  
ANISOU 2265  C   GLY A 241     2652   3151   3345   -310    300    -44
ATOM   2266  O   GLY A 241       0.032   5.784  -1.251  1.00 23.73           O  
ANISOU 2266  O   GLY A 241     2508   3119   3388   -303    243    -70
ATOM   2267  H   GLY A 241      -0.902   9.207  -3.465  1.00 23.22           H  
ATOM   2268  N   ILE A 242      -1.842   6.556  -2.253  1.00 21.90           N  
ANISOU 2268  N   ILE A 242     2675   2613   3033    -90    -92   -192
ATOM   2269  CA  ILE A 242      -2.730   5.402  -2.030  1.00 21.23           C  
ANISOU 2269  CA  ILE A 242     2549   2713   2806     41     63   -262
ATOM   2270  C   ILE A 242      -2.243   4.045  -2.605  1.00 24.39           C  
ANISOU 2270  C   ILE A 242     2678   3253   3336    -69    172   -274
ATOM   2271  O   ILE A 242      -2.737   3.008  -2.161  1.00 21.87           O  
ANISOU 2271  O   ILE A 242     2346   2991   2971    -17    195   -328
ATOM   2272  CB  ILE A 242      -4.163   5.714  -2.569  1.00 20.47           C  
ANISOU 2272  CB  ILE A 242     2492   2799   2487    191    248   -209
ATOM   2273  CG1 ILE A 242      -5.281   4.753  -2.099  1.00 20.72           C  
ANISOU 2273  CG1 ILE A 242     2485   3018   2370    309    340   -191
ATOM   2274  CG2 ILE A 242      -4.227   5.839  -4.106  1.00 20.87           C  
ANISOU 2274  CG2 ILE A 242     2338   3008   2584     71    409   -139
ATOM   2275  CD1 ILE A 242      -5.426   4.635  -0.577  1.00 20.86           C  
ANISOU 2275  CD1 ILE A 242     2702   2942   2282    495    222   -226
ATOM   2276  H   ILE A 242      -2.270   7.337  -2.732  1.00 21.90           H  
ATOM   2277  N   GLU A 243      -1.264   4.059  -3.526  1.00 21.32           N  
ANISOU 2277  N   GLU A 243     2091   2916   3093   -187    237   -204
ATOM   2278  CA  GLU A 243      -0.665   2.865  -4.134  1.00 22.26           C  
ANISOU 2278  CA  GLU A 243     2020   3160   3278   -200    364   -217
ATOM   2279  C   GLU A 243       0.803   2.638  -3.719  1.00 25.06           C  
ANISOU 2279  C   GLU A 243     2230   3453   3840   -257    269   -142
ATOM   2280  O   GLU A 243       1.354   1.610  -4.104  1.00 25.37           O  
ANISOU 2280  O   GLU A 243     2123   3596   3919   -204    396   -127
ATOM   2281  CB  GLU A 243      -0.815   2.965  -5.671  1.00 21.97           C  
ANISOU 2281  CB  GLU A 243     1863   3289   3196   -200    554   -161
ATOM   2282  CG  GLU A 243      -2.282   2.833  -6.135  1.00 21.76           C  
ANISOU 2282  CG  GLU A 243     1941   3372   2956   -163    648   -218
ATOM   2283  CD  GLU A 243      -2.601   3.522  -7.468  1.00 22.67           C  
ANISOU 2283  CD  GLU A 243     2019   3591   3003   -179    745   -126
ATOM   2284  OE1 GLU A 243      -1.779   3.437  -8.405  1.00 26.62           O1-
ANISOU 2284  OE1 GLU A 243     2378   4141   3595   -201    812    -33
ATOM   2285  OE2 GLU A 243      -3.688   4.134  -7.532  1.00 23.94           O  
ANISOU 2285  OE2 GLU A 243     2266   3817   3015   -155    767   -107
ATOM   2286  H   GLU A 243      -0.885   4.943  -3.840  1.00 21.32           H  
ATOM   2287  N   SER A 244       1.414   3.563  -2.955  1.00 21.94           N  
ANISOU 2287  N   SER A 244     1894   2886   3556   -350     32    -78
ATOM   2288  CA  SER A 244       2.848   3.562  -2.630  1.00 24.23           C  
ANISOU 2288  CA  SER A 244     1988   3144   4075   -466   -104     93
ATOM   2289  C   SER A 244       3.228   2.919  -1.280  1.00 25.31           C  
ANISOU 2289  C   SER A 244     2170   3195   4253   -453   -246     32
ATOM   2290  O   SER A 244       4.419   2.693  -1.067  1.00 30.48           O  
ANISOU 2290  O   SER A 244     2611   3875   5095   -534   -332    204
ATOM   2291  CB  SER A 244       3.380   5.007  -2.738  1.00 27.30           C  
ANISOU 2291  CB  SER A 244     2414   3363   4595   -656   -367    264
ATOM   2292  OG  SER A 244       2.936   5.845  -1.687  1.00 28.63           O  
ANISOU 2292  OG  SER A 244     2945   3264   4669   -663   -639    132
ATOM   2293  H   SER A 244       0.891   4.376  -2.659  1.00 21.94           H  
ATOM   2294  HG  SER A 244       1.973   5.860  -1.694  1.00 28.63           H  
ATOM   2295  N   GLU A 245       2.246   2.646  -0.403  1.00 23.76           N  
ANISOU 2295  N   GLU A 245     2214   2925   3887   -347   -277   -158
ATOM   2296  CA  GLU A 245       2.449   2.121   0.955  1.00 23.17           C  
ANISOU 2296  CA  GLU A 245     2207   2765   3830   -324   -433   -208
ATOM   2297  C   GLU A 245       1.661   0.817   1.195  1.00 24.22           C  
ANISOU 2297  C   GLU A 245     2396   2990   3818   -168   -274   -344
ATOM   2298  O   GLU A 245       1.368   0.494   2.348  1.00 26.83           O  
ANISOU 2298  O   GLU A 245     2892   3261   4041    -85   -378   -412
ATOM   2299  CB  GLU A 245       2.072   3.214   1.988  1.00 27.80           C  
ANISOU 2299  CB  GLU A 245     3098   3120   4344   -349   -744   -249
ATOM   2300  CG  GLU A 245       2.930   4.500   1.942  1.00 38.93           C  
ANISOU 2300  CG  GLU A 245     4577   4346   5869   -540  -1003   -118
ATOM   2301  CD  GLU A 245       4.382   4.360   2.434  1.00 49.98           C  
ANISOU 2301  CD  GLU A 245     5842   5648   7500   -760  -1304     63
ATOM   2302  OE1 GLU A 245       5.193   5.219   2.022  1.00 52.11           O1-
ANISOU 2302  OE1 GLU A 245     5881   5927   7992   -979  -1409    319
ATOM   2303  OE2 GLU A 245       4.669   3.437   3.231  1.00 55.40           O  
ANISOU 2303  OE2 GLU A 245     6614   6282   8152   -718  -1434     -5
ATOM   2304  H   GLU A 245       1.287   2.840  -0.655  1.00 23.76           H  
ATOM   2305  N   VAL A 246       1.315   0.089   0.117  1.00 22.11           N  
ANISOU 2305  N   VAL A 246     2008   2860   3532   -126    -48   -361
ATOM   2306  CA  VAL A 246       0.509  -1.129   0.191  1.00 21.13           C  
ANISOU 2306  CA  VAL A 246     1946   2791   3293    -42     43   -445
ATOM   2307  C   VAL A 246       1.349  -2.329   0.664  1.00 23.31           C  
ANISOU 2307  C   VAL A 246     2142   3039   3677     -8     23   -447
ATOM   2308  O   VAL A 246       2.378  -2.634   0.061  1.00 24.39           O  
ANISOU 2308  O   VAL A 246     2128   3199   3941      4     86   -386
ATOM   2309  CB  VAL A 246      -0.204  -1.470  -1.147  1.00 22.44           C  
ANISOU 2309  CB  VAL A 246     2102   3057   3368    -38    217   -471
ATOM   2310  CG1 VAL A 246      -1.060  -2.751  -1.066  1.00 22.23           C  
ANISOU 2310  CG1 VAL A 246     2151   3044   3252    -19    225   -512
ATOM   2311  CG2 VAL A 246      -1.099  -0.305  -1.605  1.00 21.68           C  
ANISOU 2311  CG2 VAL A 246     2069   3011   3157    -60    243   -443
ATOM   2312  H   VAL A 246       1.629   0.369  -0.802  1.00 22.11           H  
ATOM   2313  N   VAL A 247       0.873  -2.969   1.741  1.00 22.70           N  
ANISOU 2313  N   VAL A 247     2148   2937   3540     38    -51   -476
ATOM   2314  CA  VAL A 247       1.495  -4.111   2.404  1.00 22.21           C  
ANISOU 2314  CA  VAL A 247     2024   2839   3575     76    -80   -468
ATOM   2315  C   VAL A 247       0.437  -5.187   2.718  1.00 22.30           C  
ANISOU 2315  C   VAL A 247     2112   2864   3497    105    -61   -483
ATOM   2316  O   VAL A 247      -0.745  -4.880   2.886  1.00 23.35           O  
ANISOU 2316  O   VAL A 247     2315   3066   3491    105    -72   -449
ATOM   2317  CB  VAL A 247       2.206  -3.694   3.726  1.00 24.81           C  
ANISOU 2317  CB  VAL A 247     2351   3110   3966     72   -267   -428
ATOM   2318  CG1 VAL A 247       3.438  -2.813   3.464  1.00 29.07           C  
ANISOU 2318  CG1 VAL A 247     2797   3612   4635    -31   -366   -345
ATOM   2319  CG2 VAL A 247       1.285  -3.030   4.766  1.00 26.73           C  
ANISOU 2319  CG2 VAL A 247     2781   3349   4025    141   -369   -454
ATOM   2320  H   VAL A 247       0.000  -2.657   2.149  1.00 22.70           H  
ATOM   2321  N   ALA A 248       0.901  -6.443   2.770  1.00 22.04           N  
ANISOU 2321  N   ALA A 248     2058   2771   3545    138    -44   -490
ATOM   2322  CA  ALA A 248       0.076  -7.638   2.906  1.00 22.94           C  
ANISOU 2322  CA  ALA A 248     2251   2855   3610    117    -85   -464
ATOM   2323  C   ALA A 248       0.895  -8.800   3.489  1.00 22.70           C  
ANISOU 2323  C   ALA A 248     2207   2721   3698    183   -114   -459
ATOM   2324  O   ALA A 248       2.081  -8.638   3.773  1.00 23.74           O  
ANISOU 2324  O   ALA A 248     2234   2851   3935    253   -103   -448
ATOM   2325  CB  ALA A 248      -0.514  -7.980   1.527  1.00 23.30           C  
ANISOU 2325  CB  ALA A 248     2407   2879   3568     43    -45   -497
ATOM   2326  H   ALA A 248       1.891  -6.613   2.638  1.00 22.04           H  
ATOM   2327  N   GLY A 249       0.235  -9.952   3.676  1.00 23.55           N  
ANISOU 2327  N   GLY A 249     2415   2737   3796    145   -178   -430
ATOM   2328  CA  GLY A 249       0.859 -11.148   4.227  1.00 23.62           C  
ANISOU 2328  CA  GLY A 249     2450   2617   3908    219   -216   -415
ATOM   2329  C   GLY A 249      -0.180 -12.272   4.245  1.00 25.04           C  
ANISOU 2329  C   GLY A 249     2765   2678   4070    105   -358   -339
ATOM   2330  O   GLY A 249      -1.354 -12.032   4.522  1.00 22.29           O  
ANISOU 2330  O   GLY A 249     2403   2423   3643    -39   -433   -230
ATOM   2331  H   GLY A 249      -0.745 -10.015   3.440  1.00 23.55           H  
ATOM   2332  N   ILE A 250       0.261 -13.510   3.979  1.00 26.76           N  
ANISOU 2332  N   ILE A 250     3111   2694   4363    166   -410   -355
ATOM   2333  CA  ILE A 250      -0.590 -14.704   3.934  1.00 27.87           C  
ANISOU 2333  CA  ILE A 250     3446   2635   4510     24   -610   -276
ATOM   2334  C   ILE A 250      -0.631 -15.358   5.340  1.00 28.60           C  
ANISOU 2334  C   ILE A 250     3400   2752   4714      5   -708    -88
ATOM   2335  O   ILE A 250       0.434 -15.511   5.934  1.00 28.04           O  
ANISOU 2335  O   ILE A 250     3233   2696   4723    174   -622   -114
ATOM   2336  CB  ILE A 250      -0.008 -15.724   2.909  1.00 28.86           C  
ANISOU 2336  CB  ILE A 250     3926   2441   4598    140   -630   -446
ATOM   2337  CG1 ILE A 250      -0.060 -15.136   1.477  1.00 29.54           C  
ANISOU 2337  CG1 ILE A 250     4123   2564   4538    202   -503   -610
ATOM   2338  CG2 ILE A 250      -0.693 -17.111   2.932  1.00 30.52           C  
ANISOU 2338  CG2 ILE A 250     4420   2356   4821    -51   -929   -363
ATOM   2339  CD1 ILE A 250       0.753 -15.924   0.440  1.00 38.20           C  
ANISOU 2339  CD1 ILE A 250     5656   3361   5497    290   -574   -771
ATOM   2340  H   ILE A 250       1.243 -13.663   3.791  1.00 26.76           H  
ATOM   2341  N   PRO A 251      -1.828 -15.713   5.868  1.00 27.14           N  
ANISOU 2341  N   PRO A 251     3156   2619   4537   -193   -884    150
ATOM   2342  CA  PRO A 251      -1.959 -16.453   7.144  1.00 27.24           C  
ANISOU 2342  CA  PRO A 251     3014   2687   4647   -194   -969    376
ATOM   2343  C   PRO A 251      -1.313 -17.850   7.174  1.00 29.37           C  
ANISOU 2343  C   PRO A 251     3490   2626   5044   -172  -1090    353
ATOM   2344  O   PRO A 251      -1.351 -18.562   6.171  1.00 31.24           O  
ANISOU 2344  O   PRO A 251     4048   2549   5273   -247  -1224    255
ATOM   2345  CB  PRO A 251      -3.481 -16.595   7.332  1.00 28.00           C  
ANISOU 2345  CB  PRO A 251     2981   2945   4712   -420  -1129    711
ATOM   2346  CG  PRO A 251      -4.093 -15.482   6.514  1.00 30.05           C  
ANISOU 2346  CG  PRO A 251     3268   3308   4842   -498  -1077    645
ATOM   2347  CD  PRO A 251      -3.144 -15.358   5.333  1.00 28.29           C  
ANISOU 2347  CD  PRO A 251     3316   2833   4599   -423  -1005    289
ATOM   2348  N   ARG A 252      -0.830 -18.247   8.364  1.00 29.44           N  
ANISOU 2348  N   ARG A 252     3347   2693   5147    -56  -1066    455
ATOM   2349  CA  ARG A 252      -0.722 -19.657   8.747  1.00 31.81           C  
ANISOU 2349  CA  ARG A 252     3793   2714   5581    -80  -1232    557
ATOM   2350  C   ARG A 252      -2.121 -20.213   9.057  1.00 39.07           C  
ANISOU 2350  C   ARG A 252     4672   3620   6553   -381  -1505    900
ATOM   2351  O   ARG A 252      -2.974 -19.487   9.574  1.00 47.55           O  
ANISOU 2351  O   ARG A 252     5475   5025   7565   -481  -1498   1134
ATOM   2352  CB  ARG A 252       0.155 -19.815  10.013  1.00 35.52           C  
ANISOU 2352  CB  ARG A 252     4060   3302   6135    117  -1129    616
ATOM   2353  CG  ARG A 252       1.658 -19.578   9.816  1.00 39.73           C  
ANISOU 2353  CG  ARG A 252     4627   3789   6681    394   -927    387
ATOM   2354  CD  ARG A 252       2.316 -20.628   8.905  1.00 40.17           C  
ANISOU 2354  CD  ARG A 252     5050   3464   6748    528   -932    222
ATOM   2355  NE  ARG A 252       3.784 -20.522   8.910  1.00 34.17           N1+
ANISOU 2355  NE  ARG A 252     4230   2753   5998    840   -702    113
ATOM   2356  CZ  ARG A 252       4.655 -21.280   8.219  1.00 35.91           C  
ANISOU 2356  CZ  ARG A 252     4731   2731   6182   1101   -611    -11
ATOM   2357  NH1 ARG A 252       4.253 -22.257   7.390  1.00 38.23           N  
ANISOU 2357  NH1 ARG A 252     5477   2648   6402   1092   -757   -115
ATOM   2358  NH2 ARG A 252       5.966 -21.049   8.372  1.00 41.76           N  
ANISOU 2358  NH2 ARG A 252     5312   3610   6944   1398   -385     -2
ATOM   2359  H   ARG A 252      -0.821 -17.593   9.136  1.00 29.44           H  
ATOM   2360  HE  ARG A 252       4.166 -19.801   9.511  1.00 34.17           H  
ATOM   2361 HH12 ARG A 252       4.924 -22.818   6.886  1.00 38.23           H  
ATOM   2362 HH11 ARG A 252       3.266 -22.442   7.275  1.00 38.23           H  
ATOM   2363 HH22 ARG A 252       6.650 -21.604   7.879  1.00 41.76           H  
ATOM   2364 HH21 ARG A 252       6.279 -20.310   8.987  1.00 41.76           H  
ATOM   2365  N   THR A 253      -2.298 -21.516   8.789  1.00 37.69           N  
ANISOU 2365  N   THR A 253     4779   3057   6485   -515  -1763    966
ATOM   2366  CA  THR A 253      -3.446 -22.290   9.260  1.00 45.89           C  
ANISOU 2366  CA  THR A 253     5747   4065   7624   -852  -2085   1381
ATOM   2367  C   THR A 253      -3.311 -22.539  10.777  1.00 53.83           C  
ANISOU 2367  C   THR A 253     6400   5317   8736   -794  -2057   1707
ATOM   2368  O   THR A 253      -2.226 -22.894  11.241  1.00 55.60           O  
ANISOU 2368  O   THR A 253     6683   5397   9046   -605  -1999   1619
ATOM   2369  CB  THR A 253      -3.541 -23.659   8.538  1.00 45.31           C  
ANISOU 2369  CB  THR A 253     6162   3423   7630  -1045  -2446   1350
ATOM   2370  OG1 THR A 253      -3.691 -23.435   7.150  1.00 47.57           O  
ANISOU 2370  OG1 THR A 253     6817   3491   7768  -1069  -2484   1045
ATOM   2371  CG2 THR A 253      -4.710 -24.556   8.984  1.00 49.93           C  
ANISOU 2371  CG2 THR A 253     6627   4000   8345  -1454  -2834   1849
ATOM   2372  H   THR A 253      -1.542 -22.042   8.371  1.00 37.69           H  
ATOM   2373  HG1 THR A 253      -2.895 -23.008   6.825  1.00 47.57           H  
ATOM   2374  N   ASP A 254      -4.411 -22.316  11.513  1.00 71.45           N  
ANISOU 2374  N   ASP A 254     8261   7942  10944   -926  -2086   2116
ATOM   2375  CA  ASP A 254      -4.498 -22.390  12.987  1.00 75.39           C  
ANISOU 2375  CA  ASP A 254     8398   8767  11482   -817  -2025   2466
ATOM   2376  C   ASP A 254      -4.369 -23.867  13.528  1.00 84.28           C  
ANISOU 2376  C   ASP A 254     9602   9595  12825   -932  -2266   2683
ATOM   2377  O   ASP A 254      -3.711 -23.970  14.589  1.00 93.23           O1-
ANISOU 2377  O   ASP A 254    10552  10881  13989   -740  -2146   2767
ATOM   2378  CB  ASP A 254      -5.817 -21.736  13.497  1.00 77.60           C  
ANISOU 2378  CB  ASP A 254     8328   9512  11643   -937  -1962   2878
ATOM   2379  CG  ASP A 254      -5.994 -20.225  13.244  1.00 76.37           C  
ANISOU 2379  CG  ASP A 254     8125   9633  11260   -800  -1735   2711
ATOM   2380  OD1 ASP A 254      -4.992 -19.511  13.009  1.00 75.53           O1-
ANISOU 2380  OD1 ASP A 254     8203   9381  11114   -646  -1654   2290
ATOM   2381  OD2 ASP A 254      -7.150 -19.778  13.395  1.00 74.22           O  
ANISOU 2381  OD2 ASP A 254     7670   9704  10825   -844  -1559   2949
ATOM   2382  OXT ASP A 254      -4.988 -24.756  12.893  1.00 80.83           O  
ANISOU 2382  OXT ASP A 254     9439   8752  12521  -1223  -2594   2764
ATOM   2383  H   ASP A 254      -5.261 -22.024  11.048  1.00 71.45           H  
TER    2384      ASP A 254
HETATM 2385  C1  UNK   900       5.390   6.967  13.743  1.00  0.00           C  
HETATM 2386  C2  UNK   900       6.276   6.016  14.275  1.00  0.00           C  
HETATM 2387  C3  UNK   900       7.066   6.355  15.386  1.00  0.00           C  
HETATM 2388  C4  UNK   900       6.944   7.629  15.968  1.00  0.00           C  
HETATM 2389  C5  UNK   900       6.032   8.574  15.452  1.00  0.00           C  
HETATM 2390  C6  UNK   900       5.245   8.269  14.308  1.00  0.00           C  
HETATM 2391  C7  UNK   900       4.280   8.979  13.514  1.00  0.00           C  
HETATM 2392  C8  UNK   900       3.823   8.116  12.551  1.00  0.00           C  
HETATM 2393  N1  UNK   900       4.512   6.916  12.678  1.00  0.00           N  
HETATM 2394  O1  UNK   900       5.951   9.791  16.082  1.00  0.00           O  
HETATM 2395  C9  UNK   900       4.682  10.073  16.653  1.00  0.00           C  
HETATM 2396  C10 UNK   900       2.755   8.287  11.543  1.00  0.00           C  
HETATM 2397  N2  UNK   900       2.217   7.164  11.039  1.00  0.00           N  
HETATM 2398  O2  UNK   900       2.311   9.407  11.290  1.00  0.00           O  
HETATM 2399  C11 UNK   900       0.877   7.065  10.457  1.00  0.00           C  
HETATM 2400  C12 UNK   900       0.712   5.709   9.721  1.00  0.00           C  
HETATM 2401  C13 UNK   900      -0.112   7.125  11.632  1.00  0.00           C  
HETATM 2402  C14 UNK   900       1.422   5.562   8.354  1.00  0.00           C  
HETATM 2403  C15 UNK   900       2.956   5.522   8.453  1.00  0.00           C  
HETATM 2404  C16 UNK   900       0.947   6.596   7.320  1.00  0.00           C  
HETATM 2405  N3  UNK   900      -0.879   8.220  11.684  1.00  0.00           N  
HETATM 2406  O3  UNK   900      -0.120   6.236  12.483  1.00  0.00           O  
HETATM 2407  C17 UNK   900      -1.722   8.658  12.782  1.00  0.00           C  
HETATM 2408  C18 UNK   900      -0.948   9.750  13.564  1.00  0.00           C  
HETATM 2409  C19 UNK   900      -2.986   9.215  12.174  1.00  0.00           C  
HETATM 2410  C20 UNK   900      -1.706  10.419  14.704  1.00  0.00           C  
HETATM 2411  C21 UNK   900      -1.333  10.180  16.040  1.00  0.00           C  
HETATM 2412  C22 UNK   900      -2.043  10.816  17.075  1.00  0.00           C  
HETATM 2413  C23 UNK   900      -3.097  11.681  16.730  1.00  0.00           C  
HETATM 2414  N4  UNK   900      -3.449  11.945  15.456  1.00  0.00           N  
HETATM 2415  C24 UNK   900      -2.760  11.332  14.470  1.00  0.00           C  
HETATM 2416  C25 UNK   900      -4.225   8.709  12.329  1.00  0.00           C  
HETATM 2417  C26 UNK   900      -5.410   9.381  11.770  1.00  0.00           C  
HETATM 2418  O4  UNK   900      -5.132  10.652  11.392  1.00  0.00           O  
HETATM 2419  O5  UNK   900      -6.520   8.850  11.684  1.00  0.00           O  
HETATM 2420  C27 UNK   900      -6.120  11.505  10.849  1.00  0.00           C  
HETATM 2421  C28 UNK   900      -6.120  11.383   9.322  1.00  0.00           C  
HETATM 2422  H1  UNK   900       6.352   5.038  13.825  1.00  0.00           H  
HETATM 2423  H2  UNK   900       7.759   5.637  15.801  1.00  0.00           H  
HETATM 2424  H3  UNK   900       7.540   7.883  16.834  1.00  0.00           H  
HETATM 2425  H4  UNK   900       3.944   9.993  13.674  1.00  0.00           H  
HETATM 2426  H5  UNK   900       4.352   6.112  12.084  1.00  0.00           H  
HETATM 2427  H6  UNK   900       4.787  10.866  17.393  1.00  0.00           H  
HETATM 2428  H7  UNK   900       3.965  10.415  15.907  1.00  0.00           H  
HETATM 2429  H8  UNK   900       4.280   9.196  17.165  1.00  0.00           H  
HETATM 2430  H9  UNK   900       2.644   6.279  11.284  1.00  0.00           H  
HETATM 2431  H10 UNK   900       0.691   7.897   9.776  1.00  0.00           H  
HETATM 2432  H11 UNK   900       1.024   4.893  10.375  1.00  0.00           H  
HETATM 2433  H12 UNK   900      -0.354   5.538   9.549  1.00  0.00           H  
HETATM 2434  H13 UNK   900       1.116   4.587   7.971  1.00  0.00           H  
HETATM 2435  H14 UNK   900       3.370   6.498   8.702  1.00  0.00           H  
HETATM 2436  H15 UNK   900       3.290   4.816   9.212  1.00  0.00           H  
HETATM 2437  H16 UNK   900       3.398   5.217   7.504  1.00  0.00           H  
HETATM 2438  H17 UNK   900       1.285   7.602   7.572  1.00  0.00           H  
HETATM 2439  H18 UNK   900       1.337   6.361   6.329  1.00  0.00           H  
HETATM 2440  H19 UNK   900      -0.141   6.610   7.249  1.00  0.00           H  
HETATM 2441  H20 UNK   900      -0.862   8.822  10.869  1.00  0.00           H  
HETATM 2442  H21 UNK   900      -1.974   7.822  13.438  1.00  0.00           H  
HETATM 2443  H22 UNK   900      -0.627  10.537  12.880  1.00  0.00           H  
HETATM 2444  H23 UNK   900      -0.028   9.317  13.963  1.00  0.00           H  
HETATM 2445  H24 UNK   900      -2.827  10.107  11.585  1.00  0.00           H  
HETATM 2446  H25 UNK   900      -0.520   9.515  16.270  1.00  0.00           H  
HETATM 2447  H26 UNK   900      -1.787  10.633  18.108  1.00  0.00           H  
HETATM 2448  H27 UNK   900      -3.670  12.181  17.498  1.00  0.00           H  
HETATM 2449  H28 UNK   900      -3.063  11.588  13.466  1.00  0.00           H  
HETATM 2450  H29 UNK   900      -4.379   7.792  12.881  1.00  0.00           H  
HETATM 2451  H30 UNK   900      -7.097  11.292  11.284  1.00  0.00           H  
HETATM 2452  H31 UNK   900      -5.877  12.529  11.130  1.00  0.00           H  
HETATM 2453  H32 UNK   900      -6.895  12.012   8.891  1.00  0.00           H  
HETATM 2454  H33 UNK   900      -5.162  11.692   8.903  1.00  0.00           H  
HETATM 2455  H34 UNK   900      -6.304  10.356   9.004  1.00  0.00           H  
CONECT  151  415
CONECT  266  647
CONECT  349  351
CONECT  415  151
CONECT  509  511
CONECT  585 1161
CONECT  592  621
CONECT  621  592
CONECT  647  266
CONECT  919 1198
CONECT  995 1101
CONECT 1005 1007
CONECT 1101  995
CONECT 1161  585
CONECT 1198  919
CONECT 1589 1591
CONECT  351  349
CONECT  511  509
CONECT 1007 1005
CONECT 1591 1589
CONECT 2385 2390 2393 2386
CONECT 2385 2390
CONECT 2386 2385 2387 2422
CONECT 2386 2387
CONECT 2387 2386 2388 2423
CONECT 2387 2386
CONECT 2388 2387 2389 2424
CONECT 2388 2389
CONECT 2389 2388 2390 2394
CONECT 2389 2388
CONECT 2390 2385 2389 2391
CONECT 2390 2385
CONECT 2391 2390 2392 2425
CONECT 2391 2392
CONECT 2392 2391 2393 2396
CONECT 2392 2391
CONECT 2393 2385 2392 2426
CONECT 2394 2389 2395
CONECT 2395 2394 2427 2428 2429
CONECT 2396 2392 2397 2398
CONECT 2396 2398
CONECT 2397 2396 2399 2430
CONECT 2398 2396
CONECT 2398 2396
CONECT 2399 2397 2400 2401 2431
CONECT 2400 2399 2402 2432 2433
CONECT 2401 2399 2405 2406
CONECT 2401 2406
CONECT 2402 2400 2403 2404 2434
CONECT 2403 2402 2435 2436 2437
CONECT 2404 2402 2438 2439 2440
CONECT 2405 2401 2407 2441
CONECT 2406 2401
CONECT 2406 2401
CONECT 2407 2405 2408 2409 2442
CONECT 2408 2407 2410 2443 2444
CONECT 2409 2407 2416 2445
CONECT 2409 2416
CONECT 2410 2408 2411 2415
CONECT 2410 2411
CONECT 2411 2410 2412 2446
CONECT 2411 2410
CONECT 2412 2411 2413 2447
CONECT 2412 2413
CONECT 2413 2412 2414 2448
CONECT 2413 2412
CONECT 2414 2413 2415
CONECT 2414 2415
CONECT 2415 2410 2414 2449
CONECT 2415 2414
CONECT 2416 2409 2417 2450
CONECT 2416 2409
CONECT 2417 2416 2418 2419
CONECT 2417 2419
CONECT 2418 2417 2420
CONECT 2419 2417
CONECT 2419 2417
CONECT 2420 2418 2421 2451 2452
CONECT 2421 2420 2453 2454 2455
CONECT 2422 2386
CONECT 2423 2387
CONECT 2424 2388
CONECT 2425 2391
CONECT 2426 2393
CONECT 2427 2395
CONECT 2428 2395
CONECT 2429 2395
CONECT 2430 2397
CONECT 2431 2399
CONECT 2432 2400
CONECT 2433 2400
CONECT 2434 2402
CONECT 2435 2403
CONECT 2436 2403
CONECT 2437 2403
CONECT 2438 2404
CONECT 2439 2404
CONECT 2440 2404
CONECT 2441 2405
CONECT 2442 2407
CONECT 2443 2408
CONECT 2444 2408
CONECT 2445 2409
CONECT 2446 2411
CONECT 2447 2412
CONECT 2448 2413
CONECT 2449 2415
CONECT 2450 2416
CONECT 2451 2420
CONECT 2452 2420
CONECT 2453 2421
CONECT 2454 2421
CONECT 2455 2421
END   
