# Supplementary material for: Peptidomimetic α,β-Unsaturated Ethyl Esters Are Irreversible Inactivators of Human Cathepsin L and Are Potent Inhibitors of SARS-CoV‑2 in Cellular Models of COVID-19
Source: J Med Chem. 2026 Apr 21;69(10):11797–818. doi: 10.1021/acs.jmedchem.5c03172 (PMC13224093; doi:10.1021/acs.jmedchem.5c03172)
Supplement: Supplementary file 4 [file jm5c03172_si_004.pdb]

TITLE     Displayed atoms
REMARK   4      COMPLIES WITH FORMAT V. 3.0, 1-DEC-2006
REMARK 888
REMARK 888 WRITTEN BY MAESTRO (A PRODUCT OF SCHRODINGER, LLC)
ATOM      1  N   ALA A   1      44.573 -12.783   2.939  1.00 34.55           N  
ATOM      2  CA  ALA A   1      43.440 -12.244   2.163  1.00 25.98           C  
ATOM      3  C   ALA A   1      43.370 -10.701   2.361  1.00 23.66           C  
ATOM      4  O   ALA A   1      43.757 -10.204   3.423  1.00 24.59           O  
ATOM      5  CB  ALA A   1      42.100 -12.904   2.541  1.00 29.06           C  
ATOM      6  H1  ALA A   1      44.577 -13.793   2.916  1.00 34.55           H  
ATOM      7  H2  ALA A   1      45.456 -12.481   2.551  1.00 34.55           H  
ATOM      8  N   PRO A   2      42.810  -9.959   1.368  1.00 19.43           N  
ATOM      9  CA  PRO A   2      42.427  -8.534   1.530  1.00 22.83           C  
ATOM     10  C   PRO A   2      41.498  -8.266   2.728  1.00 19.85           C  
ATOM     11  O   PRO A   2      40.718  -9.146   3.087  1.00 20.87           O  
ATOM     12  CB  PRO A   2      41.704  -8.194   0.212  1.00 20.38           C  
ATOM     13  CG  PRO A   2      42.234  -9.192  -0.798  1.00 24.50           C  
ATOM     14  CD  PRO A   2      42.438 -10.446   0.038  1.00 23.75           C  
ATOM     15  N   ARG A   3      41.590  -7.062   3.314  1.00 21.03           N  
ATOM     16  CA  ARG A   3      40.703  -6.610   4.394  1.00 20.63           C  
ATOM     17  C   ARG A   3      39.298  -6.209   3.898  1.00 15.94           C  
ATOM     18  O   ARG A   3      38.354  -6.266   4.685  1.00 19.24           O  
ATOM     19  CB  ARG A   3      41.354  -5.433   5.153  1.00 22.90           C  
ATOM     20  CG  ARG A   3      42.758  -5.707   5.736  1.00 28.09           C  
ATOM     21  CD  ARG A   3      42.907  -6.984   6.585  1.00 24.64           C  
ATOM     22  NE  ARG A   3      42.020  -6.998   7.764  1.00 29.37           N1+
ATOM     23  CZ  ARG A   3      41.897  -7.987   8.670  1.00 33.04           C  
ATOM     24  NH1 ARG A   3      42.601  -9.126   8.583  1.00 29.73           N  
ATOM     25  NH2 ARG A   3      41.050  -7.831   9.694  1.00 25.37           N  
ATOM     26  H   ARG A   3      42.265  -6.390   2.977  1.00 21.03           H  
ATOM     27  HE  ARG A   3      41.483  -6.153   7.907  1.00 29.37           H  
ATOM     28 HH12 ARG A   3      42.473  -9.871   9.257  1.00 29.73           H  
ATOM     29 HH11 ARG A   3      43.228  -9.269   7.804  1.00 29.73           H  
ATOM     30 HH22 ARG A   3      40.949  -8.561  10.383  1.00 25.37           H  
ATOM     31 HH21 ARG A   3      40.489  -6.992   9.775  1.00 25.37           H  
ATOM     32  N   SER A   4      39.188  -5.824   2.616  1.00 14.76           N  
ATOM     33  CA  SER A   4      37.943  -5.426   1.962  1.00 14.70           C  
ATOM     34  C   SER A   4      37.952  -5.947   0.519  1.00 14.56           C  
ATOM     35  O   SER A   4      38.995  -5.911  -0.136  1.00 16.51           O  
ATOM     36  CB  SER A   4      37.819  -3.889   1.970  1.00 16.66           C  
ATOM     37  OG  SER A   4      37.609  -3.388   3.275  1.00 23.18           O  
ATOM     38  H   SER A   4      40.009  -5.814   2.027  1.00 14.76           H  
ATOM     39  HG  SER A   4      36.665  -3.382   3.461  1.00 23.18           H  
ATOM     40  N   VAL A   5      36.779  -6.394   0.049  1.00 13.55           N  
ATOM     41  CA  VAL A   5      36.527  -6.854  -1.316  1.00 12.75           C  
ATOM     42  C   VAL A   5      35.129  -6.372  -1.739  1.00 15.16           C  
ATOM     43  O   VAL A   5      34.209  -6.397  -0.921  1.00 14.08           O  
ATOM     44  CB  VAL A   5      36.577  -8.413  -1.421  1.00 11.17           C  
ATOM     45  CG1 VAL A   5      36.124  -8.988  -2.781  1.00 15.34           C  
ATOM     46  CG2 VAL A   5      37.980  -8.954  -1.099  1.00 16.39           C  
ATOM     47  H   VAL A   5      35.970  -6.392   0.659  1.00 13.55           H  
ATOM     48  N   ASP A   6      34.983  -5.975  -3.012  1.00 13.90           N  
ATOM     49  CA  ASP A   6      33.689  -5.667  -3.614  1.00 12.62           C  
ATOM     50  C   ASP A   6      33.804  -5.862  -5.133  1.00 15.02           C  
ATOM     51  O   ASP A   6      34.508  -5.103  -5.800  1.00 14.90           O  
ATOM     52  CB  ASP A   6      33.152  -4.264  -3.213  1.00 15.35           C  
ATOM     53  CG  ASP A   6      31.698  -3.941  -3.608  1.00 16.86           C  
ATOM     54  OD1 ASP A   6      30.957  -4.858  -4.025  1.00 14.69           O1-
ATOM     55  OD2 ASP A   6      31.308  -2.771  -3.397  1.00 19.35           O  
ATOM     56  H   ASP A   6      35.784  -5.938  -3.629  1.00 13.90           H  
ATOM     57  N   TRP A   7      33.092  -6.880  -5.639  1.00 13.27           N  
ATOM     58  CA  TRP A   7      33.036  -7.247  -7.053  1.00 13.90           C  
ATOM     59  C   TRP A   7      32.041  -6.419  -7.886  1.00 14.99           C  
ATOM     60  O   TRP A   7      32.085  -6.520  -9.113  1.00 11.83           O  
ATOM     61  CB  TRP A   7      32.756  -8.753  -7.169  1.00 12.36           C  
ATOM     62  CG  TRP A   7      33.846  -9.636  -6.652  1.00 12.36           C  
ATOM     63  CD1 TRP A   7      33.818 -10.344  -5.502  1.00 13.45           C  
ATOM     64  CD2 TRP A   7      35.156  -9.889  -7.247  1.00 12.61           C  
ATOM     65  NE1 TRP A   7      35.015 -11.002  -5.347  1.00 13.31           N  
ATOM     66  CE2 TRP A   7      35.881 -10.765  -6.388  1.00 13.36           C  
ATOM     67  CE3 TRP A   7      35.807  -9.477  -8.431  1.00 15.25           C  
ATOM     68  CZ2 TRP A   7      37.176 -11.223  -6.690  1.00 13.80           C  
ATOM     69  CZ3 TRP A   7      37.108  -9.923  -8.746  1.00 16.44           C  
ATOM     70  CH2 TRP A   7      37.791 -10.798  -7.880  1.00 15.48           C  
ATOM     71  H   TRP A   7      32.533  -7.448  -5.014  1.00 13.27           H  
ATOM     72  HE1 TRP A   7      35.215 -11.616  -4.564  1.00 13.31           H  
ATOM     73  N   ARG A   8      31.206  -5.583  -7.239  1.00 15.04           N  
ATOM     74  CA  ARG A   8      30.375  -4.577  -7.913  1.00 11.51           C  
ATOM     75  C   ARG A   8      31.216  -3.468  -8.573  1.00 15.08           C  
ATOM     76  O   ARG A   8      30.833  -2.979  -9.635  1.00 18.22           O  
ATOM     77  CB  ARG A   8      29.376  -3.943  -6.930  1.00 12.69           C  
ATOM     78  CG  ARG A   8      28.411  -4.943  -6.265  1.00 12.95           C  
ATOM     79  CD  ARG A   8      27.358  -4.293  -5.352  1.00 16.55           C  
ATOM     80  NE  ARG A   8      27.947  -3.487  -4.270  1.00 16.24           N1+
ATOM     81  CZ  ARG A   8      27.320  -2.618  -3.456  1.00 20.19           C  
ATOM     82  NH1 ARG A   8      26.004  -2.378  -3.546  1.00 19.05           N  
ATOM     83  NH2 ARG A   8      28.038  -1.973  -2.528  1.00 19.45           N  
ATOM     84  H   ARG A   8      31.219  -5.545  -6.228  1.00 15.04           H  
ATOM     85  HE  ARG A   8      28.943  -3.625  -4.133  1.00 16.24           H  
ATOM     86 HH12 ARG A   8      25.543  -1.724  -2.928  1.00 19.05           H  
ATOM     87 HH11 ARG A   8      25.462  -2.818  -4.277  1.00 19.05           H  
ATOM     88 HH22 ARG A   8      27.600  -1.307  -1.909  1.00 19.45           H  
ATOM     89 HH21 ARG A   8      29.038  -2.123  -2.471  1.00 19.45           H  
ATOM     90  N   GLU A   9      32.361  -3.130  -7.953  1.00 17.51           N  
ATOM     91  CA  GLU A   9      33.366  -2.201  -8.478  1.00 18.52           C  
ATOM     92  C   GLU A   9      34.140  -2.759  -9.689  1.00 21.11           C  
ATOM     93  O   GLU A   9      34.746  -1.975 -10.418  1.00 20.82           O  
ATOM     94  CB  GLU A   9      34.359  -1.838  -7.349  1.00 20.29           C  
ATOM     95  CG  GLU A   9      33.736  -1.195  -6.086  1.00 25.97           C  
ATOM     96  CD  GLU A   9      33.200   0.240  -6.235  1.00 36.13           C  
ATOM     97  OE1 GLU A   9      33.420   0.877  -7.290  1.00 44.30           O1-
ATOM     98  OE2 GLU A   9      32.568   0.699  -5.259  1.00 43.49           O  
ATOM     99  H   GLU A   9      32.592  -3.573  -7.075  1.00 17.51           H  
ATOM    100  N   LYS A  10      34.120  -4.091  -9.869  1.00 17.35           N  
ATOM    101  CA  LYS A  10      34.853  -4.811 -10.909  1.00 16.16           C  
ATOM    102  C   LYS A  10      33.984  -5.164 -12.131  1.00 16.23           C  
ATOM    103  O   LYS A  10      34.553  -5.585 -13.135  1.00 19.61           O  
ATOM    104  CB  LYS A  10      35.479  -6.078 -10.285  1.00 19.73           C  
ATOM    105  CG  LYS A  10      36.436  -5.819  -9.104  1.00 19.93           C  
ATOM    106  CD  LYS A  10      37.669  -4.968  -9.469  1.00 25.18           C  
ATOM    107  CE  LYS A  10      38.652  -4.760  -8.303  1.00 35.52           C  
ATOM    108  NZ  LYS A  10      38.098  -3.889  -7.249  1.00 41.79           N1+
ATOM    109  H   LYS A  10      33.582  -4.662  -9.233  1.00 17.35           H  
ATOM    110  HZ1 LYS A  10      37.271  -4.316  -6.855  1.00 41.79           H  
ATOM    111  HZ2 LYS A  10      38.782  -3.767  -6.517  1.00 41.79           H  
ATOM    112  HZ3 LYS A  10      37.858  -2.989  -7.640  1.00 41.79           H  
ATOM    113  N   GLY A  11      32.653  -4.975 -12.053  1.00 18.61           N  
ATOM    114  CA  GLY A  11      31.732  -5.178 -13.176  1.00 19.88           C  
ATOM    115  C   GLY A  11      31.105  -6.584 -13.208  1.00 18.12           C  
ATOM    116  O   GLY A  11      30.423  -6.902 -14.181  1.00 17.17           O  
ATOM    117  H   GLY A  11      32.256  -4.614 -11.197  1.00 18.61           H  
ATOM    118  N   TYR A  12      31.326  -7.422 -12.179  1.00 13.29           N  
ATOM    119  CA  TYR A  12      30.860  -8.814 -12.097  1.00 13.00           C  
ATOM    120  C   TYR A  12      29.350  -8.960 -11.821  1.00 16.05           C  
ATOM    121  O   TYR A  12      28.817 -10.042 -12.071  1.00 12.89           O  
ATOM    122  CB  TYR A  12      31.637  -9.549 -10.976  1.00 11.46           C  
ATOM    123  CG  TYR A  12      33.075  -9.972 -11.261  1.00 12.39           C  
ATOM    124  CD1 TYR A  12      34.045  -9.039 -11.682  1.00 16.41           C  
ATOM    125  CD2 TYR A  12      33.459 -11.318 -11.077  1.00 13.94           C  
ATOM    126  CE1 TYR A  12      35.362  -9.453 -11.959  1.00 15.25           C  
ATOM    127  CE2 TYR A  12      34.782 -11.731 -11.328  1.00 15.94           C  
ATOM    128  CZ  TYR A  12      35.732 -10.798 -11.784  1.00 14.91           C  
ATOM    129  OH  TYR A  12      37.015 -11.186 -12.040  1.00 19.17           O  
ATOM    130  H   TYR A  12      31.874  -7.095 -11.396  1.00 13.29           H  
ATOM    131  HH  TYR A  12      37.233 -12.057 -11.694  1.00 19.17           H  
ATOM    132  N   VAL A  13      28.707  -7.922 -11.260  1.00 11.98           N  
ATOM    133  CA  VAL A  13      27.414  -8.030 -10.583  1.00 11.20           C  
ATOM    134  C   VAL A  13      26.342  -7.180 -11.293  1.00 11.84           C  
ATOM    135  O   VAL A  13      26.503  -5.964 -11.406  1.00 14.56           O  
ATOM    136  CB  VAL A  13      27.555  -7.545  -9.107  1.00 12.53           C  
ATOM    137  CG1 VAL A  13      26.237  -7.538  -8.312  1.00 12.96           C  
ATOM    138  CG2 VAL A  13      28.608  -8.353  -8.323  1.00 12.58           C  
ATOM    139  H   VAL A  13      29.195  -7.045 -11.139  1.00 11.98           H  
ATOM    140  N   THR A  14      25.248  -7.830 -11.728  1.00 12.68           N  
ATOM    141  CA  THR A  14      24.059  -7.179 -12.301  1.00 12.57           C  
ATOM    142  C   THR A  14      23.230  -6.446 -11.210  1.00 12.35           C  
ATOM    143  O   THR A  14      23.422  -6.732 -10.027  1.00 12.64           O  
ATOM    144  CB  THR A  14      23.135  -8.213 -13.013  1.00 12.72           C  
ATOM    145  OG1 THR A  14      22.512  -9.109 -12.111  1.00 12.71           O  
ATOM    146  CG2 THR A  14      23.841  -9.004 -14.120  1.00 14.27           C  
ATOM    147  H   THR A  14      25.174  -8.828 -11.583  1.00 12.68           H  
ATOM    148  HG1 THR A  14      22.924  -9.976 -12.210  1.00 12.71           H  
ATOM    149  N   PRO A  15      22.292  -5.546 -11.601  1.00 13.82           N  
ATOM    150  CA  PRO A  15      21.336  -4.927 -10.655  1.00 14.80           C  
ATOM    151  C   PRO A  15      20.451  -5.936  -9.896  1.00 14.85           C  
ATOM    152  O   PRO A  15      20.261  -7.062 -10.363  1.00 12.44           O  
ATOM    153  CB  PRO A  15      20.499  -3.984 -11.537  1.00 19.02           C  
ATOM    154  CG  PRO A  15      21.380  -3.692 -12.737  1.00 20.55           C  
ATOM    155  CD  PRO A  15      22.097  -5.013 -12.952  1.00 13.82           C  
ATOM    156  N   VAL A  16      19.936  -5.512  -8.731  1.00 14.15           N  
ATOM    157  CA  VAL A  16      19.041  -6.311  -7.892  1.00 12.22           C  
ATOM    158  C   VAL A  16      17.693  -6.594  -8.582  1.00 12.66           C  
ATOM    159  O   VAL A  16      17.113  -5.710  -9.212  1.00 16.65           O  
ATOM    160  CB  VAL A  16      18.801  -5.653  -6.503  1.00 12.58           C  
ATOM    161  CG1 VAL A  16      17.643  -6.268  -5.683  1.00 12.40           C  
ATOM    162  CG2 VAL A  16      20.099  -5.695  -5.678  1.00 15.02           C  
ATOM    163  H   VAL A  16      20.124  -4.568  -8.415  1.00 14.15           H  
ATOM    164  N   LYS A  17      17.243  -7.842  -8.422  1.00 11.90           N  
ATOM    165  CA  LYS A  17      16.020  -8.401  -8.982  1.00 10.28           C  
ATOM    166  C   LYS A  17      15.041  -8.733  -7.843  1.00 13.32           C  
ATOM    167  O   LYS A  17      15.396  -8.614  -6.669  1.00 14.43           O  
ATOM    168  CB  LYS A  17      16.400  -9.672  -9.767  1.00 10.75           C  
ATOM    169  CG  LYS A  17      17.430  -9.426 -10.882  1.00 12.84           C  
ATOM    170  CD  LYS A  17      17.884 -10.715 -11.568  1.00 13.46           C  
ATOM    171  CE  LYS A  17      18.982 -10.442 -12.603  1.00 15.73           C  
ATOM    172  NZ  LYS A  17      19.471 -11.686 -13.210  1.00 13.56           N1+
ATOM    173  H   LYS A  17      17.784  -8.487  -7.857  1.00 11.90           H  
ATOM    174  HZ1 LYS A  17      20.202 -11.483 -13.877  1.00 13.56           H  
ATOM    175  HZ2 LYS A  17      19.840 -12.292 -12.489  1.00 13.56           H  
ATOM    176  HZ3 LYS A  17      18.711 -12.164 -13.675  1.00 13.56           H  
ATOM    177  N   ASN A  18      13.821  -9.148  -8.215  1.00 12.05           N  
ATOM    178  CA  ASN A  18      12.789  -9.564  -7.271  1.00 13.61           C  
ATOM    179  C   ASN A  18      12.247 -10.937  -7.699  1.00 14.25           C  
ATOM    180  O   ASN A  18      11.827 -11.099  -8.845  1.00 15.47           O  
ATOM    181  CB  ASN A  18      11.669  -8.497  -7.201  1.00 14.91           C  
ATOM    182  CG  ASN A  18      10.872  -8.512  -5.888  1.00 14.26           C  
ATOM    183  OD1 ASN A  18      10.743  -9.542  -5.229  1.00 15.87           O  
ATOM    184  ND2 ASN A  18      10.322  -7.360  -5.500  1.00 17.70           N  
ATOM    185  H   ASN A  18      13.587  -9.228  -9.194  1.00 12.05           H  
ATOM    186 HD22 ASN A  18       9.794  -7.319  -4.641  1.00 17.70           H  
ATOM    187 HD21 ASN A  18      10.442  -6.516  -6.047  1.00 17.70           H  
ATOM    188  N   GLN A  19      12.249 -11.888  -6.749  1.00 12.04           N  
ATOM    189  CA  GLN A  19      11.706 -13.237  -6.906  1.00 13.47           C  
ATOM    190  C   GLN A  19      10.177 -13.301  -6.709  1.00 16.47           C  
ATOM    191  O   GLN A  19       9.593 -14.346  -6.995  1.00 15.62           O  
ATOM    192  CB  GLN A  19      12.455 -14.192  -5.949  1.00 15.36           C  
ATOM    193  CG  GLN A  19      12.065 -14.085  -4.463  1.00 17.03           C  
ATOM    194  CD  GLN A  19      12.936 -14.986  -3.593  1.00 15.95           C  
ATOM    195  OE1 GLN A  19      14.091 -14.670  -3.320  1.00 15.80           O  
ATOM    196  NE2 GLN A  19      12.378 -16.107  -3.140  1.00 17.11           N  
ATOM    197  H   GLN A  19      12.639 -11.673  -5.841  1.00 12.04           H  
ATOM    198 HE22 GLN A  19      12.886 -16.700  -2.501  1.00 17.11           H  
ATOM    199 HE21 GLN A  19      11.433 -16.351  -3.408  1.00 17.11           H  
ATOM    200  N   GLY A  20       9.555 -12.212  -6.222  1.00 15.48           N  
ATOM    201  CA  GLY A  20       8.125 -12.139  -5.928  1.00 17.71           C  
ATOM    202  C   GLY A  20       7.767 -13.079  -4.769  1.00 17.55           C  
ATOM    203  O   GLY A  20       8.543 -13.236  -3.825  1.00 17.48           O  
ATOM    204  H   GLY A  20      10.104 -11.394  -5.995  1.00 15.48           H  
ATOM    205  N   GLN A  21       6.581 -13.702  -4.860  1.00 19.03           N  
ATOM    206  CA  GLN A  21       6.081 -14.701  -3.912  1.00 20.97           C  
ATOM    207  C   GLN A  21       6.246 -16.124  -4.481  1.00 24.51           C  
ATOM    208  O   GLN A  21       5.301 -16.913  -4.478  1.00 29.06           O  
ATOM    209  CB  GLN A  21       4.622 -14.356  -3.523  1.00 24.46           C  
ATOM    210  CG  GLN A  21       4.420 -12.980  -2.847  1.00 26.24           C  
ATOM    211  CD  GLN A  21       5.371 -12.702  -1.677  1.00 24.48           C  
ATOM    212  OE1 GLN A  21       6.175 -11.774  -1.733  1.00 30.22           O  
ATOM    213  NE2 GLN A  21       5.289 -13.509  -0.617  1.00 29.69           N  
ATOM    214  H   GLN A  21       5.986 -13.518  -5.659  1.00 19.03           H  
ATOM    215 HE22 GLN A  21       5.902 -13.364   0.172  1.00 29.69           H  
ATOM    216 HE21 GLN A  21       4.620 -14.265  -0.597  1.00 29.69           H  
ATOM    217  N   CYS A  22       7.473 -16.421  -4.934  1.00 17.00           N  
ATOM    218  CA  CYS A  22       7.934 -17.727  -5.398  1.00 16.18           C  
ATOM    219  C   CYS A  22       9.279 -17.995  -4.714  1.00 16.21           C  
ATOM    220  O   CYS A  22      10.141 -17.116  -4.717  1.00 15.46           O  
ATOM    221  CB  CYS A  22       8.035 -17.697  -6.938  1.00 17.61           C  
ATOM    222  SG  CYS A  22       8.938 -19.030  -7.786  1.00 17.15           S  
ATOM    223  H   CYS A  22       8.186 -15.705  -4.900  1.00 17.00           H  
ATOM    224  N   GLY A  23       9.434 -19.202  -4.146  1.00 16.99           N  
ATOM    225  CA  GLY A  23      10.617 -19.643  -3.403  1.00 16.28           C  
ATOM    226  C   GLY A  23      11.713 -20.148  -4.349  1.00 12.55           C  
ATOM    227  O   GLY A  23      12.183 -21.275  -4.205  1.00 18.15           O  
ATOM    228  H   GLY A  23       8.675 -19.867  -4.195  1.00 16.99           H  
ATOM    229  N   SER A  24      12.099 -19.308  -5.317  1.00 13.18           N  
ATOM    230  CA  SER A  24      13.140 -19.544  -6.312  1.00 12.03           C  
ATOM    231  C   SER A  24      14.459 -18.835  -5.959  1.00 14.60           C  
ATOM    232  O   SER A  24      15.261 -18.600  -6.858  1.00 12.38           O  
ATOM    233  CB  SER A  24      12.595 -19.113  -7.681  1.00 13.89           C  
ATOM    234  OG  SER A  24      12.361 -17.723  -7.684  1.00 15.92           O  
ATOM    235  H   SER A  24      11.647 -18.405  -5.385  1.00 13.18           H  
ATOM    236  HG  SER A  24      11.792 -17.495  -8.426  1.00 15.92           H  
ATOM    237  N   CYS A  25      14.673 -18.512  -4.671  1.00 12.45           N  
ATOM    238  CA  CYS A  25      15.853 -17.826  -4.125  1.00 12.65           C  
ATOM    239  C   CYS A  25      17.208 -18.463  -4.529  1.00 12.43           C  
ATOM    240  O   CYS A  25      18.184 -17.743  -4.735  1.00 14.80           O  
ATOM    241  CB  CYS A  25      15.735 -17.678  -2.591  1.00 19.40           C  
ATOM    242  SG  CYS A  25      15.724 -19.277  -1.716  1.00 18.52           S1-
ATOM    243  H   CYS A  25      13.960 -18.748  -3.997  1.00 12.45           H  
ATOM    244  N   TRP A  26      17.209 -19.799  -4.669  1.00 12.85           N  
ATOM    245  CA  TRP A  26      18.304 -20.633  -5.157  1.00 12.24           C  
ATOM    246  C   TRP A  26      18.682 -20.350  -6.624  1.00 10.29           C  
ATOM    247  O   TRP A  26      19.862 -20.425  -6.959  1.00 13.68           O  
ATOM    248  CB  TRP A  26      17.905 -22.113  -4.970  1.00 14.44           C  
ATOM    249  CG  TRP A  26      16.678 -22.558  -5.721  1.00 13.77           C  
ATOM    250  CD1 TRP A  26      15.402 -22.413  -5.298  1.00 15.19           C  
ATOM    251  CD2 TRP A  26      16.582 -23.075  -7.084  1.00 11.08           C  
ATOM    252  NE1 TRP A  26      14.535 -22.867  -6.265  1.00 14.36           N  
ATOM    253  CE2 TRP A  26      15.201 -23.255  -7.402  1.00 14.97           C  
ATOM    254  CE3 TRP A  26      17.517 -23.386  -8.099  1.00 12.85           C  
ATOM    255  CZ2 TRP A  26      14.768 -23.716  -8.653  1.00 13.89           C  
ATOM    256  CZ3 TRP A  26      17.092 -23.824  -9.369  1.00 12.70           C  
ATOM    257  CH2 TRP A  26      15.722 -23.992  -9.644  1.00 12.88           C  
ATOM    258  H   TRP A  26      16.352 -20.295  -4.468  1.00 12.85           H  
ATOM    259  HE1 TRP A  26      13.528 -22.867  -6.151  1.00 14.36           H  
ATOM    260  N   ALA A  27      17.684 -20.033  -7.467  1.00 11.86           N  
ATOM    261  CA  ALA A  27      17.860 -19.707  -8.880  1.00 10.54           C  
ATOM    262  C   ALA A  27      18.470 -18.312  -9.065  1.00 11.40           C  
ATOM    263  O   ALA A  27      19.360 -18.172  -9.898  1.00 12.16           O  
ATOM    264  CB  ALA A  27      16.522 -19.841  -9.624  1.00  9.82           C  
ATOM    265  H   ALA A  27      16.739 -19.967  -7.116  1.00 11.86           H  
ATOM    266  N   PHE A  28      18.031 -17.332  -8.252  1.00 11.58           N  
ATOM    267  CA  PHE A  28      18.611 -15.985  -8.183  1.00 11.77           C  
ATOM    268  C   PHE A  28      20.069 -15.965  -7.704  1.00 10.32           C  
ATOM    269  O   PHE A  28      20.866 -15.198  -8.242  1.00 11.61           O  
ATOM    270  CB  PHE A  28      17.737 -15.058  -7.316  1.00 10.61           C  
ATOM    271  CG  PHE A  28      16.477 -14.573  -8.005  1.00  8.34           C  
ATOM    272  CD1 PHE A  28      15.298 -15.343  -7.960  1.00 10.42           C  
ATOM    273  CD2 PHE A  28      16.528 -13.455  -8.863  1.00 11.35           C  
ATOM    274  CE1 PHE A  28      14.203 -14.982  -8.730  1.00 11.18           C  
ATOM    275  CE2 PHE A  28      15.414 -13.103  -9.611  1.00 12.39           C  
ATOM    276  CZ  PHE A  28      14.257 -13.864  -9.547  1.00 12.18           C  
ATOM    277  H   PHE A  28      17.288 -17.532  -7.597  1.00 11.58           H  
ATOM    278  N   SER A  29      20.398 -16.831  -6.732  1.00 10.15           N  
ATOM    279  CA  SER A  29      21.758 -17.049  -6.244  1.00 11.56           C  
ATOM    280  C   SER A  29      22.662 -17.674  -7.323  1.00 12.66           C  
ATOM    281  O   SER A  29      23.759 -17.162  -7.545  1.00 11.60           O  
ATOM    282  CB  SER A  29      21.691 -17.901  -4.964  1.00 12.04           C  
ATOM    283  OG  SER A  29      22.967 -18.136  -4.405  1.00 12.00           O  
ATOM    284  H   SER A  29      19.678 -17.412  -6.323  1.00 10.15           H  
ATOM    285  HG  SER A  29      23.199 -17.395  -3.835  1.00 12.00           H  
ATOM    286  N   ALA A  30      22.171 -18.740  -7.983  1.00 11.29           N  
ATOM    287  CA  ALA A  30      22.880 -19.492  -9.019  1.00 11.57           C  
ATOM    288  C   ALA A  30      23.172 -18.683 -10.292  1.00 11.08           C  
ATOM    289  O   ALA A  30      24.298 -18.747 -10.784  1.00 11.41           O  
ATOM    290  CB  ALA A  30      22.097 -20.766  -9.356  1.00 12.76           C  
ATOM    291  H   ALA A  30      21.254 -19.090  -7.739  1.00 11.29           H  
ATOM    292  N   THR A  31      22.195 -17.895 -10.776  1.00 11.13           N  
ATOM    293  CA  THR A  31      22.409 -16.931 -11.861  1.00 10.12           C  
ATOM    294  C   THR A  31      23.403 -15.827 -11.456  1.00 11.36           C  
ATOM    295  O   THR A  31      24.213 -15.452 -12.296  1.00 11.74           O  
ATOM    296  CB  THR A  31      21.105 -16.227 -12.313  1.00 13.67           C  
ATOM    297  OG1 THR A  31      20.453 -15.599 -11.229  1.00 11.76           O  
ATOM    298  CG2 THR A  31      20.121 -17.151 -13.039  1.00 11.80           C  
ATOM    299  H   THR A  31      21.281 -17.883 -10.340  1.00 11.13           H  
ATOM    300  HG1 THR A  31      19.603 -15.258 -11.534  1.00 11.76           H  
ATOM    301  N   GLY A  32      23.371 -15.379 -10.188  1.00 10.13           N  
ATOM    302  CA  GLY A  32      24.279 -14.378  -9.628  1.00 10.94           C  
ATOM    303  C   GLY A  32      25.741 -14.835  -9.692  1.00 11.21           C  
ATOM    304  O   GLY A  32      26.592 -14.088 -10.174  1.00 11.74           O  
ATOM    305  H   GLY A  32      22.669 -15.751  -9.563  1.00 10.13           H  
ATOM    306  N   ALA A  33      26.028 -16.067  -9.244  1.00 10.38           N  
ATOM    307  CA  ALA A  33      27.367 -16.653  -9.284  1.00 11.65           C  
ATOM    308  C   ALA A  33      27.847 -16.985 -10.708  1.00 11.62           C  
ATOM    309  O   ALA A  33      29.042 -16.868 -10.968  1.00 12.32           O  
ATOM    310  CB  ALA A  33      27.410 -17.884  -8.371  1.00  9.84           C  
ATOM    311  H   ALA A  33      25.293 -16.642  -8.851  1.00 10.38           H  
ATOM    312  N   LEU A  34      26.923 -17.344 -11.615  1.00 12.48           N  
ATOM    313  CA  LEU A  34      27.228 -17.615 -13.022  1.00 12.26           C  
ATOM    314  C   LEU A  34      27.498 -16.332 -13.834  1.00 15.48           C  
ATOM    315  O   LEU A  34      28.359 -16.370 -14.707  1.00 15.33           O  
ATOM    316  CB  LEU A  34      26.114 -18.506 -13.613  1.00 13.53           C  
ATOM    317  CG  LEU A  34      26.377 -19.091 -15.022  1.00 16.68           C  
ATOM    318  CD1 LEU A  34      27.685 -19.902 -15.109  1.00 16.23           C  
ATOM    319  CD2 LEU A  34      25.175 -19.941 -15.476  1.00 18.17           C  
ATOM    320  H   LEU A  34      25.954 -17.429 -11.340  1.00 12.48           H  
ATOM    321  N   GLU A  35      26.831 -15.214 -13.497  1.00 12.90           N  
ATOM    322  CA  GLU A  35      27.063 -13.879 -14.065  1.00 13.57           C  
ATOM    323  C   GLU A  35      28.463 -13.317 -13.785  1.00 13.53           C  
ATOM    324  O   GLU A  35      29.027 -12.667 -14.665  1.00 12.99           O  
ATOM    325  CB  GLU A  35      25.996 -12.898 -13.543  1.00 11.78           C  
ATOM    326  CG  GLU A  35      24.628 -13.078 -14.230  1.00 12.70           C  
ATOM    327  CD  GLU A  35      23.417 -12.552 -13.449  1.00 14.02           C  
ATOM    328  OE1 GLU A  35      23.593 -11.864 -12.420  1.00 14.04           O1-
ATOM    329  OE2 GLU A  35      22.295 -12.867 -13.895  1.00 13.91           O  
ATOM    330  H   GLU A  35      26.113 -15.267 -12.786  1.00 12.90           H  
ATOM    331  N   GLY A  36      28.998 -13.588 -12.584  1.00 12.68           N  
ATOM    332  CA  GLY A  36      30.328 -13.138 -12.186  1.00 10.01           C  
ATOM    333  C   GLY A  36      31.421 -13.992 -12.841  1.00 12.96           C  
ATOM    334  O   GLY A  36      32.452 -13.442 -13.219  1.00 13.75           O  
ATOM    335  H   GLY A  36      28.470 -14.131 -11.916  1.00 12.68           H  
ATOM    336  N   GLN A  37      31.196 -15.309 -13.010  1.00 14.33           N  
ATOM    337  CA  GLN A  37      32.159 -16.225 -13.632  1.00 14.13           C  
ATOM    338  C   GLN A  37      32.158 -16.180 -15.169  1.00 17.46           C  
ATOM    339  O   GLN A  37      33.208 -16.422 -15.765  1.00 13.89           O  
ATOM    340  CB  GLN A  37      31.958 -17.658 -13.088  1.00 12.55           C  
ATOM    341  CG  GLN A  37      32.261 -17.843 -11.585  1.00 12.46           C  
ATOM    342  CD  GLN A  37      33.607 -17.261 -11.156  1.00 19.15           C  
ATOM    343  OE1 GLN A  37      34.656 -17.787 -11.514  1.00 16.18           O  
ATOM    344  NE2 GLN A  37      33.583 -16.160 -10.408  1.00 14.03           N  
ATOM    345  H   GLN A  37      30.327 -15.715 -12.695  1.00 14.33           H  
ATOM    346 HE22 GLN A  37      34.448 -15.731 -10.103  1.00 14.03           H  
ATOM    347 HE21 GLN A  37      32.698 -15.749 -10.131  1.00 14.03           H  
ATOM    348  N   MET A  38      31.021 -15.813 -15.782  1.00 16.29           N  
ATOM    349  CA  MET A  38      30.934 -15.496 -17.208  1.00 16.85           C  
ATOM    350  C   MET A  38      31.577 -14.140 -17.535  1.00 18.84           C  
ATOM    351  O   MET A  38      32.255 -14.053 -18.557  1.00 19.08           O  
ATOM    352  CB  MET A  38      29.471 -15.542 -17.683  1.00 17.28           C  
ATOM    353  CG  MET A  38      28.906 -16.961 -17.860  1.00 16.52           C  
ATOM    354  SD  MET A  38      29.724 -18.040 -19.071  1.00 17.19           S  
ATOM    355  CE  MET A  38      29.709 -16.985 -20.543  1.00 19.69           C  
ATOM    356  H   MET A  38      30.180 -15.670 -15.238  1.00 16.29           H  
ATOM    357  N   PHE A  39      31.411 -13.133 -16.655  1.00 15.19           N  
ATOM    358  CA  PHE A  39      32.100 -11.842 -16.761  1.00 16.61           C  
ATOM    359  C   PHE A  39      33.627 -11.962 -16.598  1.00 16.76           C  
ATOM    360  O   PHE A  39      34.356 -11.273 -17.307  1.00 16.87           O  
ATOM    361  CB  PHE A  39      31.481 -10.807 -15.793  1.00 15.01           C  
ATOM    362  CG  PHE A  39      32.180  -9.454 -15.765  1.00 14.41           C  
ATOM    363  CD1 PHE A  39      31.864  -8.475 -16.727  1.00 18.39           C  
ATOM    364  CD2 PHE A  39      33.292  -9.239 -14.927  1.00 16.65           C  
ATOM    365  CE1 PHE A  39      32.591  -7.296 -16.800  1.00 18.68           C  
ATOM    366  CE2 PHE A  39      34.021  -8.062 -15.023  1.00 16.50           C  
ATOM    367  CZ  PHE A  39      33.667  -7.090 -15.949  1.00 19.62           C  
ATOM    368  H   PHE A  39      30.839 -13.271 -15.834  1.00 15.19           H  
ATOM    369  N   ARG A  40      34.079 -12.846 -15.690  1.00 14.50           N  
ATOM    370  CA  ARG A  40      35.489 -13.170 -15.454  1.00 15.79           C  
ATOM    371  C   ARG A  40      36.195 -13.720 -16.709  1.00 17.66           C  
ATOM    372  O   ARG A  40      37.364 -13.400 -16.923  1.00 19.63           O  
ATOM    373  CB  ARG A  40      35.568 -14.161 -14.269  1.00 18.78           C  
ATOM    374  CG  ARG A  40      36.978 -14.593 -13.827  1.00 21.60           C  
ATOM    375  CD  ARG A  40      36.922 -15.692 -12.754  1.00 27.99           C  
ATOM    376  NE  ARG A  40      38.250 -15.988 -12.189  1.00 26.18           N1+
ATOM    377  CZ  ARG A  40      38.584 -17.011 -11.378  1.00 27.20           C  
ATOM    378  NH1 ARG A  40      37.697 -17.939 -10.988  1.00 23.13           N  
ATOM    379  NH2 ARG A  40      39.846 -17.105 -10.944  1.00 35.44           N  
ATOM    380  H   ARG A  40      33.411 -13.351 -15.123  1.00 14.50           H  
ATOM    381  HE  ARG A  40      38.971 -15.322 -12.428  1.00 26.18           H  
ATOM    382 HH12 ARG A  40      37.975 -18.707 -10.395  1.00 23.13           H  
ATOM    383 HH11 ARG A  40      36.733 -17.873 -11.293  1.00 23.13           H  
ATOM    384 HH22 ARG A  40      40.121 -17.857 -10.329  1.00 35.44           H  
ATOM    385 HH21 ARG A  40      40.533 -16.415 -11.213  1.00 35.44           H  
ATOM    386  N   LYS A  41      35.471 -14.525 -17.506  1.00 18.09           N  
ATOM    387  CA  LYS A  41      35.992 -15.185 -18.698  1.00 19.95           C  
ATOM    388  C   LYS A  41      35.891 -14.313 -19.964  1.00 20.93           C  
ATOM    389  O   LYS A  41      36.879 -14.217 -20.692  1.00 19.87           O  
ATOM    390  CB  LYS A  41      35.287 -16.549 -18.858  1.00 18.27           C  
ATOM    391  CG  LYS A  41      35.835 -17.409 -20.012  1.00 19.47           C  
ATOM    392  CD  LYS A  41      35.303 -18.852 -19.970  1.00 25.87           C  
ATOM    393  CE  LYS A  41      35.905 -19.790 -21.030  1.00 33.63           C  
ATOM    394  NZ  LYS A  41      35.514 -19.419 -22.402  1.00 33.37           N1+
ATOM    395  H   LYS A  41      34.514 -14.736 -17.260  1.00 18.09           H  
ATOM    396  HZ1 LYS A  41      35.853 -18.491 -22.612  1.00 33.37           H  
ATOM    397  HZ2 LYS A  41      35.908 -20.079 -23.058  1.00 33.37           H  
ATOM    398  HZ3 LYS A  41      34.508 -19.438 -22.484  1.00 33.37           H  
ATOM    399  N   THR A  42      34.709 -13.728 -20.224  1.00 18.59           N  
ATOM    400  CA  THR A  42      34.387 -13.061 -21.493  1.00 15.90           C  
ATOM    401  C   THR A  42      34.502 -11.522 -21.441  1.00 19.72           C  
ATOM    402  O   THR A  42      34.603 -10.905 -22.502  1.00 22.40           O  
ATOM    403  CB  THR A  42      32.940 -13.409 -21.947  1.00 17.23           C  
ATOM    404  OG1 THR A  42      31.948 -12.712 -21.214  1.00 17.74           O  
ATOM    405  CG2 THR A  42      32.625 -14.913 -21.952  1.00 15.97           C  
ATOM    406  H   THR A  42      33.938 -13.840 -19.579  1.00 18.59           H  
ATOM    407  HG1 THR A  42      31.094 -13.139 -21.352  1.00 17.74           H  
ATOM    408  N   GLY A  43      34.458 -10.929 -20.237  1.00 18.41           N  
ATOM    409  CA  GLY A  43      34.447  -9.479 -20.032  1.00 21.08           C  
ATOM    410  C   GLY A  43      33.052  -8.853 -20.226  1.00 17.76           C  
ATOM    411  O   GLY A  43      32.941  -7.633 -20.119  1.00 18.77           O  
ATOM    412  H   GLY A  43      34.389 -11.501 -19.407  1.00 18.41           H  
ATOM    413  N   ARG A  44      32.007  -9.654 -20.507  1.00 16.86           N  
ATOM    414  CA  ARG A  44      30.634  -9.198 -20.729  1.00 18.42           C  
ATOM    415  C   ARG A  44      29.738  -9.648 -19.572  1.00 16.43           C  
ATOM    416  O   ARG A  44      29.700 -10.838 -19.254  1.00 18.85           O  
ATOM    417  CB  ARG A  44      30.092  -9.768 -22.054  1.00 17.50           C  
ATOM    418  CG  ARG A  44      30.860  -9.298 -23.305  1.00 28.25           C  
ATOM    419  CD  ARG A  44      30.261  -9.824 -24.623  1.00 37.10           C  
ATOM    420  NE  ARG A  44      28.899  -9.304 -24.864  1.00 45.78           N1+
ATOM    421  CZ  ARG A  44      27.892  -9.898 -25.536  1.00 54.97           C  
ATOM    422  NH1 ARG A  44      28.038 -11.081 -26.151  1.00 52.53           N  
ATOM    423  NH2 ARG A  44      26.701  -9.289 -25.583  1.00 49.27           N  
ATOM    424  H   ARG A  44      32.156 -10.652 -20.585  1.00 16.86           H  
ATOM    425  HE  ARG A  44      28.714  -8.401 -24.453  1.00 45.78           H  
ATOM    426 HH12 ARG A  44      27.248 -11.538 -26.588  1.00 52.53           H  
ATOM    427 HH11 ARG A  44      28.932 -11.550 -26.135  1.00 52.53           H  
ATOM    428 HH22 ARG A  44      25.927  -9.721 -26.069  1.00 49.27           H  
ATOM    429 HH21 ARG A  44      26.558  -8.400 -25.125  1.00 49.27           H  
ATOM    430  N   LEU A  45      29.012  -8.680 -18.991  1.00 15.62           N  
ATOM    431  CA  LEU A  45      28.011  -8.900 -17.954  1.00 15.02           C  
ATOM    432  C   LEU A  45      26.641  -8.995 -18.636  1.00 14.40           C  
ATOM    433  O   LEU A  45      26.129  -7.977 -19.103  1.00 17.76           O  
ATOM    434  CB  LEU A  45      28.082  -7.754 -16.917  1.00 17.14           C  
ATOM    435  CG  LEU A  45      27.100  -7.891 -15.734  1.00 14.40           C  
ATOM    436  CD1 LEU A  45      27.326  -9.187 -14.932  1.00 17.06           C  
ATOM    437  CD2 LEU A  45      27.140  -6.642 -14.835  1.00 17.51           C  
ATOM    438  H   LEU A  45      29.099  -7.726 -19.318  1.00 15.62           H  
ATOM    439  N   ILE A  46      26.093 -10.218 -18.694  1.00 15.92           N  
ATOM    440  CA  ILE A  46      24.800 -10.505 -19.311  1.00 13.22           C  
ATOM    441  C   ILE A  46      23.919 -11.183 -18.253  1.00 11.96           C  
ATOM    442  O   ILE A  46      24.294 -12.230 -17.724  1.00 14.82           O  
ATOM    443  CB  ILE A  46      24.929 -11.446 -20.548  1.00 17.52           C  
ATOM    444  CG1 ILE A  46      25.872 -10.846 -21.621  1.00 19.88           C  
ATOM    445  CG2 ILE A  46      23.559 -11.795 -21.178  1.00 16.05           C  
ATOM    446  CD1 ILE A  46      26.211 -11.806 -22.772  1.00 22.96           C  
ATOM    447  H   ILE A  46      26.575 -11.008 -18.286  1.00 15.92           H  
ATOM    448  N   SER A  47      22.762 -10.563 -17.976  1.00 12.89           N  
ATOM    449  CA  SER A  47      21.753 -11.041 -17.035  1.00 13.10           C  
ATOM    450  C   SER A  47      21.119 -12.364 -17.506  1.00 15.22           C  
ATOM    451  O   SER A  47      20.780 -12.480 -18.684  1.00 14.08           O  
ATOM    452  CB  SER A  47      20.724  -9.910 -16.845  1.00 14.73           C  
ATOM    453  OG  SER A  47      19.710 -10.257 -15.931  1.00 16.25           O  
ATOM    454  H   SER A  47      22.538  -9.704 -18.463  1.00 12.89           H  
ATOM    455  HG  SER A  47      19.141 -10.913 -16.342  1.00 16.25           H  
ATOM    456  N   LEU A  48      20.986 -13.325 -16.578  1.00 13.00           N  
ATOM    457  CA  LEU A  48      20.554 -14.699 -16.843  1.00 12.86           C  
ATOM    458  C   LEU A  48      19.160 -14.984 -16.277  1.00 12.51           C  
ATOM    459  O   LEU A  48      18.732 -14.340 -15.318  1.00 13.44           O  
ATOM    460  CB  LEU A  48      21.566 -15.679 -16.215  1.00 13.40           C  
ATOM    461  CG  LEU A  48      22.998 -15.561 -16.759  1.00 11.14           C  
ATOM    462  CD1 LEU A  48      23.936 -16.569 -16.062  1.00 12.97           C  
ATOM    463  CD2 LEU A  48      23.032 -15.688 -18.289  1.00 13.70           C  
ATOM    464  H   LEU A  48      21.301 -13.146 -15.631  1.00 13.00           H  
ATOM    465  N   SER A  49      18.496 -15.969 -16.898  1.00 11.87           N  
ATOM    466  CA  SER A  49      17.145 -16.403 -16.573  1.00 10.84           C  
ATOM    467  C   SER A  49      17.116 -17.352 -15.362  1.00 12.35           C  
ATOM    468  O   SER A  49      17.726 -18.422 -15.405  1.00 11.82           O  
ATOM    469  CB  SER A  49      16.546 -17.072 -17.823  1.00 11.62           C  
ATOM    470  OG  SER A  49      15.215 -17.491 -17.609  1.00 12.57           O  
ATOM    471  H   SER A  49      18.934 -16.453 -17.671  1.00 11.87           H  
ATOM    472  HG  SER A  49      14.631 -16.756 -17.822  1.00 12.57           H  
ATOM    473  N   GLU A  50      16.341 -16.957 -14.341  1.00 12.01           N  
ATOM    474  CA  GLU A  50      15.937 -17.801 -13.215  1.00 10.81           C  
ATOM    475  C   GLU A  50      14.712 -18.653 -13.561  1.00 10.59           C  
ATOM    476  O   GLU A  50      14.528 -19.696 -12.940  1.00 11.66           O  
ATOM    477  CB  GLU A  50      15.603 -16.947 -11.976  1.00 12.25           C  
ATOM    478  CG  GLU A  50      16.768 -16.075 -11.476  1.00 11.29           C  
ATOM    479  CD  GLU A  50      16.949 -14.707 -12.149  1.00 11.32           C  
ATOM    480  OE1 GLU A  50      16.032 -14.234 -12.858  1.00 13.48           O1-
ATOM    481  OE2 GLU A  50      18.029 -14.128 -11.917  1.00 12.31           O  
ATOM    482  H   GLU A  50      15.899 -16.048 -14.377  1.00 12.01           H  
ATOM    483  N   GLN A  51      13.899 -18.204 -14.533  1.00 10.28           N  
ATOM    484  CA  GLN A  51      12.722 -18.918 -15.019  1.00 12.18           C  
ATOM    485  C   GLN A  51      13.115 -20.190 -15.789  1.00  9.80           C  
ATOM    486  O   GLN A  51      12.446 -21.208 -15.639  1.00 10.12           O  
ATOM    487  CB  GLN A  51      11.888 -17.964 -15.896  1.00 11.46           C  
ATOM    488  CG  GLN A  51      10.437 -18.415 -16.130  1.00 11.73           C  
ATOM    489  CD  GLN A  51       9.601 -18.440 -14.849  1.00 15.19           C  
ATOM    490  OE1 GLN A  51       9.657 -17.522 -14.032  1.00 15.75           O  
ATOM    491  NE2 GLN A  51       8.801 -19.488 -14.679  1.00 16.37           N  
ATOM    492  H   GLN A  51      14.107 -17.323 -14.987  1.00 10.28           H  
ATOM    493 HE22 GLN A  51       8.187 -19.547 -13.876  1.00 16.37           H  
ATOM    494 HE21 GLN A  51       8.829 -20.272 -15.319  1.00 16.37           H  
ATOM    495  N   ASN A  52      14.236 -20.121 -16.530  1.00 10.00           N  
ATOM    496  CA  ASN A  52      14.908 -21.251 -17.167  1.00 12.56           C  
ATOM    497  C   ASN A  52      15.340 -22.311 -16.139  1.00 12.48           C  
ATOM    498  O   ASN A  52      15.102 -23.491 -16.382  1.00 14.06           O  
ATOM    499  CB  ASN A  52      16.105 -20.714 -17.993  1.00  9.13           C  
ATOM    500  CG  ASN A  52      16.771 -21.672 -18.993  1.00 16.15           C  
ATOM    501  OD1 ASN A  52      17.755 -21.296 -19.622  1.00 18.30           O  
ATOM    502  ND2 ASN A  52      16.272 -22.896 -19.160  1.00 10.33           N  
ATOM    503  H   ASN A  52      14.703 -19.228 -16.621  1.00 10.00           H  
ATOM    504 HD22 ASN A  52      16.726 -23.547 -19.784  1.00 10.33           H  
ATOM    505 HD21 ASN A  52      15.471 -23.206 -18.627  1.00 10.33           H  
ATOM    506  N   LEU A  53      15.901 -21.886 -14.995  1.00 10.73           N  
ATOM    507  CA  LEU A  53      16.230 -22.777 -13.881  1.00  9.97           C  
ATOM    508  C   LEU A  53      14.969 -23.397 -13.254  1.00 11.47           C  
ATOM    509  O   LEU A  53      14.875 -24.621 -13.210  1.00 12.98           O  
ATOM    510  CB  LEU A  53      17.091 -22.032 -12.838  1.00 11.54           C  
ATOM    511  CG  LEU A  53      18.509 -21.679 -13.332  1.00 11.47           C  
ATOM    512  CD1 LEU A  53      19.222 -20.744 -12.346  1.00 11.38           C  
ATOM    513  CD2 LEU A  53      19.354 -22.933 -13.612  1.00 15.13           C  
ATOM    514  H   LEU A  53      16.057 -20.899 -14.847  1.00 10.73           H  
ATOM    515  N   VAL A  54      14.009 -22.560 -12.825  1.00 12.02           N  
ATOM    516  CA  VAL A  54      12.751 -22.961 -12.180  1.00 11.30           C  
ATOM    517  C   VAL A  54      11.905 -23.977 -12.983  1.00 13.46           C  
ATOM    518  O   VAL A  54      11.345 -24.887 -12.373  1.00 13.00           O  
ATOM    519  CB  VAL A  54      11.901 -21.702 -11.815  1.00 10.31           C  
ATOM    520  CG1 VAL A  54      10.398 -21.924 -11.541  1.00 13.36           C  
ATOM    521  CG2 VAL A  54      12.516 -20.964 -10.615  1.00 13.24           C  
ATOM    522  H   VAL A  54      14.151 -21.562 -12.920  1.00 12.02           H  
ATOM    523  N   ASP A  55      11.861 -23.824 -14.318  1.00 12.05           N  
ATOM    524  CA  ASP A  55      11.058 -24.656 -15.220  1.00 14.49           C  
ATOM    525  C   ASP A  55      11.770 -25.927 -15.717  1.00 12.93           C  
ATOM    526  O   ASP A  55      11.060 -26.873 -16.060  1.00 14.52           O  
ATOM    527  CB  ASP A  55      10.540 -23.879 -16.459  1.00 12.77           C  
ATOM    528  CG  ASP A  55       9.676 -22.632 -16.208  1.00 15.62           C  
ATOM    529  OD1 ASP A  55       9.188 -22.451 -15.073  1.00 13.88           O1-
ATOM    530  OD2 ASP A  55       9.423 -21.913 -17.199  1.00 16.11           O  
ATOM    531  H   ASP A  55      12.335 -23.038 -14.744  1.00 12.05           H  
ATOM    532  N   CYS A  56      13.115 -25.933 -15.806  1.00 11.72           N  
ATOM    533  CA  CYS A  56      13.858 -26.973 -16.536  1.00 12.44           C  
ATOM    534  C   CYS A  56      14.828 -27.806 -15.677  1.00 12.64           C  
ATOM    535  O   CYS A  56      15.141 -28.919 -16.096  1.00 15.19           O  
ATOM    536  CB  CYS A  56      14.664 -26.328 -17.676  1.00 11.95           C  
ATOM    537  SG  CYS A  56      13.788 -25.301 -18.891  1.00 13.79           S  
ATOM    538  H   CYS A  56      13.640 -25.119 -15.516  1.00 11.72           H  
ATOM    539  N   SER A  57      15.315 -27.283 -14.535  1.00 11.93           N  
ATOM    540  CA  SER A  57      16.342 -27.939 -13.705  1.00 13.22           C  
ATOM    541  C   SER A  57      15.800 -28.976 -12.694  1.00 14.21           C  
ATOM    542  O   SER A  57      16.537 -29.381 -11.793  1.00 13.53           O  
ATOM    543  CB  SER A  57      17.263 -26.876 -13.067  1.00 12.70           C  
ATOM    544  OG  SER A  57      16.669 -26.234 -11.965  1.00 13.50           O  
ATOM    545  H   SER A  57      15.016 -26.365 -14.234  1.00 11.93           H  
ATOM    546  HG  SER A  57      15.962 -25.665 -12.293  1.00 13.50           H  
ATOM    547  N   GLY A  58      14.541 -29.408 -12.876  1.00 13.74           N  
ATOM    548  CA  GLY A  58      13.862 -30.434 -12.085  1.00 13.25           C  
ATOM    549  C   GLY A  58      14.569 -31.803 -12.054  1.00 13.76           C  
ATOM    550  O   GLY A  58      14.661 -32.363 -10.962  1.00 13.74           O  
ATOM    551  H   GLY A  58      14.010 -29.029 -13.648  1.00 13.74           H  
ATOM    552  N   PRO A  59      15.093 -32.345 -13.183  1.00 13.94           N  
ATOM    553  CA  PRO A  59      15.845 -33.620 -13.205  1.00 16.67           C  
ATOM    554  C   PRO A  59      17.125 -33.674 -12.350  1.00 14.91           C  
ATOM    555  O   PRO A  59      17.538 -34.769 -11.974  1.00 17.37           O  
ATOM    556  CB  PRO A  59      16.154 -33.845 -14.696  1.00 16.10           C  
ATOM    557  CG  PRO A  59      15.062 -33.083 -15.427  1.00 12.97           C  
ATOM    558  CD  PRO A  59      14.872 -31.861 -14.546  1.00 14.38           C  
ATOM    559  N   GLN A  60      17.711 -32.503 -12.047  1.00 12.35           N  
ATOM    560  CA  GLN A  60      18.893 -32.350 -11.198  1.00 14.42           C  
ATOM    561  C   GLN A  60      18.557 -32.316  -9.694  1.00 15.04           C  
ATOM    562  O   GLN A  60      19.476 -32.462  -8.890  1.00 18.65           O  
ATOM    563  CB  GLN A  60      19.706 -31.110 -11.635  1.00 12.75           C  
ATOM    564  CG  GLN A  60      20.471 -31.284 -12.966  1.00 14.23           C  
ATOM    565  CD  GLN A  60      19.610 -31.255 -14.236  1.00 14.74           C  
ATOM    566  OE1 GLN A  60      18.518 -30.688 -14.259  1.00 14.36           O  
ATOM    567  NE2 GLN A  60      20.119 -31.841 -15.319  1.00 20.23           N  
ATOM    568  H   GLN A  60      17.324 -31.645 -12.415  1.00 12.35           H  
ATOM    569 HE22 GLN A  60      19.605 -31.838 -16.190  1.00 20.23           H  
ATOM    570 HE21 GLN A  60      21.031 -32.283 -15.285  1.00 20.23           H  
ATOM    571  N   GLY A  61      17.266 -32.181  -9.345  1.00 14.86           N  
ATOM    572  CA  GLY A  61      16.759 -32.312  -7.981  1.00 14.98           C  
ATOM    573  C   GLY A  61      16.045 -31.045  -7.488  1.00 13.86           C  
ATOM    574  O   GLY A  61      15.561 -31.061  -6.359  1.00 17.78           O  
ATOM    575  H   GLY A  61      16.572 -32.092 -10.075  1.00 14.86           H  
ATOM    576  N   ASN A  62      15.963 -29.965  -8.287  1.00 13.24           N  
ATOM    577  CA  ASN A  62      15.250 -28.728  -7.925  1.00 14.48           C  
ATOM    578  C   ASN A  62      13.724 -28.885  -8.051  1.00 17.35           C  
ATOM    579  O   ASN A  62      13.249 -29.813  -8.705  1.00 16.74           O  
ATOM    580  CB  ASN A  62      15.769 -27.563  -8.792  1.00 11.83           C  
ATOM    581  CG  ASN A  62      17.227 -27.206  -8.497  1.00 14.61           C  
ATOM    582  OD1 ASN A  62      17.637 -27.167  -7.342  1.00 14.74           O  
ATOM    583  ND2 ASN A  62      18.017 -26.926  -9.532  1.00 14.52           N  
ATOM    584  H   ASN A  62      16.368 -29.995  -9.212  1.00 13.24           H  
ATOM    585 HD22 ASN A  62      18.980 -26.665  -9.383  1.00 14.52           H  
ATOM    586 HD21 ASN A  62      17.636 -26.916 -10.472  1.00 14.52           H  
ATOM    587  N   GLU A  63      12.984 -27.990  -7.377  1.00 16.56           N  
ATOM    588  CA  GLU A  63      11.529 -28.066  -7.213  1.00 15.05           C  
ATOM    589  C   GLU A  63      10.832 -26.713  -7.474  1.00 14.98           C  
ATOM    590  O   GLU A  63       9.720 -26.511  -6.985  1.00 16.92           O  
ATOM    591  CB  GLU A  63      11.187 -28.652  -5.819  1.00 14.68           C  
ATOM    592  CG  GLU A  63      11.747 -30.073  -5.558  1.00 16.82           C  
ATOM    593  CD  GLU A  63      11.520 -30.630  -4.142  1.00 24.80           C  
ATOM    594  OE1 GLU A  63      12.062 -31.729  -3.890  1.00 22.18           O1-
ATOM    595  OE2 GLU A  63      10.846 -29.968  -3.322  1.00 32.38           O  
ATOM    596  H   GLU A  63      13.438 -27.258  -6.846  1.00 16.56           H  
ATOM    597  N   GLY A  64      11.462 -25.822  -8.263  1.00 15.64           N  
ATOM    598  CA  GLY A  64      10.883 -24.547  -8.695  1.00 15.47           C  
ATOM    599  C   GLY A  64      10.702 -23.587  -7.512  1.00 14.72           C  
ATOM    600  O   GLY A  64      11.658 -23.302  -6.789  1.00 14.05           O  
ATOM    601  H   GLY A  64      12.367 -26.061  -8.644  1.00 15.64           H  
ATOM    602  N   CYS A  65       9.465 -23.091  -7.327  1.00 13.86           N  
ATOM    603  CA  CYS A  65       9.066 -22.227  -6.210  1.00 15.74           C  
ATOM    604  C   CYS A  65       8.993 -22.951  -4.848  1.00 14.26           C  
ATOM    605  O   CYS A  65       8.832 -22.268  -3.839  1.00 18.71           O  
ATOM    606  CB  CYS A  65       7.714 -21.546  -6.513  1.00 20.52           C  
ATOM    607  SG  CYS A  65       7.618 -20.563  -8.034  1.00 21.58           S  
ATOM    608  H   CYS A  65       8.717 -23.381  -7.943  1.00 13.86           H  
ATOM    609  N   ASN A  66       9.116 -24.292  -4.821  1.00 17.95           N  
ATOM    610  CA  ASN A  66       9.172 -25.099  -3.592  1.00 20.35           C  
ATOM    611  C   ASN A  66      10.615 -25.312  -3.083  1.00 23.73           C  
ATOM    612  O   ASN A  66      10.794 -26.011  -2.086  1.00 23.86           O  
ATOM    613  CB  ASN A  66       8.451 -26.455  -3.786  1.00 22.30           C  
ATOM    614  CG  ASN A  66       7.012 -26.331  -4.296  1.00 28.88           C  
ATOM    615  OD1 ASN A  66       6.683 -26.838  -5.365  1.00 32.27           O  
ATOM    616  ND2 ASN A  66       6.145 -25.663  -3.530  1.00 33.31           N  
ATOM    617  H   ASN A  66       9.223 -24.801  -5.689  1.00 17.95           H  
ATOM    618 HD22 ASN A  66       5.188 -25.558  -3.834  1.00 33.31           H  
ATOM    619 HD21 ASN A  66       6.437 -25.260  -2.652  1.00 33.31           H  
ATOM    620  N   GLY A  67      11.606 -24.679  -3.734  1.00 20.85           N  
ATOM    621  CA  GLY A  67      12.994 -24.642  -3.288  1.00 18.12           C  
ATOM    622  C   GLY A  67      13.894 -25.470  -4.205  1.00 19.65           C  
ATOM    623  O   GLY A  67      13.451 -26.069  -5.185  1.00 17.16           O  
ATOM    624  H   GLY A  67      11.381 -24.136  -4.556  1.00 20.85           H  
ATOM    625  N   GLY A  68      15.192 -25.466  -3.880  1.00 16.48           N  
ATOM    626  CA  GLY A  68      16.227 -26.068  -4.708  1.00 14.65           C  
ATOM    627  C   GLY A  68      17.599 -25.783  -4.091  1.00 13.76           C  
ATOM    628  O   GLY A  68      17.709 -25.236  -2.992  1.00 17.06           O  
ATOM    629  H   GLY A  68      15.508 -24.926  -3.085  1.00 16.48           H  
ATOM    630  N   LEU A  69      18.646 -26.173  -4.830  1.00 15.00           N  
ATOM    631  CA  LEU A  69      20.052 -25.938  -4.510  1.00 14.10           C  
ATOM    632  C   LEU A  69      20.727 -25.234  -5.692  1.00 15.68           C  
ATOM    633  O   LEU A  69      20.357 -25.459  -6.847  1.00 13.24           O  
ATOM    634  CB  LEU A  69      20.766 -27.284  -4.241  1.00 17.39           C  
ATOM    635  CG  LEU A  69      20.277 -28.050  -2.994  1.00 18.40           C  
ATOM    636  CD1 LEU A  69      20.992 -29.408  -2.862  1.00 25.19           C  
ATOM    637  CD2 LEU A  69      20.410 -27.219  -1.705  1.00 20.44           C  
ATOM    638  H   LEU A  69      18.473 -26.598  -5.733  1.00 15.00           H  
ATOM    639  N   MET A  70      21.752 -24.432  -5.368  1.00 15.61           N  
ATOM    640  CA  MET A  70      22.616 -23.758  -6.335  1.00 13.27           C  
ATOM    641  C   MET A  70      23.495 -24.742  -7.126  1.00 13.39           C  
ATOM    642  O   MET A  70      23.721 -24.504  -8.308  1.00 13.32           O  
ATOM    643  CB  MET A  70      23.474 -22.687  -5.629  1.00 14.85           C  
ATOM    644  CG  MET A  70      22.674 -21.464  -5.150  1.00 14.03           C  
ATOM    645  SD  MET A  70      21.613 -21.659  -3.688  1.00 14.44           S  
ATOM    646  CE  MET A  70      22.836 -21.429  -2.378  1.00 13.79           C  
ATOM    647  H   MET A  70      21.984 -24.287  -4.396  1.00 15.61           H  
ATOM    648  N   ASP A  71      23.925 -25.844  -6.485  1.00 14.91           N  
ATOM    649  CA  ASP A  71      24.670 -26.943  -7.111  1.00 19.00           C  
ATOM    650  C   ASP A  71      23.885 -27.697  -8.190  1.00 15.07           C  
ATOM    651  O   ASP A  71      24.468 -28.021  -9.221  1.00 14.76           O  
ATOM    652  CB  ASP A  71      25.181 -27.929  -6.042  1.00 17.81           C  
ATOM    653  CG  ASP A  71      26.274 -27.348  -5.148  1.00 22.39           C  
ATOM    654  OD1 ASP A  71      26.784 -26.241  -5.308  1.00 19.79           O  
ATOM    655  OD2 ASP A  71      26.672 -28.238  -4.197  1.00 21.38           O  
ATOM    656  H   ASP A  71      23.703 -25.959  -5.507  1.00 14.91           H  
ATOM    657  HD2 ASP A  71      27.478 -27.951  -3.751  1.00 21.38           H  
ATOM    658  N   TYR A  72      22.584 -27.932  -7.954  1.00 17.53           N  
ATOM    659  CA  TYR A  72      21.674 -28.550  -8.921  1.00 14.26           C  
ATOM    660  C   TYR A  72      21.368 -27.625 -10.115  1.00 17.06           C  
ATOM    661  O   TYR A  72      21.140 -28.126 -11.216  1.00 14.56           O  
ATOM    662  CB  TYR A  72      20.368 -28.940  -8.206  1.00 14.01           C  
ATOM    663  CG  TYR A  72      20.412 -29.995  -7.110  1.00 16.47           C  
ATOM    664  CD1 TYR A  72      21.526 -30.843  -6.919  1.00 16.63           C  
ATOM    665  CD2 TYR A  72      19.275 -30.154  -6.291  1.00 17.66           C  
ATOM    666  CE1 TYR A  72      21.491 -31.846  -5.932  1.00 20.25           C  
ATOM    667  CE2 TYR A  72      19.238 -31.159  -5.307  1.00 20.83           C  
ATOM    668  CZ  TYR A  72      20.345 -32.009  -5.130  1.00 19.07           C  
ATOM    669  OH  TYR A  72      20.305 -32.985  -4.177  1.00 24.97           O  
ATOM    670  H   TYR A  72      22.174 -27.637  -7.080  1.00 17.53           H  
ATOM    671  HH  TYR A  72      21.102 -33.520  -4.152  1.00 24.97           H  
ATOM    672  N   ALA A  73      21.391 -26.301  -9.883  1.00 13.76           N  
ATOM    673  CA  ALA A  73      21.258 -25.277 -10.917  1.00 12.79           C  
ATOM    674  C   ALA A  73      22.511 -25.177 -11.803  1.00 13.25           C  
ATOM    675  O   ALA A  73      22.363 -25.053 -13.017  1.00 12.39           O  
ATOM    676  CB  ALA A  73      20.940 -23.933 -10.254  1.00 14.13           C  
ATOM    677  H   ALA A  73      21.579 -25.965  -8.949  1.00 13.76           H  
ATOM    678  N   PHE A  74      23.711 -25.281 -11.200  1.00 14.13           N  
ATOM    679  CA  PHE A  74      24.994 -25.346 -11.911  1.00 15.94           C  
ATOM    680  C   PHE A  74      25.127 -26.647 -12.719  1.00 16.30           C  
ATOM    681  O   PHE A  74      25.550 -26.592 -13.872  1.00 15.56           O  
ATOM    682  CB  PHE A  74      26.177 -25.217 -10.924  1.00 16.82           C  
ATOM    683  CG  PHE A  74      26.217 -23.978 -10.043  1.00 13.89           C  
ATOM    684  CD1 PHE A  74      25.840 -22.711 -10.538  1.00 13.07           C  
ATOM    685  CD2 PHE A  74      26.780 -24.061  -8.750  1.00 14.23           C  
ATOM    686  CE1 PHE A  74      25.940 -21.595  -9.721  1.00 13.09           C  
ATOM    687  CE2 PHE A  74      26.865 -22.932  -7.951  1.00 15.40           C  
ATOM    688  CZ  PHE A  74      26.427 -21.707  -8.427  1.00 14.22           C  
ATOM    689  H   PHE A  74      23.758 -25.346 -10.191  1.00 14.13           H  
ATOM    690  N   GLN A  75      24.715 -27.780 -12.120  1.00 14.56           N  
ATOM    691  CA  GLN A  75      24.691 -29.100 -12.751  1.00 17.10           C  
ATOM    692  C   GLN A  75      23.767 -29.144 -13.979  1.00 16.28           C  
ATOM    693  O   GLN A  75      24.135 -29.775 -14.967  1.00 17.91           O  
ATOM    694  CB  GLN A  75      24.277 -30.164 -11.710  1.00 15.38           C  
ATOM    695  CG  GLN A  75      24.434 -31.628 -12.173  1.00 23.63           C  
ATOM    696  CD  GLN A  75      25.901 -32.017 -12.372  1.00 31.15           C  
ATOM    697  OE1 GLN A  75      26.688 -31.958 -11.431  1.00 39.49           O  
ATOM    698  NE2 GLN A  75      26.276 -32.423 -13.585  1.00 33.15           N  
ATOM    699  H   GLN A  75      24.394 -27.745 -11.161  1.00 14.56           H  
ATOM    700 HE22 GLN A  75      27.240 -32.664 -13.759  1.00 33.15           H  
ATOM    701 HE21 GLN A  75      25.614 -32.474 -14.352  1.00 33.15           H  
ATOM    702  N   TYR A  76      22.619 -28.443 -13.912  1.00 13.91           N  
ATOM    703  CA  TYR A  76      21.689 -28.292 -15.029  1.00 13.84           C  
ATOM    704  C   TYR A  76      22.330 -27.615 -16.241  1.00 16.53           C  
ATOM    705  O   TYR A  76      22.214 -28.158 -17.333  1.00 14.79           O  
ATOM    706  CB  TYR A  76      20.382 -27.597 -14.586  1.00 11.40           C  
ATOM    707  CG  TYR A  76      19.515 -27.084 -15.729  1.00 14.59           C  
ATOM    708  CD1 TYR A  76      18.774 -27.985 -16.521  1.00 14.52           C  
ATOM    709  CD2 TYR A  76      19.521 -25.713 -16.058  1.00 13.17           C  
ATOM    710  CE1 TYR A  76      18.062 -27.520 -17.642  1.00 12.40           C  
ATOM    711  CE2 TYR A  76      18.799 -25.244 -17.172  1.00 13.44           C  
ATOM    712  CZ  TYR A  76      18.081 -26.151 -17.973  1.00 13.50           C  
ATOM    713  OH  TYR A  76      17.415 -25.701 -19.076  1.00 13.68           O  
ATOM    714  H   TYR A  76      22.379 -27.958 -13.058  1.00 13.91           H  
ATOM    715  HH  TYR A  76      17.002 -26.405 -19.590  1.00 13.68           H  
ATOM    716  N   VAL A  77      23.001 -26.471 -16.031  1.00 13.35           N  
ATOM    717  CA  VAL A  77      23.649 -25.705 -17.097  1.00 13.17           C  
ATOM    718  C   VAL A  77      24.790 -26.481 -17.795  1.00 14.00           C  
ATOM    719  O   VAL A  77      24.977 -26.297 -18.997  1.00 15.18           O  
ATOM    720  CB  VAL A  77      24.157 -24.335 -16.568  1.00 14.73           C  
ATOM    721  CG1 VAL A  77      25.011 -23.522 -17.564  1.00 14.82           C  
ATOM    722  CG2 VAL A  77      22.976 -23.476 -16.084  1.00 14.09           C  
ATOM    723  H   VAL A  77      23.059 -26.086 -15.098  1.00 13.35           H  
ATOM    724  N   GLN A  78      25.472 -27.380 -17.059  1.00 16.30           N  
ATOM    725  CA  GLN A  78      26.433 -28.339 -17.606  1.00 17.99           C  
ATOM    726  C   GLN A  78      25.764 -29.410 -18.491  1.00 17.74           C  
ATOM    727  O   GLN A  78      26.160 -29.551 -19.648  1.00 20.06           O  
ATOM    728  CB  GLN A  78      27.281 -28.947 -16.466  1.00 19.61           C  
ATOM    729  CG  GLN A  78      28.319 -29.990 -16.937  1.00 18.96           C  
ATOM    730  CD  GLN A  78      29.181 -30.547 -15.803  1.00 23.56           C  
ATOM    731  OE1 GLN A  78      28.753 -30.615 -14.653  1.00 27.22           O  
ATOM    732  NE2 GLN A  78      30.402 -30.975 -16.130  1.00 30.44           N  
ATOM    733  H   GLN A  78      25.248 -27.487 -16.080  1.00 16.30           H  
ATOM    734 HE22 GLN A  78      31.008 -31.355 -15.419  1.00 30.44           H  
ATOM    735 HE21 GLN A  78      30.726 -30.925 -17.085  1.00 30.44           H  
ATOM    736  N   ASP A  79      24.775 -30.132 -17.933  1.00 16.29           N  
ATOM    737  CA  ASP A  79      24.049 -31.237 -18.586  1.00 19.18           C  
ATOM    738  C   ASP A  79      23.241 -30.795 -19.818  1.00 20.08           C  
ATOM    739  O   ASP A  79      23.243 -31.496 -20.829  1.00 20.67           O  
ATOM    740  CB  ASP A  79      23.111 -32.008 -17.617  1.00 21.11           C  
ATOM    741  CG  ASP A  79      23.754 -32.614 -16.357  1.00 22.96           C  
ATOM    742  OD1 ASP A  79      24.989 -32.816 -16.342  1.00 26.53           O1-
ATOM    743  OD2 ASP A  79      22.968 -32.984 -15.457  1.00 26.53           O  
ATOM    744  H   ASP A  79      24.524 -29.958 -16.968  1.00 16.29           H  
ATOM    745  N   ASN A  80      22.583 -29.633 -19.704  1.00 15.18           N  
ATOM    746  CA  ASN A  80      21.802 -28.971 -20.747  1.00 14.66           C  
ATOM    747  C   ASN A  80      22.683 -28.343 -21.845  1.00 16.43           C  
ATOM    748  O   ASN A  80      22.209 -28.178 -22.969  1.00 17.19           O  
ATOM    749  CB  ASN A  80      20.940 -27.896 -20.052  1.00 15.41           C  
ATOM    750  CG  ASN A  80      19.867 -27.267 -20.934  1.00 13.67           C  
ATOM    751  OD1 ASN A  80      19.078 -27.967 -21.563  1.00 18.62           O  
ATOM    752  ND2 ASN A  80      19.826 -25.936 -20.952  1.00 15.70           N  
ATOM    753  H   ASN A  80      22.625 -29.141 -18.819  1.00 15.18           H  
ATOM    754 HD22 ASN A  80      19.134 -25.459 -21.513  1.00 15.70           H  
ATOM    755 HD21 ASN A  80      20.492 -25.389 -20.422  1.00 15.70           H  
ATOM    756  N   GLY A  81      23.937 -28.004 -21.502  1.00 16.10           N  
ATOM    757  CA  GLY A  81      24.891 -27.377 -22.410  1.00 16.72           C  
ATOM    758  C   GLY A  81      24.587 -25.887 -22.633  1.00 18.88           C  
ATOM    759  O   GLY A  81      24.992 -25.354 -23.667  1.00 23.53           O  
ATOM    760  H   GLY A  81      24.258 -28.191 -20.562  1.00 16.10           H  
ATOM    761  N   GLY A  82      23.886 -25.215 -21.702  1.00 14.86           N  
ATOM    762  CA  GLY A  82      23.606 -23.793 -21.842  1.00 14.41           C  
ATOM    763  C   GLY A  82      22.605 -23.279 -20.802  1.00 13.81           C  
ATOM    764  O   GLY A  82      22.032 -24.040 -20.020  1.00 15.09           O  
ATOM    765  H   GLY A  82      23.566 -25.678 -20.863  1.00 14.86           H  
ATOM    766  N   LEU A  83      22.403 -21.952 -20.841  1.00 13.88           N  
ATOM    767  CA  LEU A  83      21.454 -21.189 -20.034  1.00 12.19           C  
ATOM    768  C   LEU A  83      21.101 -19.905 -20.795  1.00 14.60           C  
ATOM    769  O   LEU A  83      22.008 -19.173 -21.198  1.00 13.70           O  
ATOM    770  CB  LEU A  83      22.064 -20.851 -18.653  1.00 12.47           C  
ATOM    771  CG  LEU A  83      21.042 -20.334 -17.611  1.00 13.61           C  
ATOM    772  CD1 LEU A  83      20.080 -21.434 -17.131  1.00 14.64           C  
ATOM    773  CD2 LEU A  83      21.731 -19.649 -16.422  1.00 16.91           C  
ATOM    774  H   LEU A  83      22.923 -21.403 -21.513  1.00 13.88           H  
ATOM    775  N   ASP A  84      19.793 -19.646 -20.943  1.00 12.56           N  
ATOM    776  CA  ASP A  84      19.241 -18.472 -21.624  1.00 16.17           C  
ATOM    777  C   ASP A  84      19.375 -17.190 -20.791  1.00 14.88           C  
ATOM    778  O   ASP A  84      19.418 -17.242 -19.560  1.00 14.07           O  
ATOM    779  CB  ASP A  84      17.768 -18.675 -22.072  1.00 15.10           C  
ATOM    780  CG  ASP A  84      17.517 -19.801 -23.094  1.00 17.72           C  
ATOM    781  OD1 ASP A  84      18.497 -20.357 -23.633  1.00 16.88           O1-
ATOM    782  OD2 ASP A  84      16.326 -20.045 -23.386  1.00 15.97           O  
ATOM    783  H   ASP A  84      19.112 -20.293 -20.566  1.00 12.56           H  
ATOM    784  N   SER A  85      19.416 -16.056 -21.509  1.00 13.52           N  
ATOM    785  CA  SER A  85      19.422 -14.710 -20.940  1.00 14.54           C  
ATOM    786  C   SER A  85      18.064 -14.352 -20.304  1.00 15.34           C  
ATOM    787  O   SER A  85      17.032 -14.896 -20.697  1.00 13.77           O  
ATOM    788  CB  SER A  85      19.851 -13.708 -22.036  1.00 16.36           C  
ATOM    789  OG  SER A  85      18.797 -13.339 -22.905  1.00 18.02           O  
ATOM    790  H   SER A  85      19.369 -16.110 -22.517  1.00 13.52           H  
ATOM    791  HG  SER A  85      19.159 -13.240 -23.793  1.00 18.02           H  
ATOM    792  N   GLU A  86      18.102 -13.400 -19.359  1.00 14.68           N  
ATOM    793  CA  GLU A  86      16.941 -12.805 -18.693  1.00 14.22           C  
ATOM    794  C   GLU A  86      15.955 -12.150 -19.679  1.00 15.33           C  
ATOM    795  O   GLU A  86      14.747 -12.276 -19.493  1.00 17.14           O  
ATOM    796  CB  GLU A  86      17.462 -11.778 -17.663  1.00 16.71           C  
ATOM    797  CG  GLU A  86      16.405 -11.082 -16.781  1.00 15.93           C  
ATOM    798  CD  GLU A  86      15.844 -12.026 -15.725  1.00 17.62           C  
ATOM    799  OE1 GLU A  86      14.779 -12.625 -15.840  1.00 18.46           O  
ATOM    800  OE2 GLU A  86      16.674 -12.139 -14.653  1.00 19.90           O  
ATOM    801  H   GLU A  86      19.000 -13.012 -19.101  1.00 14.68           H  
ATOM    802  HE2 GLU A  86      16.359 -12.787 -14.008  1.00 19.90           H  
ATOM    803  N   GLU A  87      16.499 -11.482 -20.710  1.00 14.80           N  
ATOM    804  CA  GLU A  87      15.759 -10.821 -21.782  1.00 20.63           C  
ATOM    805  C   GLU A  87      14.954 -11.802 -22.655  1.00 17.58           C  
ATOM    806  O   GLU A  87      13.774 -11.557 -22.904  1.00 21.60           O  
ATOM    807  CB  GLU A  87      16.753  -9.963 -22.595  1.00 21.23           C  
ATOM    808  CG  GLU A  87      16.150  -9.209 -23.804  1.00 28.91           C  
ATOM    809  CD  GLU A  87      17.126  -8.287 -24.557  1.00 48.72           C  
ATOM    810  OE1 GLU A  87      18.345  -8.317 -24.267  1.00 41.64           O1-
ATOM    811  OE2 GLU A  87      16.626  -7.555 -25.438  1.00 55.13           O  
ATOM    812  H   GLU A  87      17.506 -11.424 -20.777  1.00 14.80           H  
ATOM    813  N   SER A  88      15.609 -12.895 -23.083  1.00 16.69           N  
ATOM    814  CA  SER A  88      15.033 -13.934 -23.941  1.00 19.19           C  
ATOM    815  C   SER A  88      14.068 -14.899 -23.226  1.00 19.73           C  
ATOM    816  O   SER A  88      13.275 -15.548 -23.908  1.00 19.06           O  
ATOM    817  CB  SER A  88      16.179 -14.689 -24.642  1.00 15.85           C  
ATOM    818  OG  SER A  88      16.909 -15.506 -23.748  1.00 19.84           O  
ATOM    819  H   SER A  88      16.579 -13.019 -22.826  1.00 16.69           H  
ATOM    820  HG  SER A  88      17.417 -14.937 -23.161  1.00 19.84           H  
ATOM    821  N   TYR A  89      14.141 -14.976 -21.887  1.00 16.41           N  
ATOM    822  CA  TYR A  89      13.330 -15.871 -21.065  1.00 11.99           C  
ATOM    823  C   TYR A  89      12.992 -15.127 -19.753  1.00 14.09           C  
ATOM    824  O   TYR A  89      13.636 -15.390 -18.736  1.00 13.87           O  
ATOM    825  CB  TYR A  89      14.105 -17.207 -20.902  1.00 12.09           C  
ATOM    826  CG  TYR A  89      13.371 -18.462 -20.440  1.00 12.75           C  
ATOM    827  CD1 TYR A  89      12.127 -18.430 -19.769  1.00 13.13           C  
ATOM    828  CD2 TYR A  89      13.966 -19.712 -20.709  1.00 13.84           C  
ATOM    829  CE1 TYR A  89      11.500 -19.630 -19.376  1.00 11.68           C  
ATOM    830  CE2 TYR A  89      13.341 -20.910 -20.320  1.00 12.64           C  
ATOM    831  CZ  TYR A  89      12.112 -20.870 -19.643  1.00 13.34           C  
ATOM    832  OH  TYR A  89      11.525 -22.036 -19.250  1.00 14.16           O  
ATOM    833  H   TYR A  89      14.826 -14.419 -21.395  1.00 16.41           H  
ATOM    834  HH  TYR A  89      10.764 -21.904 -18.671  1.00 14.16           H  
ATOM    835  N   PRO A  90      12.023 -14.174 -19.802  1.00 15.80           N  
ATOM    836  CA  PRO A  90      11.624 -13.345 -18.641  1.00 18.47           C  
ATOM    837  C   PRO A  90      11.120 -14.120 -17.415  1.00 15.85           C  
ATOM    838  O   PRO A  90      10.625 -15.239 -17.549  1.00 14.57           O  
ATOM    839  CB  PRO A  90      10.522 -12.423 -19.192  1.00 23.40           C  
ATOM    840  CG  PRO A  90      10.781 -12.364 -20.684  1.00 23.70           C  
ATOM    841  CD  PRO A  90      11.263 -13.772 -20.990  1.00 18.27           C  
ATOM    842  N   TYR A  91      11.265 -13.487 -16.242  1.00 15.92           N  
ATOM    843  CA  TYR A  91      10.829 -14.029 -14.962  1.00 15.07           C  
ATOM    844  C   TYR A  91       9.329 -13.775 -14.726  1.00 17.17           C  
ATOM    845  O   TYR A  91       8.871 -12.649 -14.915  1.00 20.32           O  
ATOM    846  CB  TYR A  91      11.714 -13.448 -13.845  1.00 14.57           C  
ATOM    847  CG  TYR A  91      11.476 -14.116 -12.511  1.00 13.66           C  
ATOM    848  CD1 TYR A  91      11.878 -15.454 -12.319  1.00 13.58           C  
ATOM    849  CD2 TYR A  91      10.795 -13.427 -11.491  1.00 15.27           C  
ATOM    850  CE1 TYR A  91      11.567 -16.116 -11.119  1.00 16.01           C  
ATOM    851  CE2 TYR A  91      10.490 -14.086 -10.290  1.00 15.46           C  
ATOM    852  CZ  TYR A  91      10.865 -15.431 -10.110  1.00 14.65           C  
ATOM    853  OH  TYR A  91      10.534 -16.078  -8.960  1.00 13.63           O  
ATOM    854  H   TYR A  91      11.663 -12.556 -16.221  1.00 15.92           H  
ATOM    855  HH  TYR A  91      10.111 -15.504  -8.311  1.00 13.63           H  
ATOM    856  N   GLU A  92       8.610 -14.834 -14.316  1.00 15.56           N  
ATOM    857  CA  GLU A  92       7.150 -14.861 -14.180  1.00 15.65           C  
ATOM    858  C   GLU A  92       6.674 -15.091 -12.733  1.00 18.43           C  
ATOM    859  O   GLU A  92       5.498 -14.844 -12.464  1.00 18.68           O  
ATOM    860  CB  GLU A  92       6.574 -15.969 -15.100  1.00 23.43           C  
ATOM    861  CG  GLU A  92       7.009 -15.916 -16.588  1.00 22.95           C  
ATOM    862  CD  GLU A  92       6.564 -14.686 -17.402  1.00 38.79           C  
ATOM    863  OE1 GLU A  92       5.671 -13.938 -16.944  1.00 39.11           O1-
ATOM    864  OE2 GLU A  92       7.121 -14.526 -18.511  1.00 40.61           O  
ATOM    865  H   GLU A  92       9.075 -15.724 -14.187  1.00 15.56           H  
ATOM    866  N   ALA A  93       7.563 -15.553 -11.833  1.00 16.52           N  
ATOM    867  CA  ALA A  93       7.291 -15.851 -10.418  1.00 16.32           C  
ATOM    868  C   ALA A  93       6.268 -16.984 -10.191  1.00 17.50           C  
ATOM    869  O   ALA A  93       5.444 -16.897  -9.280  1.00 19.02           O  
ATOM    870  CB  ALA A  93       6.947 -14.564  -9.639  1.00 15.48           C  
ATOM    871  H   ALA A  93       8.512 -15.720 -12.137  1.00 16.52           H  
ATOM    872  N   THR A  94       6.366 -18.037 -11.014  1.00 17.35           N  
ATOM    873  CA  THR A  94       5.547 -19.246 -10.955  1.00 17.64           C  
ATOM    874  C   THR A  94       6.173 -20.305 -11.876  1.00 20.04           C  
ATOM    875  O   THR A  94       6.598 -19.957 -12.977  1.00 22.14           O  
ATOM    876  CB  THR A  94       4.056 -18.992 -11.346  1.00 25.15           C  
ATOM    877  OG1 THR A  94       3.317 -20.201 -11.366  1.00 28.04           O  
ATOM    878  CG2 THR A  94       3.849 -18.326 -12.721  1.00 26.06           C  
ATOM    879  H   THR A  94       7.063 -18.026 -11.746  1.00 17.35           H  
ATOM    880  HG1 THR A  94       3.465 -20.639 -12.210  1.00 28.04           H  
ATOM    881  N   GLU A  95       6.220 -21.570 -11.422  1.00 17.64           N  
ATOM    882  CA  GLU A  95       6.730 -22.686 -12.220  1.00 18.49           C  
ATOM    883  C   GLU A  95       5.751 -23.072 -13.340  1.00 25.04           C  
ATOM    884  O   GLU A  95       4.551 -23.201 -13.096  1.00 24.43           O  
ATOM    885  CB  GLU A  95       7.094 -23.884 -11.316  1.00 17.60           C  
ATOM    886  CG  GLU A  95       7.697 -25.085 -12.091  1.00 18.36           C  
ATOM    887  CD  GLU A  95       8.099 -26.306 -11.250  1.00 21.64           C  
ATOM    888  OE1 GLU A  95       7.881 -26.304 -10.018  1.00 24.01           O1-
ATOM    889  OE2 GLU A  95       8.620 -27.258 -11.870  1.00 23.38           O  
ATOM    890  H   GLU A  95       5.843 -21.801 -10.512  1.00 17.64           H  
ATOM    891  N   GLU A  96       6.321 -23.267 -14.535  1.00 16.44           N  
ATOM    892  CA  GLU A  96       5.661 -23.700 -15.761  1.00 18.90           C  
ATOM    893  C   GLU A  96       6.482 -24.836 -16.402  1.00 18.54           C  
ATOM    894  O   GLU A  96       7.484 -25.280 -15.836  1.00 18.13           O  
ATOM    895  CB  GLU A  96       5.542 -22.486 -16.718  1.00 22.56           C  
ATOM    896  CG  GLU A  96       4.751 -21.268 -16.178  1.00 35.13           C  
ATOM    897  CD  GLU A  96       3.249 -21.499 -15.936  1.00 41.86           C  
ATOM    898  OE1 GLU A  96       2.688 -20.730 -15.125  1.00 49.26           O1-
ATOM    899  OE2 GLU A  96       2.670 -22.411 -16.570  1.00 48.93           O  
ATOM    900  H   GLU A  96       7.322 -23.135 -14.621  1.00 16.44           H  
ATOM    901  N   SER A  97       6.055 -25.278 -17.597  1.00 16.87           N  
ATOM    902  CA  SER A  97       6.820 -26.174 -18.469  1.00 14.99           C  
ATOM    903  C   SER A  97       8.097 -25.493 -19.005  1.00 16.18           C  
ATOM    904  O   SER A  97       8.108 -24.272 -19.171  1.00 16.83           O  
ATOM    905  CB  SER A  97       5.896 -26.664 -19.606  1.00 17.89           C  
ATOM    906  OG  SER A  97       5.598 -25.649 -20.548  1.00 22.00           O  
ATOM    907  H   SER A  97       5.214 -24.889 -17.999  1.00 16.87           H  
ATOM    908  HG  SER A  97       6.379 -25.491 -21.084  1.00 22.00           H  
ATOM    909  N   CYS A  98       9.138 -26.297 -19.272  1.00 12.00           N  
ATOM    910  CA  CYS A  98      10.430 -25.843 -19.794  1.00 13.15           C  
ATOM    911  C   CYS A  98      10.318 -25.257 -21.215  1.00 18.86           C  
ATOM    912  O   CYS A  98       9.683 -25.871 -22.072  1.00 15.95           O  
ATOM    913  CB  CYS A  98      11.426 -27.017 -19.733  1.00 15.46           C  
ATOM    914  SG  CYS A  98      13.112 -26.631 -20.274  1.00 17.61           S  
ATOM    915  H   CYS A  98       9.054 -27.290 -19.107  1.00 12.00           H  
ATOM    916  N   LYS A  99      10.941 -24.084 -21.419  1.00 14.13           N  
ATOM    917  CA  LYS A  99      10.930 -23.329 -22.677  1.00 16.51           C  
ATOM    918  C   LYS A  99      12.355 -22.931 -23.107  1.00 15.00           C  
ATOM    919  O   LYS A  99      12.508 -21.921 -23.797  1.00 15.97           O  
ATOM    920  CB  LYS A  99      10.009 -22.088 -22.555  1.00 16.28           C  
ATOM    921  CG  LYS A  99       8.567 -22.401 -22.135  1.00 23.31           C  
ATOM    922  CD  LYS A  99       7.686 -21.143 -22.050  1.00 26.59           C  
ATOM    923  CE  LYS A  99       6.292 -21.404 -21.453  1.00 31.42           C  
ATOM    924  NZ  LYS A  99       6.346 -21.706 -20.011  1.00 26.18           N1+
ATOM    925  H   LYS A  99      11.421 -23.636 -20.649  1.00 14.13           H  
ATOM    926  HZ1 LYS A  99       6.912 -22.529 -19.851  1.00 26.18           H  
ATOM    927  HZ2 LYS A  99       6.756 -20.925 -19.512  1.00 26.18           H  
ATOM    928  HZ3 LYS A  99       5.413 -21.868 -19.660  1.00 26.18           H  
ATOM    929  N   TYR A 100      13.374 -23.720 -22.714  1.00 13.38           N  
ATOM    930  CA  TYR A 100      14.771 -23.533 -23.120  1.00 12.10           C  
ATOM    931  C   TYR A 100      14.944 -23.618 -24.648  1.00 18.46           C  
ATOM    932  O   TYR A 100      14.474 -24.581 -25.256  1.00 17.59           O  
ATOM    933  CB  TYR A 100      15.673 -24.558 -22.394  1.00 12.65           C  
ATOM    934  CG  TYR A 100      17.131 -24.543 -22.832  1.00 12.53           C  
ATOM    935  CD1 TYR A 100      17.971 -23.472 -22.462  1.00 15.66           C  
ATOM    936  CD2 TYR A 100      17.638 -25.570 -23.656  1.00 16.83           C  
ATOM    937  CE1 TYR A 100      19.303 -23.424 -22.917  1.00 16.26           C  
ATOM    938  CE2 TYR A 100      18.969 -25.521 -24.113  1.00 16.39           C  
ATOM    939  CZ  TYR A 100      19.803 -24.448 -23.744  1.00 17.61           C  
ATOM    940  OH  TYR A 100      21.099 -24.411 -24.167  1.00 17.10           O  
ATOM    941  H   TYR A 100      13.177 -24.537 -22.153  1.00 13.38           H  
ATOM    942  HH  TYR A 100      21.359 -25.197 -24.654  1.00 17.10           H  
ATOM    943  N   ASN A 101      15.636 -22.620 -25.214  1.00 15.36           N  
ATOM    944  CA  ASN A 101      15.933 -22.519 -26.638  1.00 14.95           C  
ATOM    945  C   ASN A 101      17.450 -22.264 -26.768  1.00 16.19           C  
ATOM    946  O   ASN A 101      17.880 -21.159 -26.443  1.00 15.55           O  
ATOM    947  CB  ASN A 101      15.087 -21.362 -27.225  1.00 16.67           C  
ATOM    948  CG  ASN A 101      15.090 -21.281 -28.758  1.00 18.52           C  
ATOM    949  OD1 ASN A 101      16.013 -21.744 -29.427  1.00 18.16           O  
ATOM    950  ND2 ASN A 101      14.058 -20.653 -29.323  1.00 23.74           N  
ATOM    951  H   ASN A 101      15.993 -21.867 -24.637  1.00 15.36           H  
ATOM    952 HD22 ASN A 101      14.023 -20.541 -30.329  1.00 23.74           H  
ATOM    953 HD21 ASN A 101      13.310 -20.284 -28.754  1.00 23.74           H  
ATOM    954  N   PRO A 102      18.242 -23.261 -27.236  1.00 13.77           N  
ATOM    955  CA  PRO A 102      19.716 -23.164 -27.246  1.00 15.20           C  
ATOM    956  C   PRO A 102      20.329 -22.087 -28.164  1.00 13.44           C  
ATOM    957  O   PRO A 102      21.508 -21.782 -27.994  1.00 14.79           O  
ATOM    958  CB  PRO A 102      20.180 -24.580 -27.627  1.00 18.74           C  
ATOM    959  CG  PRO A 102      19.029 -25.151 -28.435  1.00 16.26           C  
ATOM    960  CD  PRO A 102      17.801 -24.557 -27.756  1.00 17.92           C  
ATOM    961  N   LYS A 103      19.531 -21.497 -29.072  1.00 15.70           N  
ATOM    962  CA  LYS A 103      19.919 -20.337 -29.879  1.00 15.61           C  
ATOM    963  C   LYS A 103      20.059 -19.042 -29.048  1.00 19.88           C  
ATOM    964  O   LYS A 103      20.850 -18.177 -29.424  1.00 19.02           O  
ATOM    965  CB  LYS A 103      18.919 -20.186 -31.046  1.00 17.83           C  
ATOM    966  CG  LYS A 103      19.226 -19.014 -31.997  1.00 24.75           C  
ATOM    967  CD  LYS A 103      18.407 -19.062 -33.297  1.00 28.31           C  
ATOM    968  CE  LYS A 103      18.630 -17.847 -34.218  1.00 40.59           C  
ATOM    969  NZ  LYS A 103      20.008 -17.769 -34.740  1.00 37.74           N1+
ATOM    970  H   LYS A 103      18.570 -21.795 -29.158  1.00 15.70           H  
ATOM    971  HZ1 LYS A 103      20.217 -18.603 -35.270  1.00 37.74           H  
ATOM    972  HZ2 LYS A 103      20.099 -16.959 -35.336  1.00 37.74           H  
ATOM    973  HZ3 LYS A 103      20.657 -17.691 -33.969  1.00 37.74           H  
ATOM    974  N   TYR A 104      19.313 -18.948 -27.936  1.00 16.38           N  
ATOM    975  CA  TYR A 104      19.310 -17.817 -27.006  1.00 18.76           C  
ATOM    976  C   TYR A 104      20.165 -18.069 -25.752  1.00 22.44           C  
ATOM    977  O   TYR A 104      20.168 -17.216 -24.863  1.00 17.33           O  
ATOM    978  CB  TYR A 104      17.853 -17.472 -26.647  1.00 17.57           C  
ATOM    979  CG  TYR A 104      17.068 -16.912 -27.818  1.00 20.75           C  
ATOM    980  CD1 TYR A 104      17.079 -15.527 -28.080  1.00 23.07           C  
ATOM    981  CD2 TYR A 104      16.356 -17.778 -28.670  1.00 20.06           C  
ATOM    982  CE1 TYR A 104      16.379 -15.012 -29.188  1.00 30.47           C  
ATOM    983  CE2 TYR A 104      15.659 -17.266 -29.780  1.00 28.12           C  
ATOM    984  CZ  TYR A 104      15.670 -15.882 -30.040  1.00 27.51           C  
ATOM    985  OH  TYR A 104      14.999 -15.388 -31.121  1.00 33.80           O  
ATOM    986  H   TYR A 104      18.710 -19.719 -27.679  1.00 16.38           H  
ATOM    987  HH  TYR A 104      15.058 -14.433 -31.195  1.00 33.80           H  
ATOM    988  N   SER A 105      20.902 -19.195 -25.711  1.00 16.19           N  
ATOM    989  CA  SER A 105      21.889 -19.501 -24.678  1.00 16.01           C  
ATOM    990  C   SER A 105      23.071 -18.521 -24.743  1.00 21.23           C  
ATOM    991  O   SER A 105      23.614 -18.298 -25.826  1.00 18.32           O  
ATOM    992  CB  SER A 105      22.348 -20.963 -24.824  1.00 17.26           C  
ATOM    993  OG  SER A 105      23.322 -21.299 -23.858  1.00 14.83           O  
ATOM    994  H   SER A 105      20.842 -19.852 -26.476  1.00 16.19           H  
ATOM    995  HG  SER A 105      23.571 -22.217 -23.995  1.00 14.83           H  
ATOM    996  N   VAL A 106      23.437 -17.965 -23.580  1.00 17.77           N  
ATOM    997  CA  VAL A 106      24.503 -16.973 -23.439  1.00 17.45           C  
ATOM    998  C   VAL A 106      25.554 -17.372 -22.384  1.00 17.42           C  
ATOM    999  O   VAL A 106      26.613 -16.746 -22.364  1.00 18.35           O  
ATOM   1000  CB  VAL A 106      23.928 -15.577 -23.057  1.00 16.03           C  
ATOM   1001  CG1 VAL A 106      23.042 -14.996 -24.170  1.00 19.89           C  
ATOM   1002  CG2 VAL A 106      23.197 -15.551 -21.701  1.00 18.42           C  
ATOM   1003  H   VAL A 106      22.933 -18.207 -22.736  1.00 17.77           H  
ATOM   1004  N   ALA A 107      25.269 -18.381 -21.541  1.00 15.17           N  
ATOM   1005  CA  ALA A 107      26.156 -18.821 -20.464  1.00 16.02           C  
ATOM   1006  C   ALA A 107      26.274 -20.343 -20.401  1.00 16.34           C  
ATOM   1007  O   ALA A 107      25.347 -21.054 -20.784  1.00 19.11           O  
ATOM   1008  CB  ALA A 107      25.651 -18.265 -19.130  1.00 15.08           C  
ATOM   1009  H   ALA A 107      24.393 -18.878 -21.622  1.00 15.17           H  
ATOM   1010  N   ASN A 108      27.433 -20.791 -19.897  1.00 14.90           N  
ATOM   1011  CA  ASN A 108      27.834 -22.189 -19.743  1.00 13.95           C  
ATOM   1012  C   ASN A 108      28.616 -22.345 -18.431  1.00 20.15           C  
ATOM   1013  O   ASN A 108      29.180 -21.374 -17.925  1.00 20.77           O  
ATOM   1014  CB  ASN A 108      28.743 -22.599 -20.931  1.00 16.63           C  
ATOM   1015  CG  ASN A 108      28.010 -22.699 -22.269  1.00 23.68           C  
ATOM   1016  OD1 ASN A 108      28.001 -21.752 -23.050  1.00 22.48           O  
ATOM   1017  ND2 ASN A 108      27.401 -23.854 -22.538  1.00 26.21           N  
ATOM   1018  H   ASN A 108      28.121 -20.121 -19.583  1.00 14.90           H  
ATOM   1019 HD22 ASN A 108      26.892 -23.981 -23.402  1.00 26.21           H  
ATOM   1020 HD21 ASN A 108      27.431 -24.612 -21.866  1.00 26.21           H  
ATOM   1021  N   ASP A 109      28.697 -23.596 -17.955  1.00 14.73           N  
ATOM   1022  CA  ASP A 109      29.650 -24.026 -16.932  1.00 20.69           C  
ATOM   1023  C   ASP A 109      30.000 -25.509 -17.133  1.00 25.10           C  
ATOM   1024  O   ASP A 109      29.226 -26.259 -17.729  1.00 24.43           O  
ATOM   1025  CB  ASP A 109      29.180 -23.691 -15.486  1.00 16.39           C  
ATOM   1026  CG  ASP A 109      27.787 -24.161 -15.079  1.00 25.77           C  
ATOM   1027  OD1 ASP A 109      26.879 -23.403 -14.746  1.00 25.13           O  
ATOM   1028  OD2 ASP A 109      27.703 -25.519 -15.046  1.00 23.36           O  
ATOM   1029  H   ASP A 109      28.204 -24.342 -18.427  1.00 14.73           H  
ATOM   1030  HD2 ASP A 109      26.849 -25.833 -14.726  1.00 23.36           H  
ATOM   1031  N   ALA A 110      31.163 -25.895 -16.592  1.00 22.65           N  
ATOM   1032  CA  ALA A 110      31.674 -27.260 -16.539  1.00 23.38           C  
ATOM   1033  C   ALA A 110      31.598 -27.787 -15.095  1.00 25.74           C  
ATOM   1034  O   ALA A 110      32.581 -28.321 -14.581  1.00 34.18           O  
ATOM   1035  CB  ALA A 110      33.104 -27.265 -17.106  1.00 25.83           C  
ATOM   1036  H   ALA A 110      31.721 -25.203 -16.105  1.00 22.65           H  
ATOM   1037  N   GLY A 111      30.418 -27.631 -14.471  1.00 24.86           N  
ATOM   1038  CA  GLY A 111      30.149 -28.076 -13.108  1.00 27.57           C  
ATOM   1039  C   GLY A 111      30.386 -26.922 -12.132  1.00 23.26           C  
ATOM   1040  O   GLY A 111      30.092 -25.765 -12.438  1.00 22.63           O  
ATOM   1041  H   GLY A 111      29.663 -27.166 -14.955  1.00 24.86           H  
ATOM   1042  N   PHE A 112      30.857 -27.269 -10.925  1.00 28.15           N  
ATOM   1043  CA  PHE A 112      30.971 -26.373  -9.775  1.00 22.42           C  
ATOM   1044  C   PHE A 112      32.013 -26.878  -8.765  1.00 21.99           C  
ATOM   1045  O   PHE A 112      32.399 -28.047  -8.800  1.00 24.28           O  
ATOM   1046  CB  PHE A 112      29.575 -26.178  -9.130  1.00 17.03           C  
ATOM   1047  CG  PHE A 112      28.894 -27.441  -8.621  1.00 22.49           C  
ATOM   1048  CD1 PHE A 112      29.207 -27.958  -7.346  1.00 21.61           C  
ATOM   1049  CD2 PHE A 112      28.077 -28.202  -9.485  1.00 24.76           C  
ATOM   1050  CE1 PHE A 112      28.683 -29.179  -6.942  1.00 26.32           C  
ATOM   1051  CE2 PHE A 112      27.555 -29.414  -9.057  1.00 26.08           C  
ATOM   1052  CZ  PHE A 112      27.857 -29.901  -7.793  1.00 28.15           C  
ATOM   1053  H   PHE A 112      31.077 -28.239 -10.741  1.00 28.15           H  
ATOM   1054  N   VAL A 113      32.413 -25.971  -7.862  1.00 18.56           N  
ATOM   1055  CA  VAL A 113      33.294 -26.241  -6.729  1.00 20.42           C  
ATOM   1056  C   VAL A 113      32.555 -25.854  -5.438  1.00 22.09           C  
ATOM   1057  O   VAL A 113      32.078 -24.723  -5.329  1.00 22.22           O  
ATOM   1058  CB  VAL A 113      34.598 -25.395  -6.814  1.00 20.66           C  
ATOM   1059  CG1 VAL A 113      35.478 -25.430  -5.543  1.00 21.88           C  
ATOM   1060  CG2 VAL A 113      35.446 -25.794  -8.034  1.00 20.61           C  
ATOM   1061  H   VAL A 113      32.044 -25.030  -7.910  1.00 18.56           H  
ATOM   1062  N   ASP A 114      32.528 -26.791  -4.478  1.00 20.66           N  
ATOM   1063  CA  ASP A 114      32.082 -26.573  -3.102  1.00 21.45           C  
ATOM   1064  C   ASP A 114      33.276 -26.142  -2.243  1.00 26.74           C  
ATOM   1065  O   ASP A 114      34.331 -26.776  -2.283  1.00 26.78           O  
ATOM   1066  CB  ASP A 114      31.407 -27.822  -2.482  1.00 24.56           C  
ATOM   1067  CG  ASP A 114      30.100 -28.277  -3.155  1.00 26.56           C  
ATOM   1068  OD1 ASP A 114      29.449 -27.447  -3.826  1.00 23.65           O1-
ATOM   1069  OD2 ASP A 114      29.692 -29.426  -2.878  1.00 31.61           O  
ATOM   1070  H   ASP A 114      32.955 -27.691  -4.659  1.00 20.66           H  
ATOM   1071  N   ILE A 115      33.060 -25.069  -1.474  1.00 24.90           N  
ATOM   1072  CA  ILE A 115      34.032 -24.464  -0.568  1.00 20.55           C  
ATOM   1073  C   ILE A 115      33.836 -25.095   0.834  1.00 22.28           C  
ATOM   1074  O   ILE A 115      32.682 -25.259   1.232  1.00 21.57           O  
ATOM   1075  CB  ILE A 115      33.744 -22.934  -0.474  1.00 21.66           C  
ATOM   1076  CG1 ILE A 115      33.887 -22.240  -1.852  1.00 20.52           C  
ATOM   1077  CG2 ILE A 115      34.606 -22.186   0.568  1.00 18.47           C  
ATOM   1078  CD1 ILE A 115      33.057 -20.959  -1.973  1.00 21.60           C  
ATOM   1079  H   ILE A 115      32.148 -24.632  -1.486  1.00 24.90           H  
ATOM   1080  N   PRO A 116      34.929 -25.439   1.563  1.00 21.41           N  
ATOM   1081  CA  PRO A 116      34.869 -25.894   2.975  1.00 24.10           C  
ATOM   1082  C   PRO A 116      34.008 -25.029   3.918  1.00 23.31           C  
ATOM   1083  O   PRO A 116      33.953 -23.811   3.742  1.00 24.14           O  
ATOM   1084  CB  PRO A 116      36.340 -25.893   3.417  1.00 26.48           C  
ATOM   1085  CG  PRO A 116      37.116 -26.162   2.141  1.00 23.38           C  
ATOM   1086  CD  PRO A 116      36.311 -25.424   1.079  1.00 26.12           C  
ATOM   1087  N   LYS A 117      33.339 -25.685   4.883  1.00 20.94           N  
ATOM   1088  CA  LYS A 117      32.355 -25.095   5.802  1.00 21.39           C  
ATOM   1089  C   LYS A 117      32.992 -24.246   6.924  1.00 21.08           C  
ATOM   1090  O   LYS A 117      32.796 -24.523   8.107  1.00 23.36           O  
ATOM   1091  CB  LYS A 117      31.423 -26.207   6.335  1.00 23.39           C  
ATOM   1092  CG  LYS A 117      30.647 -26.927   5.218  1.00 22.63           C  
ATOM   1093  CD  LYS A 117      29.624 -27.941   5.744  1.00 25.72           C  
ATOM   1094  CE  LYS A 117      28.984 -28.751   4.604  1.00 25.64           C  
ATOM   1095  NZ  LYS A 117      27.915 -29.635   5.099  1.00 37.37           N1+
ATOM   1096  H   LYS A 117      33.454 -26.685   4.959  1.00 20.94           H  
ATOM   1097  HZ1 LYS A 117      27.196 -29.076   5.536  1.00 37.37           H  
ATOM   1098  HZ2 LYS A 117      27.517 -30.148   4.325  1.00 37.37           H  
ATOM   1099  HZ3 LYS A 117      28.295 -30.283   5.774  1.00 37.37           H  
ATOM   1100  N   GLN A 118      33.761 -23.230   6.509  1.00 23.19           N  
ATOM   1101  CA  GLN A 118      34.518 -22.300   7.336  1.00 22.39           C  
ATOM   1102  C   GLN A 118      34.450 -20.917   6.678  1.00 18.69           C  
ATOM   1103  O   GLN A 118      34.550 -20.820   5.454  1.00 20.20           O  
ATOM   1104  CB  GLN A 118      35.991 -22.762   7.426  1.00 26.77           C  
ATOM   1105  CG  GLN A 118      36.195 -24.096   8.172  1.00 22.66           C  
ATOM   1106  CD  GLN A 118      37.664 -24.514   8.265  1.00 30.67           C  
ATOM   1107  OE1 GLN A 118      38.486 -24.145   7.429  1.00 29.66           O  
ATOM   1108  NE2 GLN A 118      37.995 -25.320   9.276  1.00 23.89           N  
ATOM   1109  H   GLN A 118      33.855 -23.085   5.511  1.00 23.19           H  
ATOM   1110 HE22 GLN A 118      38.943 -25.653   9.372  1.00 23.89           H  
ATOM   1111 HE21 GLN A 118      37.297 -25.619   9.941  1.00 23.89           H  
ATOM   1112  N   GLU A 119      34.339 -19.867   7.505  1.00 18.38           N  
ATOM   1113  CA  GLU A 119      34.380 -18.470   7.061  1.00 17.37           C  
ATOM   1114  C   GLU A 119      35.760 -18.018   6.556  1.00 17.50           C  
ATOM   1115  O   GLU A 119      35.822 -17.112   5.726  1.00 18.47           O  
ATOM   1116  CB  GLU A 119      33.865 -17.556   8.182  1.00 17.92           C  
ATOM   1117  CG  GLU A 119      32.355 -17.728   8.413  1.00 18.83           C  
ATOM   1118  CD  GLU A 119      31.823 -16.686   9.389  1.00 20.05           C  
ATOM   1119  OE1 GLU A 119      32.033 -16.876  10.607  1.00 21.00           O1-
ATOM   1120  OE2 GLU A 119      31.204 -15.712   8.912  1.00 18.73           O  
ATOM   1121  H   GLU A 119      34.275 -20.015   8.502  1.00 18.38           H  
ATOM   1122  N   LYS A 120      36.830 -18.680   7.027  1.00 19.67           N  
ATOM   1123  CA  LYS A 120      38.197 -18.559   6.523  1.00 17.93           C  
ATOM   1124  C   LYS A 120      38.326 -19.017   5.057  1.00 16.82           C  
ATOM   1125  O   LYS A 120      38.978 -18.331   4.271  1.00 16.28           O  
ATOM   1126  CB  LYS A 120      39.127 -19.341   7.477  1.00 21.88           C  
ATOM   1127  CG  LYS A 120      40.601 -19.454   7.035  1.00 30.38           C  
ATOM   1128  CD  LYS A 120      41.531 -20.031   8.122  1.00 37.26           C  
ATOM   1129  CE  LYS A 120      41.142 -21.414   8.686  1.00 35.97           C  
ATOM   1130  NZ  LYS A 120      41.180 -22.481   7.668  1.00 37.82           N1+
ATOM   1131  H   LYS A 120      36.686 -19.379   7.743  1.00 19.67           H  
ATOM   1132  HZ1 LYS A 120      40.914 -23.359   8.092  1.00 37.82           H  
ATOM   1133  HZ2 LYS A 120      40.524 -22.268   6.929  1.00 37.82           H  
ATOM   1134  HZ3 LYS A 120      42.111 -22.562   7.288  1.00 37.82           H  
ATOM   1135  N   ALA A 121      37.679 -20.147   4.720  1.00 19.73           N  
ATOM   1136  CA  ALA A 121      37.624 -20.695   3.365  1.00 18.09           C  
ATOM   1137  C   ALA A 121      36.705 -19.889   2.432  1.00 14.28           C  
ATOM   1138  O   ALA A 121      37.027 -19.766   1.251  1.00 16.71           O  
ATOM   1139  CB  ALA A 121      37.185 -22.163   3.433  1.00 18.38           C  
ATOM   1140  H   ALA A 121      37.141 -20.639   5.419  1.00 19.73           H  
ATOM   1141  N   LEU A 122      35.609 -19.330   2.975  1.00 16.13           N  
ATOM   1142  CA  LEU A 122      34.696 -18.434   2.260  1.00 16.64           C  
ATOM   1143  C   LEU A 122      35.358 -17.093   1.895  1.00 13.70           C  
ATOM   1144  O   LEU A 122      35.086 -16.577   0.815  1.00 14.65           O  
ATOM   1145  CB  LEU A 122      33.401 -18.245   3.087  1.00 15.54           C  
ATOM   1146  CG  LEU A 122      32.283 -17.414   2.407  1.00 15.26           C  
ATOM   1147  CD1 LEU A 122      31.828 -18.022   1.067  1.00 15.61           C  
ATOM   1148  CD2 LEU A 122      31.099 -17.175   3.365  1.00 11.80           C  
ATOM   1149  H   LEU A 122      35.393 -19.502   3.948  1.00 16.13           H  
ATOM   1150  N   MET A 123      36.231 -16.572   2.775  1.00 13.43           N  
ATOM   1151  CA  MET A 123      36.975 -15.328   2.566  1.00 13.10           C  
ATOM   1152  C   MET A 123      37.997 -15.452   1.427  1.00 15.10           C  
ATOM   1153  O   MET A 123      38.074 -14.553   0.593  1.00 14.88           O  
ATOM   1154  CB  MET A 123      37.621 -14.878   3.895  1.00 15.99           C  
ATOM   1155  CG  MET A 123      38.508 -13.626   3.778  1.00 17.12           C  
ATOM   1156  SD  MET A 123      39.129 -12.947   5.336  1.00 21.56           S  
ATOM   1157  CE  MET A 123      40.259 -14.268   5.850  1.00 23.86           C  
ATOM   1158  H   MET A 123      36.395 -17.048   3.652  1.00 13.43           H  
ATOM   1159  N   LYS A 124      38.729 -16.578   1.409  1.00 15.30           N  
ATOM   1160  CA  LYS A 124      39.685 -16.946   0.364  1.00 16.63           C  
ATOM   1161  C   LYS A 124      39.015 -17.180  -0.999  1.00 14.95           C  
ATOM   1162  O   LYS A 124      39.577 -16.773  -2.015  1.00 16.32           O  
ATOM   1163  CB  LYS A 124      40.457 -18.201   0.812  1.00 20.66           C  
ATOM   1164  CG  LYS A 124      41.407 -17.939   1.990  1.00 33.81           C  
ATOM   1165  CD  LYS A 124      41.996 -19.236   2.558  1.00 37.92           C  
ATOM   1166  CE  LYS A 124      42.913 -18.979   3.762  1.00 32.94           C  
ATOM   1167  NZ  LYS A 124      43.505 -20.228   4.270  1.00 39.71           N1+
ATOM   1168  H   LYS A 124      38.598 -17.258   2.145  1.00 15.30           H  
ATOM   1169  HZ1 LYS A 124      44.058 -20.657   3.541  1.00 39.71           H  
ATOM   1170  HZ2 LYS A 124      44.099 -20.022   5.061  1.00 39.71           H  
ATOM   1171  HZ3 LYS A 124      42.771 -20.862   4.550  1.00 39.71           H  
ATOM   1172  N   ALA A 125      37.820 -17.797  -0.987  1.00 14.46           N  
ATOM   1173  CA  ALA A 125      36.993 -18.014  -2.170  1.00 19.59           C  
ATOM   1174  C   ALA A 125      36.490 -16.693  -2.766  1.00 15.34           C  
ATOM   1175  O   ALA A 125      36.750 -16.446  -3.939  1.00 14.72           O  
ATOM   1176  CB  ALA A 125      35.832 -18.958  -1.834  1.00 15.95           C  
ATOM   1177  H   ALA A 125      37.431 -18.112  -0.109  1.00 14.46           H  
ATOM   1178  N   VAL A 126      35.846 -15.843  -1.946  1.00 13.19           N  
ATOM   1179  CA  VAL A 126      35.357 -14.521  -2.350  1.00 13.72           C  
ATOM   1180  C   VAL A 126      36.481 -13.593  -2.856  1.00 14.64           C  
ATOM   1181  O   VAL A 126      36.269 -12.918  -3.856  1.00 16.86           O  
ATOM   1182  CB  VAL A 126      34.562 -13.816  -1.209  1.00 10.83           C  
ATOM   1183  CG1 VAL A 126      34.225 -12.330  -1.461  1.00 13.23           C  
ATOM   1184  CG2 VAL A 126      33.249 -14.556  -0.902  1.00 14.41           C  
ATOM   1185  H   VAL A 126      35.678 -16.105  -0.982  1.00 13.19           H  
ATOM   1186  N   ALA A 127      37.658 -13.606  -2.209  1.00 15.56           N  
ATOM   1187  CA  ALA A 127      38.806 -12.770  -2.568  1.00 12.83           C  
ATOM   1188  C   ALA A 127      39.450 -13.061  -3.936  1.00 14.97           C  
ATOM   1189  O   ALA A 127      40.029 -12.136  -4.508  1.00 21.34           O  
ATOM   1190  CB  ALA A 127      39.865 -12.874  -1.462  1.00 13.99           C  
ATOM   1191  H   ALA A 127      37.770 -14.188  -1.388  1.00 15.56           H  
ATOM   1192  N   THR A 128      39.364 -14.311  -4.424  1.00 14.66           N  
ATOM   1193  CA  THR A 128      40.104 -14.774  -5.605  1.00 18.10           C  
ATOM   1194  C   THR A 128      39.197 -15.195  -6.782  1.00 17.52           C  
ATOM   1195  O   THR A 128      39.639 -15.073  -7.926  1.00 21.88           O  
ATOM   1196  CB  THR A 128      41.016 -15.983  -5.250  1.00 17.90           C  
ATOM   1197  OG1 THR A 128      40.278 -17.130  -4.864  1.00 21.50           O  
ATOM   1198  CG2 THR A 128      42.041 -15.663  -4.148  1.00 18.80           C  
ATOM   1199  H   THR A 128      38.859 -15.015  -3.905  1.00 14.66           H  
ATOM   1200  HG1 THR A 128      40.000 -17.023  -3.949  1.00 21.50           H  
ATOM   1201  N   VAL A 129      37.974 -15.680  -6.510  1.00 14.87           N  
ATOM   1202  CA  VAL A 129      37.082 -16.253  -7.521  1.00 16.50           C  
ATOM   1203  C   VAL A 129      36.165 -15.190  -8.146  1.00 15.63           C  
ATOM   1204  O   VAL A 129      36.124 -15.077  -9.370  1.00 14.93           O  
ATOM   1205  CB  VAL A 129      36.201 -17.388  -6.918  1.00 15.30           C  
ATOM   1206  CG1 VAL A 129      35.069 -17.910  -7.819  1.00 14.60           C  
ATOM   1207  CG2 VAL A 129      37.063 -18.570  -6.440  1.00 15.88           C  
ATOM   1208  H   VAL A 129      37.665 -15.759  -5.549  1.00 14.87           H  
ATOM   1209  N   GLY A 130      35.430 -14.460  -7.296  1.00 12.81           N  
ATOM   1210  CA  GLY A 130      34.289 -13.645  -7.700  1.00 14.07           C  
ATOM   1211  C   GLY A 130      33.153 -13.869  -6.687  1.00 12.14           C  
ATOM   1212  O   GLY A 130      33.364 -14.515  -5.657  1.00 11.32           O  
ATOM   1213  H   GLY A 130      35.536 -14.609  -6.302  1.00 12.81           H  
ATOM   1214  N   PRO A 131      31.942 -13.335  -6.967  1.00 13.06           N  
ATOM   1215  CA  PRO A 131      30.723 -13.566  -6.168  1.00 12.22           C  
ATOM   1216  C   PRO A 131      30.358 -15.048  -5.934  1.00 12.61           C  
ATOM   1217  O   PRO A 131      30.183 -15.795  -6.896  1.00 12.84           O  
ATOM   1218  CB  PRO A 131      29.634 -12.801  -6.940  1.00 10.79           C  
ATOM   1219  CG  PRO A 131      30.391 -11.682  -7.629  1.00  9.73           C  
ATOM   1220  CD  PRO A 131      31.697 -12.354  -8.024  1.00 10.30           C  
ATOM   1221  N   ILE A 132      30.267 -15.441  -4.655  1.00 10.81           N  
ATOM   1222  CA  ILE A 132      30.033 -16.819  -4.219  1.00 10.14           C  
ATOM   1223  C   ILE A 132      28.558 -17.022  -3.817  1.00 11.87           C  
ATOM   1224  O   ILE A 132      28.036 -16.258  -3.004  1.00 12.32           O  
ATOM   1225  CB  ILE A 132      30.943 -17.160  -2.997  1.00 11.34           C  
ATOM   1226  CG1 ILE A 132      32.449 -17.011  -3.326  1.00 11.36           C  
ATOM   1227  CG2 ILE A 132      30.674 -18.541  -2.363  1.00 15.21           C  
ATOM   1228  CD1 ILE A 132      32.951 -17.824  -4.528  1.00 13.26           C  
ATOM   1229  H   ILE A 132      30.389 -14.757  -3.919  1.00 10.81           H  
ATOM   1230  N   SER A 133      27.935 -18.076  -4.370  1.00 11.18           N  
ATOM   1231  CA  SER A 133      26.614 -18.583  -3.989  1.00 12.36           C  
ATOM   1232  C   SER A 133      26.652 -19.195  -2.581  1.00 13.58           C  
ATOM   1233  O   SER A 133      27.445 -20.106  -2.363  1.00 13.49           O  
ATOM   1234  CB  SER A 133      26.173 -19.663  -5.005  1.00 12.93           C  
ATOM   1235  OG  SER A 133      25.354 -19.109  -6.004  1.00 11.86           O  
ATOM   1236  H   SER A 133      28.450 -18.665  -5.010  1.00 11.18           H  
ATOM   1237  HG  SER A 133      24.533 -18.811  -5.599  1.00 11.86           H  
ATOM   1238  N   VAL A 134      25.799 -18.706  -1.669  1.00 11.62           N  
ATOM   1239  CA  VAL A 134      25.704 -19.197  -0.292  1.00 12.02           C  
ATOM   1240  C   VAL A 134      24.234 -19.354   0.124  1.00 11.49           C  
ATOM   1241  O   VAL A 134      23.358 -18.709  -0.450  1.00 13.88           O  
ATOM   1242  CB  VAL A 134      26.380 -18.228   0.723  1.00 11.44           C  
ATOM   1243  CG1 VAL A 134      27.876 -18.028   0.436  1.00 13.88           C  
ATOM   1244  CG2 VAL A 134      25.667 -16.878   0.931  1.00 12.89           C  
ATOM   1245  H   VAL A 134      25.160 -17.960  -1.914  1.00 11.62           H  
ATOM   1246  N   ALA A 135      24.006 -20.172   1.159  1.00 13.33           N  
ATOM   1247  CA  ALA A 135      22.729 -20.265   1.858  1.00 15.74           C  
ATOM   1248  C   ALA A 135      22.841 -19.554   3.212  1.00 15.23           C  
ATOM   1249  O   ALA A 135      23.894 -19.613   3.844  1.00 16.44           O  
ATOM   1250  CB  ALA A 135      22.388 -21.744   2.052  1.00 18.49           C  
ATOM   1251  H   ALA A 135      24.781 -20.661   1.589  1.00 13.33           H  
ATOM   1252  N   ILE A 136      21.741 -18.928   3.651  1.00 15.46           N  
ATOM   1253  CA  ILE A 136      21.610 -18.316   4.972  1.00 15.47           C  
ATOM   1254  C   ILE A 136      20.230 -18.632   5.571  1.00 21.67           C  
ATOM   1255  O   ILE A 136      19.276 -18.885   4.836  1.00 17.58           O  
ATOM   1256  CB  ILE A 136      21.796 -16.766   4.940  1.00 15.89           C  
ATOM   1257  CG1 ILE A 136      20.794 -16.004   4.034  1.00 14.75           C  
ATOM   1258  CG2 ILE A 136      23.256 -16.391   4.623  1.00 14.59           C  
ATOM   1259  CD1 ILE A 136      20.767 -14.487   4.269  1.00 19.29           C  
ATOM   1260  H   ILE A 136      20.916 -18.893   3.066  1.00 15.46           H  
ATOM   1261  N   ASP A 137      20.154 -18.575   6.908  1.00 18.12           N  
ATOM   1262  CA  ASP A 137      18.912 -18.517   7.668  1.00 17.91           C  
ATOM   1263  C   ASP A 137      18.398 -17.064   7.600  1.00 24.37           C  
ATOM   1264  O   ASP A 137      19.079 -16.152   8.070  1.00 23.93           O  
ATOM   1265  CB  ASP A 137      19.125 -19.023   9.118  1.00 26.78           C  
ATOM   1266  CG  ASP A 137      17.883 -19.133  10.025  1.00 28.76           C  
ATOM   1267  OD1 ASP A 137      16.739 -18.981   9.538  1.00 29.69           O1-
ATOM   1268  OD2 ASP A 137      18.096 -19.432  11.219  1.00 27.61           O  
ATOM   1269  H   ASP A 137      21.001 -18.441   7.443  1.00 18.12           H  
ATOM   1270  N   ALA A 138      17.222 -16.898   6.982  1.00 16.78           N  
ATOM   1271  CA  ALA A 138      16.538 -15.630   6.735  1.00 24.25           C  
ATOM   1272  C   ALA A 138      15.105 -15.623   7.299  1.00 22.94           C  
ATOM   1273  O   ALA A 138      14.370 -14.668   7.045  1.00 27.90           O  
ATOM   1274  CB  ALA A 138      16.531 -15.394   5.221  1.00 22.78           C  
ATOM   1275  H   ALA A 138      16.756 -17.716   6.604  1.00 16.78           H  
ATOM   1276  N   GLY A 139      14.729 -16.678   8.044  1.00 27.71           N  
ATOM   1277  CA  GLY A 139      13.387 -16.924   8.575  1.00 25.12           C  
ATOM   1278  C   GLY A 139      13.130 -16.177   9.894  1.00 32.70           C  
ATOM   1279  O   GLY A 139      12.559 -16.764  10.812  1.00 42.00           O  
ATOM   1280  H   GLY A 139      15.406 -17.410   8.215  1.00 27.71           H  
ATOM   1281  N   HIS A 140      13.565 -14.910  10.000  1.00 28.60           N  
ATOM   1282  CA  HIS A 140      13.412 -14.053  11.177  1.00 20.25           C  
ATOM   1283  C   HIS A 140      12.878 -12.678  10.739  1.00 29.27           C  
ATOM   1284  O   HIS A 140      13.217 -12.209   9.652  1.00 24.68           O  
ATOM   1285  CB  HIS A 140      14.774 -13.928  11.896  1.00 21.27           C  
ATOM   1286  CG  HIS A 140      15.335 -15.240  12.400  1.00 24.60           C  
ATOM   1287  ND1 HIS A 140      15.070 -15.726  13.672  1.00 26.15           N1+
ATOM   1288  CD2 HIS A 140      16.141 -16.175  11.774  1.00 26.17           C  
ATOM   1289  CE1 HIS A 140      15.684 -16.905  13.773  1.00 28.02           C  
ATOM   1290  NE2 HIS A 140      16.343 -17.217  12.661  1.00 27.26           N  
ATOM   1291  H   HIS A 140      14.014 -14.480   9.202  1.00 28.60           H  
ATOM   1292  HD1 HIS A 140      14.503 -15.284  14.384  1.00 26.15           H  
ATOM   1293  HE2 HIS A 140      16.876 -18.061  12.481  1.00 27.26           H  
ATOM   1294  N   GLU A 141      12.057 -12.054  11.604  1.00 20.91           N  
ATOM   1295  CA  GLU A 141      11.417 -10.750  11.376  1.00 20.93           C  
ATOM   1296  C   GLU A 141      12.407  -9.586  11.181  1.00 21.04           C  
ATOM   1297  O   GLU A 141      12.143  -8.697  10.372  1.00 24.84           O  
ATOM   1298  CB  GLU A 141      10.406 -10.469  12.513  1.00 19.91           C  
ATOM   1299  CG  GLU A 141       9.723  -9.085  12.451  1.00 30.07           C  
ATOM   1300  CD  GLU A 141       8.746  -8.859  13.606  1.00 42.29           C  
ATOM   1301  OE1 GLU A 141       7.561  -9.221  13.437  1.00 34.68           O1-
ATOM   1302  OE2 GLU A 141       9.191  -8.303  14.635  1.00 43.49           O  
ATOM   1303  H   GLU A 141      11.837 -12.503  12.484  1.00 20.91           H  
ATOM   1304  N   SER A 142      13.534  -9.624  11.908  1.00 21.40           N  
ATOM   1305  CA  SER A 142      14.626  -8.654  11.816  1.00 24.03           C  
ATOM   1306  C   SER A 142      15.291  -8.590  10.426  1.00 15.11           C  
ATOM   1307  O   SER A 142      15.785  -7.525  10.060  1.00 22.79           O  
ATOM   1308  CB  SER A 142      15.640  -8.959  12.936  1.00 20.24           C  
ATOM   1309  OG  SER A 142      16.330 -10.165  12.682  1.00 19.72           O  
ATOM   1310  H   SER A 142      13.668 -10.377  12.571  1.00 21.40           H  
ATOM   1311  HG  SER A 142      16.484 -10.619  13.520  1.00 19.72           H  
ATOM   1312  N   PHE A 143      15.278  -9.712   9.680  1.00 23.72           N  
ATOM   1313  CA  PHE A 143      15.788  -9.794   8.313  1.00 20.08           C  
ATOM   1314  C   PHE A 143      14.853  -9.076   7.323  1.00 20.24           C  
ATOM   1315  O   PHE A 143      15.358  -8.380   6.448  1.00 21.91           O  
ATOM   1316  CB  PHE A 143      16.043 -11.270   7.935  1.00 20.29           C  
ATOM   1317  CG  PHE A 143      16.797 -11.492   6.636  1.00 23.03           C  
ATOM   1318  CD1 PHE A 143      18.199 -11.335   6.589  1.00 22.36           C  
ATOM   1319  CD2 PHE A 143      16.097 -11.713   5.433  1.00 19.53           C  
ATOM   1320  CE1 PHE A 143      18.871 -11.464   5.381  1.00 18.45           C  
ATOM   1321  CE2 PHE A 143      16.789 -11.844   4.235  1.00 16.82           C  
ATOM   1322  CZ  PHE A 143      18.172 -11.726   4.211  1.00 16.04           C  
ATOM   1323  H   PHE A 143      14.848 -10.549  10.049  1.00 23.72           H  
ATOM   1324  N   LEU A 144      13.523  -9.193   7.512  1.00 23.87           N  
ATOM   1325  CA  LEU A 144      12.504  -8.465   6.740  1.00 18.55           C  
ATOM   1326  C   LEU A 144      12.594  -6.940   6.930  1.00 23.76           C  
ATOM   1327  O   LEU A 144      12.420  -6.205   5.959  1.00 26.89           O  
ATOM   1328  CB  LEU A 144      11.080  -8.927   7.137  1.00 26.78           C  
ATOM   1329  CG  LEU A 144      10.754 -10.420   6.912  1.00 23.08           C  
ATOM   1330  CD1 LEU A 144       9.465 -10.823   7.662  1.00 23.19           C  
ATOM   1331  CD2 LEU A 144      10.705 -10.790   5.414  1.00 25.37           C  
ATOM   1332  H   LEU A 144      13.180  -9.767   8.269  1.00 23.87           H  
ATOM   1333  N   PHE A 145      12.858  -6.505   8.175  1.00 17.72           N  
ATOM   1334  CA  PHE A 145      12.874  -5.100   8.588  1.00 22.18           C  
ATOM   1335  C   PHE A 145      14.283  -4.480   8.614  1.00 21.94           C  
ATOM   1336  O   PHE A 145      14.423  -3.367   9.122  1.00 24.05           O  
ATOM   1337  CB  PHE A 145      12.175  -4.964   9.961  1.00 18.21           C  
ATOM   1338  CG  PHE A 145      10.718  -5.396  10.054  1.00 26.73           C  
ATOM   1339  CD1 PHE A 145       9.855  -5.397   8.932  1.00 24.52           C  
ATOM   1340  CD2 PHE A 145      10.165  -5.638  11.329  1.00 26.04           C  
ATOM   1341  CE1 PHE A 145       8.513  -5.716   9.085  1.00 20.97           C  
ATOM   1342  CE2 PHE A 145       8.816  -5.934  11.463  1.00 26.96           C  
ATOM   1343  CZ  PHE A 145       7.996  -5.987  10.344  1.00 18.60           C  
ATOM   1344  H   PHE A 145      12.982  -7.184   8.915  1.00 17.72           H  
ATOM   1345  N   TYR A 146      15.293  -5.173   8.056  1.00 24.75           N  
ATOM   1346  CA  TYR A 146      16.652  -4.655   7.878  1.00 21.48           C  
ATOM   1347  C   TYR A 146      16.666  -3.425   6.947  1.00 21.68           C  
ATOM   1348  O   TYR A 146      15.973  -3.436   5.929  1.00 24.31           O  
ATOM   1349  CB  TYR A 146      17.569  -5.792   7.368  1.00 22.33           C  
ATOM   1350  CG  TYR A 146      18.974  -5.340   7.013  1.00 21.78           C  
ATOM   1351  CD1 TYR A 146      19.951  -5.184   8.018  1.00 19.73           C  
ATOM   1352  CD2 TYR A 146      19.278  -4.987   5.682  1.00 20.92           C  
ATOM   1353  CE1 TYR A 146      21.220  -4.666   7.694  1.00 16.98           C  
ATOM   1354  CE2 TYR A 146      20.526  -4.420   5.372  1.00 19.29           C  
ATOM   1355  CZ  TYR A 146      21.504  -4.274   6.371  1.00 15.22           C  
ATOM   1356  OH  TYR A 146      22.723  -3.758   6.044  1.00 16.78           O  
ATOM   1357  H   TYR A 146      15.111  -6.087   7.667  1.00 24.75           H  
ATOM   1358  HH  TYR A 146      23.290  -3.621   6.813  1.00 16.78           H  
ATOM   1359  N   LYS A 147      17.453  -2.400   7.315  1.00 17.39           N  
ATOM   1360  CA  LYS A 147      17.560  -1.137   6.579  1.00 24.40           C  
ATOM   1361  C   LYS A 147      19.021  -0.740   6.341  1.00 21.79           C  
ATOM   1362  O   LYS A 147      19.340  -0.341   5.223  1.00 23.90           O  
ATOM   1363  CB  LYS A 147      16.802  -0.016   7.322  1.00 26.54           C  
ATOM   1364  CG  LYS A 147      15.282  -0.239   7.368  1.00 33.21           C  
ATOM   1365  CD  LYS A 147      14.530   0.881   8.095  1.00 32.33           C  
ATOM   1366  CE  LYS A 147      13.029   0.571   8.215  1.00 28.34           C  
ATOM   1367  NZ  LYS A 147      12.306   1.641   8.922  1.00 15.68           N1+
ATOM   1368  H   LYS A 147      18.000  -2.473   8.160  1.00 17.39           H  
ATOM   1369  HZ1 LYS A 147      12.424   2.514   8.421  1.00 15.68           H  
ATOM   1370  HZ2 LYS A 147      11.323   1.413   8.972  1.00 15.68           H  
ATOM   1371  HZ3 LYS A 147      12.677   1.740   9.856  1.00 15.68           H  
ATOM   1372  N   GLU A 148      19.871  -0.856   7.375  1.00 20.74           N  
ATOM   1373  CA  GLU A 148      21.300  -0.542   7.319  1.00 19.54           C  
ATOM   1374  C   GLU A 148      22.041  -1.136   8.528  1.00 19.80           C  
ATOM   1375  O   GLU A 148      21.437  -1.823   9.354  1.00 18.71           O  
ATOM   1376  CB  GLU A 148      21.544   0.983   7.167  1.00 21.04           C  
ATOM   1377  CG  GLU A 148      21.131   1.844   8.390  1.00 20.74           C  
ATOM   1378  CD  GLU A 148      21.631   3.299   8.379  1.00 25.10           C  
ATOM   1379  OE1 GLU A 148      21.238   4.022   9.320  1.00 20.12           O1-
ATOM   1380  OE2 GLU A 148      22.404   3.676   7.468  1.00 31.87           O  
ATOM   1381  H   GLU A 148      19.542  -1.192   8.268  1.00 20.74           H  
ATOM   1382  N   GLY A 149      23.354  -0.855   8.591  1.00 20.55           N  
ATOM   1383  CA  GLY A 149      24.271  -1.357   9.613  1.00 18.29           C  
ATOM   1384  C   GLY A 149      24.613  -2.827   9.347  1.00 16.93           C  
ATOM   1385  O   GLY A 149      24.280  -3.369   8.295  1.00 16.57           O  
ATOM   1386  H   GLY A 149      23.761  -0.272   7.875  1.00 20.55           H  
ATOM   1387  N   ILE A 150      25.286  -3.476  10.308  1.00 14.91           N  
ATOM   1388  CA  ILE A 150      25.606  -4.900  10.238  1.00 12.49           C  
ATOM   1389  C   ILE A 150      24.445  -5.702  10.851  1.00 17.76           C  
ATOM   1390  O   ILE A 150      24.029  -5.413  11.973  1.00 18.51           O  
ATOM   1391  CB  ILE A 150      26.932  -5.244  10.973  1.00 12.90           C  
ATOM   1392  CG1 ILE A 150      28.096  -4.446  10.343  1.00 13.16           C  
ATOM   1393  CG2 ILE A 150      27.250  -6.759  10.971  1.00 16.06           C  
ATOM   1394  CD1 ILE A 150      29.443  -4.641  11.039  1.00 13.15           C  
ATOM   1395  H   ILE A 150      25.536  -3.003  11.167  1.00 14.91           H  
ATOM   1396  N   TYR A 151      23.949  -6.690  10.093  1.00 16.58           N  
ATOM   1397  CA  TYR A 151      22.882  -7.586  10.513  1.00 17.93           C  
ATOM   1398  C   TYR A 151      23.413  -8.667  11.467  1.00 18.91           C  
ATOM   1399  O   TYR A 151      24.303  -9.426  11.080  1.00 16.16           O  
ATOM   1400  CB  TYR A 151      22.208  -8.208   9.272  1.00 16.90           C  
ATOM   1401  CG  TYR A 151      21.069  -9.145   9.625  1.00 16.93           C  
ATOM   1402  CD1 TYR A 151      19.861  -8.607  10.107  1.00 20.57           C  
ATOM   1403  CD2 TYR A 151      21.236 -10.545   9.560  1.00 12.59           C  
ATOM   1404  CE1 TYR A 151      18.838  -9.463  10.545  1.00 17.48           C  
ATOM   1405  CE2 TYR A 151      20.203 -11.403   9.983  1.00 22.44           C  
ATOM   1406  CZ  TYR A 151      19.006 -10.858  10.484  1.00 17.61           C  
ATOM   1407  OH  TYR A 151      18.014 -11.678  10.928  1.00 22.89           O  
ATOM   1408  H   TYR A 151      24.368  -6.883   9.191  1.00 16.58           H  
ATOM   1409  HH  TYR A 151      17.313 -11.197  11.383  1.00 22.89           H  
ATOM   1410  N   PHE A 152      22.805  -8.746  12.660  1.00 19.06           N  
ATOM   1411  CA  PHE A 152      23.027  -9.821  13.620  1.00 16.99           C  
ATOM   1412  C   PHE A 152      21.702 -10.215  14.286  1.00 18.74           C  
ATOM   1413  O   PHE A 152      20.949  -9.344  14.724  1.00 22.26           O  
ATOM   1414  CB  PHE A 152      24.130  -9.444  14.629  1.00 16.78           C  
ATOM   1415  CG  PHE A 152      24.520 -10.565  15.581  1.00 20.63           C  
ATOM   1416  CD1 PHE A 152      25.335 -11.622  15.122  1.00 16.84           C  
ATOM   1417  CD2 PHE A 152      23.947 -10.653  16.868  1.00 25.55           C  
ATOM   1418  CE1 PHE A 152      25.614 -12.699  15.953  1.00 21.32           C  
ATOM   1419  CE2 PHE A 152      24.241 -11.738  17.684  1.00 27.59           C  
ATOM   1420  CZ  PHE A 152      25.073 -12.753  17.230  1.00 21.19           C  
ATOM   1421  H   PHE A 152      22.082  -8.079  12.901  1.00 19.06           H  
ATOM   1422  N   GLU A 153      21.475 -11.532  14.359  1.00 17.63           N  
ATOM   1423  CA  GLU A 153      20.321 -12.182  14.962  1.00 26.97           C  
ATOM   1424  C   GLU A 153      20.852 -13.284  15.900  1.00 24.68           C  
ATOM   1425  O   GLU A 153      21.413 -14.257  15.397  1.00 24.11           O  
ATOM   1426  CB  GLU A 153      19.443 -12.743  13.817  1.00 25.52           C  
ATOM   1427  CG  GLU A 153      18.260 -13.654  14.222  1.00 25.70           C  
ATOM   1428  CD  GLU A 153      17.290 -13.010  15.221  1.00 22.33           C  
ATOM   1429  OE1 GLU A 153      16.527 -12.117  14.799  1.00 25.18           O1-
ATOM   1430  OE2 GLU A 153      17.320 -13.411  16.403  1.00 33.54           O  
ATOM   1431  H   GLU A 153      22.160 -12.168  13.969  1.00 17.63           H  
ATOM   1432  N   PRO A 154      20.682 -13.131  17.235  1.00 24.99           N  
ATOM   1433  CA  PRO A 154      21.036 -14.178  18.218  1.00 25.80           C  
ATOM   1434  C   PRO A 154      20.433 -15.584  18.001  1.00 22.50           C  
ATOM   1435  O   PRO A 154      21.059 -16.558  18.416  1.00 26.87           O  
ATOM   1436  CB  PRO A 154      20.579 -13.585  19.562  1.00 23.34           C  
ATOM   1437  CG  PRO A 154      20.637 -12.082  19.362  1.00 26.65           C  
ATOM   1438  CD  PRO A 154      20.225 -11.912  17.907  1.00 24.96           C  
ATOM   1439  N   ASP A 155      19.248 -15.663  17.369  1.00 23.77           N  
ATOM   1440  CA  ASP A 155      18.475 -16.892  17.157  1.00 29.76           C  
ATOM   1441  C   ASP A 155      18.775 -17.569  15.793  1.00 33.17           C  
ATOM   1442  O   ASP A 155      18.135 -18.575  15.484  1.00 29.53           O  
ATOM   1443  CB  ASP A 155      16.958 -16.585  17.317  1.00 34.39           C  
ATOM   1444  CG  ASP A 155      16.004 -17.764  17.593  1.00 44.98           C  
ATOM   1445  OD1 ASP A 155      16.445 -18.778  18.179  1.00 49.85           O1-
ATOM   1446  OD2 ASP A 155      14.797 -17.573  17.321  1.00 50.81           O  
ATOM   1447  H   ASP A 155      18.792 -14.812  17.065  1.00 23.77           H  
ATOM   1448  N   CYS A 156      19.719 -17.041  14.987  1.00 25.03           N  
ATOM   1449  CA  CYS A 156      20.112 -17.642  13.704  1.00 27.75           C  
ATOM   1450  C   CYS A 156      20.820 -18.996  13.897  1.00 27.25           C  
ATOM   1451  O   CYS A 156      21.693 -19.109  14.759  1.00 31.36           O  
ATOM   1452  CB  CYS A 156      20.987 -16.673  12.875  1.00 24.11           C  
ATOM   1453  SG  CYS A 156      20.203 -16.083  11.349  1.00 23.78           S  
ATOM   1454  H   CYS A 156      20.226 -16.217  15.280  1.00 25.03           H  
ATOM   1455  N   SER A 157      20.437 -19.980  13.070  1.00 28.73           N  
ATOM   1456  CA  SER A 157      21.005 -21.325  13.046  1.00 24.65           C  
ATOM   1457  C   SER A 157      22.169 -21.390  12.047  1.00 28.27           C  
ATOM   1458  O   SER A 157      22.016 -20.957  10.905  1.00 29.42           O  
ATOM   1459  CB  SER A 157      19.892 -22.330  12.683  1.00 33.51           C  
ATOM   1460  OG  SER A 157      20.377 -23.660  12.678  1.00 30.02           O  
ATOM   1461  H   SER A 157      19.705 -19.802  12.390  1.00 28.73           H  
ATOM   1462  HG  SER A 157      19.628 -24.258  12.593  1.00 30.02           H  
ATOM   1463  N  ASER A 158      23.296 -21.965  12.497  0.69 25.73           N  
ATOM   1464  N  BSER A 158      23.212 -21.875  12.342  0.31 25.84           N  
ATOM   1465  CA ASER A 158      24.503 -22.179  11.695  0.69 27.74           C  
ATOM   1466  CA BSER A 158      24.361 -22.059  11.465  0.31 27.78           C  
ATOM   1467  C  ASER A 158      24.396 -23.351  10.699  0.69 30.00           C  
ATOM   1468  C  BSER A 158      24.315 -23.374  10.699  0.31 30.04           C  
ATOM   1469  O  ASER A 158      25.238 -23.439   9.804  0.69 32.06           O  
ATOM   1470  O  BSER A 158      25.226 -23.649   9.913  0.31 31.99           O  
ATOM   1471  CB ASER A 158      25.699 -22.398  12.643  0.69 28.90           C  
ATOM   1472  CB BSER A 158      25.662 -21.978  12.272  0.31 28.90           C  
ATOM   1473  OG ASER A 158      26.075 -21.185  13.261  0.69 28.53           O  
ATOM   1474  OG BSER A 158      25.791 -23.087  13.144  0.31 32.48           O  
ATOM   1475  H  ASER A 158      23.337 -22.296  13.450  0.69 25.73           H  
ATOM   1476  H  BSER A 158      23.241 -22.317  13.250  0.31 25.84           H  
ATOM   1477  HG ASER A 158      26.504 -20.627  12.603  0.69 28.53           H  
ATOM   1478  HG BSER A 158      26.611 -23.013  13.637  0.31 32.48           H  
ATOM   1479  N   GLU A 159      23.406 -24.241  10.887  1.00 33.85           N  
ATOM   1480  CA  GLU A 159      23.276 -25.504  10.153  1.00 38.32           C  
ATOM   1481  C   GLU A 159      21.967 -25.594   9.352  1.00 23.28           C  
ATOM   1482  O   GLU A 159      21.933 -26.337   8.371  1.00 36.51           O  
ATOM   1483  CB  GLU A 159      23.373 -26.686  11.149  1.00 41.61           C  
ATOM   1484  CG  GLU A 159      24.583 -26.656  12.117  1.00 36.78           C  
ATOM   1485  CD  GLU A 159      25.969 -26.571  11.454  1.00 47.04           C  
ATOM   1486  OE1 GLU A 159      26.828 -25.868  12.032  1.00 49.30           O1-
ATOM   1487  OE2 GLU A 159      26.164 -27.205  10.392  1.00 49.93           O  
ATOM   1488  H   GLU A 159      22.749 -24.096  11.640  1.00 33.85           H  
ATOM   1489  N   ASP A 160      20.929 -24.846   9.766  1.00 29.03           N  
ATOM   1490  CA  ASP A 160      19.601 -24.844   9.150  1.00 35.34           C  
ATOM   1491  C   ASP A 160      19.414 -23.523   8.392  1.00 31.27           C  
ATOM   1492  O   ASP A 160      18.952 -22.541   8.973  1.00 29.97           O  
ATOM   1493  CB  ASP A 160      18.455 -25.073  10.176  1.00 36.71           C  
ATOM   1494  CG  ASP A 160      18.577 -26.320  11.073  1.00 45.73           C  
ATOM   1495  OD1 ASP A 160      19.186 -27.323  10.638  1.00 46.92           O1-
ATOM   1496  OD2 ASP A 160      17.924 -26.297  12.140  1.00 51.02           O  
ATOM   1497  H   ASP A 160      21.036 -24.253  10.577  1.00 29.03           H  
ATOM   1498  N   MET A 161      19.790 -23.532   7.105  1.00 30.88           N  
ATOM   1499  CA  MET A 161      19.604 -22.421   6.170  1.00 25.60           C  
ATOM   1500  C   MET A 161      18.366 -22.680   5.299  1.00 23.84           C  
ATOM   1501  O   MET A 161      18.055 -23.839   5.017  1.00 26.74           O  
ATOM   1502  CB  MET A 161      20.857 -22.266   5.283  1.00 22.79           C  
ATOM   1503  CG  MET A 161      22.172 -22.049   6.055  1.00 25.56           C  
ATOM   1504  SD  MET A 161      23.058 -23.539   6.591  1.00 26.41           S  
ATOM   1505  CE  MET A 161      23.647 -24.176   5.001  1.00 26.25           C  
ATOM   1506  H   MET A 161      20.179 -24.377   6.712  1.00 30.88           H  
ATOM   1507  N   ASP A 162      17.701 -21.596   4.872  1.00 22.00           N  
ATOM   1508  CA  ASP A 162      16.455 -21.651   4.100  1.00 21.31           C  
ATOM   1509  C   ASP A 162      16.471 -20.728   2.867  1.00 25.25           C  
ATOM   1510  O   ASP A 162      15.456 -20.694   2.176  1.00 21.16           O  
ATOM   1511  CB  ASP A 162      15.193 -21.397   4.980  1.00 23.78           C  
ATOM   1512  CG  ASP A 162      15.028 -20.026   5.675  1.00 28.89           C  
ATOM   1513  OD1 ASP A 162      15.917 -19.156   5.554  1.00 24.18           O1-
ATOM   1514  OD2 ASP A 162      13.983 -19.864   6.342  1.00 24.03           O  
ATOM   1515  H   ASP A 162      18.004 -20.672   5.151  1.00 22.00           H  
ATOM   1516  N   HIS A 163      17.561 -19.977   2.626  1.00 19.39           N  
ATOM   1517  CA  HIS A 163      17.565 -18.868   1.673  1.00 16.26           C  
ATOM   1518  C   HIS A 163      18.893 -18.757   0.924  1.00 15.95           C  
ATOM   1519  O   HIS A 163      19.893 -18.368   1.522  1.00 19.88           O  
ATOM   1520  CB  HIS A 163      17.205 -17.570   2.429  1.00 17.15           C  
ATOM   1521  CG  HIS A 163      17.003 -16.333   1.590  1.00 17.64           C  
ATOM   1522  ND1 HIS A 163      16.397 -16.365   0.333  1.00 19.18           N  
ATOM   1523  CD2 HIS A 163      17.332 -15.026   1.885  1.00 13.35           C  
ATOM   1524  CE1 HIS A 163      16.379 -15.107  -0.078  1.00 20.72           C  
ATOM   1525  NE2 HIS A 163      16.911 -14.271   0.809  1.00 17.57           N  
ATOM   1526  H   HIS A 163      18.361 -20.037   3.240  1.00 19.39           H  
ATOM   1527  HE2 HIS A 163      17.010 -13.271   0.688  1.00 17.57           H  
ATOM   1528  N   GLY A 164      18.853 -19.044  -0.388  1.00 13.54           N  
ATOM   1529  CA  GLY A 164      19.966 -18.840  -1.310  1.00 13.38           C  
ATOM   1530  C   GLY A 164      20.135 -17.338  -1.574  1.00 12.87           C  
ATOM   1531  O   GLY A 164      19.165 -16.653  -1.896  1.00 13.68           O  
ATOM   1532  H   GLY A 164      17.975 -19.330  -0.798  1.00 13.54           H  
ATOM   1533  N   VAL A 165      21.379 -16.850  -1.461  1.00 12.69           N  
ATOM   1534  CA  VAL A 165      21.804 -15.465  -1.685  1.00 11.31           C  
ATOM   1535  C   VAL A 165      23.257 -15.446  -2.217  1.00 10.91           C  
ATOM   1536  O   VAL A 165      23.915 -16.486  -2.231  1.00 11.80           O  
ATOM   1537  CB  VAL A 165      21.717 -14.607  -0.386  1.00 11.27           C  
ATOM   1538  CG1 VAL A 165      20.275 -14.392   0.099  1.00 12.74           C  
ATOM   1539  CG2 VAL A 165      22.615 -15.100   0.764  1.00 13.40           C  
ATOM   1540  H   VAL A 165      22.124 -17.482  -1.191  1.00 12.69           H  
ATOM   1541  N   LEU A 166      23.728 -14.279  -2.684  1.00 10.38           N  
ATOM   1542  CA  LEU A 166      25.034 -14.125  -3.332  1.00  9.73           C  
ATOM   1543  C   LEU A 166      25.924 -13.180  -2.507  1.00 13.47           C  
ATOM   1544  O   LEU A 166      25.583 -12.007  -2.383  1.00 13.23           O  
ATOM   1545  CB  LEU A 166      24.788 -13.596  -4.767  1.00 11.27           C  
ATOM   1546  CG  LEU A 166      26.058 -13.337  -5.608  1.00  9.68           C  
ATOM   1547  CD1 LEU A 166      26.742 -14.664  -5.984  1.00 11.28           C  
ATOM   1548  CD2 LEU A 166      25.758 -12.455  -6.836  1.00 10.48           C  
ATOM   1549  H   LEU A 166      23.157 -13.447  -2.632  1.00 10.38           H  
ATOM   1550  N   VAL A 167      27.070 -13.681  -2.014  1.00 10.64           N  
ATOM   1551  CA  VAL A 167      28.119 -12.875  -1.378  1.00 10.26           C  
ATOM   1552  C   VAL A 167      28.968 -12.211  -2.479  1.00 11.41           C  
ATOM   1553  O   VAL A 167      29.754 -12.904  -3.121  1.00 12.71           O  
ATOM   1554  CB  VAL A 167      29.074 -13.733  -0.489  1.00  9.50           C  
ATOM   1555  CG1 VAL A 167      30.218 -12.921   0.146  1.00 13.40           C  
ATOM   1556  CG2 VAL A 167      28.333 -14.466   0.634  1.00 12.73           C  
ATOM   1557  H   VAL A 167      27.304 -14.652  -2.183  1.00 10.64           H  
ATOM   1558  N   VAL A 168      28.796 -10.894  -2.676  1.00  9.63           N  
ATOM   1559  CA  VAL A 168      29.528 -10.097  -3.669  1.00  9.24           C  
ATOM   1560  C   VAL A 168      30.825  -9.464  -3.117  1.00 11.24           C  
ATOM   1561  O   VAL A 168      31.477  -8.714  -3.845  1.00 13.18           O  
ATOM   1562  CB  VAL A 168      28.646  -8.954  -4.247  1.00 12.23           C  
ATOM   1563  CG1 VAL A 168      27.415  -9.510  -4.977  1.00 11.69           C  
ATOM   1564  CG2 VAL A 168      28.249  -7.861  -3.235  1.00 14.17           C  
ATOM   1565  H   VAL A 168      28.149 -10.383  -2.090  1.00  9.63           H  
ATOM   1566  N   GLY A 169      31.178  -9.750  -1.855  1.00 10.15           N  
ATOM   1567  CA  GLY A 169      32.339  -9.151  -1.216  1.00 10.29           C  
ATOM   1568  C   GLY A 169      32.203  -9.243   0.304  1.00 10.63           C  
ATOM   1569  O   GLY A 169      31.388  -9.993   0.841  1.00 11.41           O  
ATOM   1570  H   GLY A 169      30.599 -10.357  -1.291  1.00 10.15           H  
ATOM   1571  N   TYR A 170      33.037  -8.455   0.990  1.00 12.66           N  
ATOM   1572  CA  TYR A 170      33.079  -8.304   2.441  1.00 12.66           C  
ATOM   1573  C   TYR A 170      33.829  -7.009   2.780  1.00 11.26           C  
ATOM   1574  O   TYR A 170      34.616  -6.520   1.972  1.00 13.47           O  
ATOM   1575  CB  TYR A 170      33.700  -9.557   3.108  1.00 10.95           C  
ATOM   1576  CG  TYR A 170      35.118  -9.907   2.699  1.00 11.67           C  
ATOM   1577  CD1 TYR A 170      36.206  -9.258   3.314  1.00 12.91           C  
ATOM   1578  CD2 TYR A 170      35.354 -10.889   1.715  1.00 11.41           C  
ATOM   1579  CE1 TYR A 170      37.520  -9.576   2.938  1.00 13.89           C  
ATOM   1580  CE2 TYR A 170      36.672 -11.207   1.334  1.00 13.00           C  
ATOM   1581  CZ  TYR A 170      37.756 -10.548   1.946  1.00 17.91           C  
ATOM   1582  OH  TYR A 170      39.034 -10.857   1.584  1.00 15.13           O  
ATOM   1583  H   TYR A 170      33.673  -7.852   0.482  1.00 12.66           H  
ATOM   1584  HH  TYR A 170      39.686 -10.334   2.062  1.00 15.13           H  
ATOM   1585  N   GLY A 171      33.579  -6.475   3.978  1.00 12.02           N  
ATOM   1586  CA  GLY A 171      34.214  -5.247   4.432  1.00 13.12           C  
ATOM   1587  C   GLY A 171      34.149  -5.184   5.954  1.00 13.07           C  
ATOM   1588  O   GLY A 171      33.942  -6.191   6.633  1.00 11.11           O  
ATOM   1589  H   GLY A 171      32.935  -6.929   4.614  1.00 12.02           H  
ATOM   1590  N   PHE A 172      34.349  -3.968   6.475  1.00 13.42           N  
ATOM   1591  CA  PHE A 172      34.281  -3.653   7.896  1.00 15.13           C  
ATOM   1592  C   PHE A 172      33.866  -2.187   8.087  1.00 13.07           C  
ATOM   1593  O   PHE A 172      34.074  -1.360   7.197  1.00 13.63           O  
ATOM   1594  CB  PHE A 172      35.631  -3.984   8.580  1.00 12.03           C  
ATOM   1595  CG  PHE A 172      36.800  -3.084   8.204  1.00 14.72           C  
ATOM   1596  CD1 PHE A 172      37.528  -3.331   7.021  1.00 16.99           C  
ATOM   1597  CD2 PHE A 172      37.048  -1.895   8.925  1.00 14.21           C  
ATOM   1598  CE1 PHE A 172      38.507  -2.438   6.609  1.00 20.06           C  
ATOM   1599  CE2 PHE A 172      38.029  -1.012   8.493  1.00 18.37           C  
ATOM   1600  CZ  PHE A 172      38.757  -1.284   7.341  1.00 19.48           C  
ATOM   1601  H   PHE A 172      34.523  -3.183   5.860  1.00 13.42           H  
ATOM   1602  N   GLU A 173      33.311  -1.900   9.272  1.00 10.40           N  
ATOM   1603  CA  GLU A 173      32.924  -0.567   9.726  1.00 10.62           C  
ATOM   1604  C   GLU A 173      32.751  -0.600  11.248  1.00 10.64           C  
ATOM   1605  O   GLU A 173      32.310  -1.615  11.784  1.00 10.42           O  
ATOM   1606  CB  GLU A 173      31.644  -0.102   8.994  1.00 14.48           C  
ATOM   1607  CG  GLU A 173      30.363  -0.927   9.293  1.00 13.61           C  
ATOM   1608  CD  GLU A 173      29.166  -0.620   8.380  1.00 18.69           C  
ATOM   1609  OE1 GLU A 173      28.062  -1.104   8.712  1.00 21.56           O1-
ATOM   1610  OE2 GLU A 173      29.347   0.077   7.357  1.00 21.15           O  
ATOM   1611  H   GLU A 173      33.143  -2.645   9.937  1.00 10.40           H  
ATOM   1612  N   SER A 174      33.095   0.515  11.913  1.00  9.66           N  
ATOM   1613  CA  SER A 174      33.019   0.669  13.367  1.00  9.21           C  
ATOM   1614  C   SER A 174      31.578   0.585  13.899  1.00 11.28           C  
ATOM   1615  O   SER A 174      30.699   1.276  13.383  1.00 12.50           O  
ATOM   1616  CB  SER A 174      33.688   1.995  13.778  1.00 10.73           C  
ATOM   1617  OG  SER A 174      35.091   1.837  13.817  1.00 15.69           O  
ATOM   1618  H   SER A 174      33.442   1.315  11.404  1.00  9.66           H  
ATOM   1619  HG  SER A 174      35.311   1.258  14.553  1.00 15.69           H  
ATOM   1620  N   THR A 175      31.382  -0.261  14.921  1.00  8.54           N  
ATOM   1621  CA  THR A 175      30.104  -0.509  15.590  1.00  9.67           C  
ATOM   1622  C   THR A 175      30.282  -0.404  17.116  1.00  9.59           C  
ATOM   1623  O   THR A 175      31.406  -0.484  17.614  1.00 10.72           O  
ATOM   1624  CB  THR A 175      29.551  -1.927  15.258  1.00 11.83           C  
ATOM   1625  OG1 THR A 175      30.295  -2.979  15.852  1.00 11.22           O  
ATOM   1626  CG2 THR A 175      29.413  -2.203  13.756  1.00 10.54           C  
ATOM   1627  H   THR A 175      32.168  -0.783  15.286  1.00  8.54           H  
ATOM   1628  HG1 THR A 175      31.177  -2.978  15.465  1.00 11.22           H  
ATOM   1629  N   GLU A 176      29.148  -0.246  17.820  1.00  9.74           N  
ATOM   1630  CA  GLU A 176      29.038  -0.174  19.281  1.00  9.11           C  
ATOM   1631  C   GLU A 176      29.645  -1.380  20.026  1.00  8.18           C  
ATOM   1632  O   GLU A 176      30.342  -1.185  21.021  1.00  9.66           O  
ATOM   1633  CB  GLU A 176      27.547   0.072  19.639  1.00  8.89           C  
ATOM   1634  CG  GLU A 176      27.125  -0.075  21.125  1.00 10.07           C  
ATOM   1635  CD  GLU A 176      27.769   0.899  22.127  1.00  9.76           C  
ATOM   1636  OE1 GLU A 176      28.279   1.959  21.700  1.00 10.93           O1-
ATOM   1637  OE2 GLU A 176      27.718   0.567  23.332  1.00  9.84           O  
ATOM   1638  H   GLU A 176      28.274  -0.175  17.321  1.00  9.74           H  
ATOM   1639  N   SER A 177      29.374  -2.594  19.520  1.00 10.52           N  
ATOM   1640  CA  SER A 177      29.832  -3.857  20.104  1.00  9.94           C  
ATOM   1641  C   SER A 177      31.254  -4.277  19.673  1.00 11.58           C  
ATOM   1642  O   SER A 177      31.754  -5.271  20.199  1.00 12.77           O  
ATOM   1643  CB  SER A 177      28.773  -4.943  19.809  1.00 10.92           C  
ATOM   1644  OG  SER A 177      28.782  -5.381  18.462  1.00 13.50           O  
ATOM   1645  H   SER A 177      28.812  -2.664  18.685  1.00 10.52           H  
ATOM   1646  HG  SER A 177      28.432  -4.684  17.899  1.00 13.50           H  
ATOM   1647  N   ASP A 178      31.864  -3.542  18.724  1.00  8.59           N  
ATOM   1648  CA  ASP A 178      33.181  -3.804  18.121  1.00  9.72           C  
ATOM   1649  C   ASP A 178      33.251  -5.099  17.280  1.00 12.61           C  
ATOM   1650  O   ASP A 178      34.348  -5.558  16.962  1.00 13.57           O  
ATOM   1651  CB  ASP A 178      34.385  -3.666  19.097  1.00  9.38           C  
ATOM   1652  CG  ASP A 178      34.509  -2.323  19.840  1.00 11.90           C  
ATOM   1653  OD1 ASP A 178      34.028  -1.296  19.312  1.00 12.18           O1-
ATOM   1654  OD2 ASP A 178      35.242  -2.318  20.853  1.00 12.83           O  
ATOM   1655  H   ASP A 178      31.394  -2.717  18.376  1.00  8.59           H  
ATOM   1656  N   ASN A 179      32.083  -5.625  16.874  1.00 11.75           N  
ATOM   1657  CA  ASN A 179      31.934  -6.715  15.908  1.00 13.77           C  
ATOM   1658  C   ASN A 179      31.742  -6.068  14.531  1.00 12.02           C  
ATOM   1659  O   ASN A 179      30.609  -5.865  14.096  1.00 12.43           O  
ATOM   1660  CB  ASN A 179      30.736  -7.594  16.320  1.00 12.75           C  
ATOM   1661  CG  ASN A 179      30.990  -8.384  17.604  1.00 11.78           C  
ATOM   1662  OD1 ASN A 179      31.722  -9.371  17.594  1.00 17.09           O  
ATOM   1663  ND2 ASN A 179      30.369  -7.966  18.708  1.00 13.52           N  
ATOM   1664  H   ASN A 179      31.225  -5.186  17.176  1.00 11.75           H  
ATOM   1665 HD22 ASN A 179      30.498  -8.459  19.583  1.00 13.52           H  
ATOM   1666 HD21 ASN A 179      29.784  -7.140  18.685  1.00 13.52           H  
ATOM   1667  N   ASN A 180      32.872  -5.678  13.925  1.00  9.89           N  
ATOM   1668  CA  ASN A 180      32.934  -4.694  12.844  1.00 10.75           C  
ATOM   1669  C   ASN A 180      32.896  -5.300  11.437  1.00 10.38           C  
ATOM   1670  O   ASN A 180      32.559  -4.565  10.514  1.00 11.85           O  
ATOM   1671  CB  ASN A 180      34.221  -3.852  13.033  1.00 10.39           C  
ATOM   1672  CG  ASN A 180      34.194  -2.951  14.275  1.00 12.79           C  
ATOM   1673  OD1 ASN A 180      33.139  -2.688  14.847  1.00 13.81           O  
ATOM   1674  ND2 ASN A 180      35.359  -2.448  14.687  1.00  7.80           N  
ATOM   1675  H   ASN A 180      33.761  -5.919  14.344  1.00  9.89           H  
ATOM   1676 HD22 ASN A 180      35.380  -1.828  15.486  1.00  7.80           H  
ATOM   1677 HD21 ASN A 180      36.219  -2.669  14.207  1.00  7.80           H  
ATOM   1678  N   LYS A 181      33.238  -6.588  11.275  1.00 11.21           N  
ATOM   1679  CA  LYS A 181      33.329  -7.244   9.967  1.00 11.60           C  
ATOM   1680  C   LYS A 181      31.959  -7.726   9.463  1.00 10.36           C  
ATOM   1681  O   LYS A 181      31.125  -8.149  10.263  1.00 10.81           O  
ATOM   1682  CB  LYS A 181      34.338  -8.404  10.066  1.00 12.36           C  
ATOM   1683  CG  LYS A 181      35.785  -7.906  10.255  1.00 13.18           C  
ATOM   1684  CD  LYS A 181      36.799  -9.022  10.544  1.00 19.32           C  
ATOM   1685  CE  LYS A 181      36.676  -9.585  11.973  1.00 24.32           C  
ATOM   1686  NZ  LYS A 181      37.704 -10.601  12.253  1.00 30.32           N1+
ATOM   1687  H   LYS A 181      33.478  -7.149  12.080  1.00 11.21           H  
ATOM   1688  HZ1 LYS A 181      37.584 -11.373  11.607  1.00 30.32           H  
ATOM   1689  HZ2 LYS A 181      38.625 -10.204  12.138  1.00 30.32           H  
ATOM   1690  HZ3 LYS A 181      37.595 -10.940  13.199  1.00 30.32           H  
ATOM   1691  N   TYR A 182      31.770  -7.692   8.134  1.00 10.54           N  
ATOM   1692  CA  TYR A 182      30.548  -8.146   7.467  1.00  9.75           C  
ATOM   1693  C   TYR A 182      30.856  -8.749   6.090  1.00 10.55           C  
ATOM   1694  O   TYR A 182      31.820  -8.342   5.447  1.00 11.56           O  
ATOM   1695  CB  TYR A 182      29.540  -6.977   7.369  1.00 12.91           C  
ATOM   1696  CG  TYR A 182      29.976  -5.765   6.553  1.00 11.47           C  
ATOM   1697  CD1 TYR A 182      29.849  -5.764   5.146  1.00 11.35           C  
ATOM   1698  CD2 TYR A 182      30.497  -4.625   7.200  1.00 12.81           C  
ATOM   1699  CE1 TYR A 182      30.267  -4.651   4.392  1.00 15.47           C  
ATOM   1700  CE2 TYR A 182      30.891  -3.502   6.448  1.00 12.01           C  
ATOM   1701  CZ  TYR A 182      30.789  -3.519   5.044  1.00 14.45           C  
ATOM   1702  OH  TYR A 182      31.193  -2.437   4.318  1.00 18.13           O  
ATOM   1703  H   TYR A 182      32.496  -7.334   7.528  1.00 10.54           H  
ATOM   1704  HH  TYR A 182      31.534  -1.726   4.867  1.00 18.13           H  
ATOM   1705  N   TRP A 183      29.969  -9.652   5.645  1.00 10.99           N  
ATOM   1706  CA  TRP A 183      29.825 -10.101   4.263  1.00 12.12           C  
ATOM   1707  C   TRP A 183      28.829  -9.176   3.562  1.00 12.54           C  
ATOM   1708  O   TRP A 183      27.700  -9.043   4.035  1.00 12.98           O  
ATOM   1709  CB  TRP A 183      29.263 -11.535   4.216  1.00  9.29           C  
ATOM   1710  CG  TRP A 183      30.049 -12.591   4.919  1.00 12.70           C  
ATOM   1711  CD1 TRP A 183      29.750 -13.124   6.124  1.00 12.36           C  
ATOM   1712  CD2 TRP A 183      31.299 -13.209   4.500  1.00 11.94           C  
ATOM   1713  NE1 TRP A 183      30.706 -14.057   6.460  1.00 13.45           N  
ATOM   1714  CE2 TRP A 183      31.692 -14.142   5.504  1.00 11.90           C  
ATOM   1715  CE3 TRP A 183      32.150 -13.071   3.378  1.00 11.11           C  
ATOM   1716  CZ2 TRP A 183      32.869 -14.896   5.406  1.00 13.58           C  
ATOM   1717  CZ3 TRP A 183      33.344 -13.811   3.274  1.00 11.83           C  
ATOM   1718  CH2 TRP A 183      33.702 -14.717   4.290  1.00 11.27           C  
ATOM   1719  H   TRP A 183      29.213  -9.929   6.261  1.00 10.99           H  
ATOM   1720  HE1 TRP A 183      30.683 -14.591   7.324  1.00 13.45           H  
ATOM   1721  N   LEU A 184      29.244  -8.588   2.432  1.00 10.32           N  
ATOM   1722  CA  LEU A 184      28.361  -7.820   1.562  1.00  8.24           C  
ATOM   1723  C   LEU A 184      27.577  -8.807   0.686  1.00 12.61           C  
ATOM   1724  O   LEU A 184      28.158  -9.410  -0.214  1.00 12.33           O  
ATOM   1725  CB  LEU A 184      29.203  -6.817   0.746  1.00 13.51           C  
ATOM   1726  CG  LEU A 184      28.377  -5.830  -0.107  1.00 17.84           C  
ATOM   1727  CD1 LEU A 184      27.430  -4.956   0.743  1.00 15.38           C  
ATOM   1728  CD2 LEU A 184      29.306  -4.984  -0.996  1.00 18.31           C  
ATOM   1729  H   LEU A 184      30.171  -8.777   2.075  1.00 10.32           H  
ATOM   1730  N   VAL A 185      26.291  -8.984   1.016  1.00  9.11           N  
ATOM   1731  CA  VAL A 185      25.409  -9.983   0.426  1.00  9.20           C  
ATOM   1732  C   VAL A 185      24.285  -9.295  -0.359  1.00 11.77           C  
ATOM   1733  O   VAL A 185      23.578  -8.452   0.190  1.00 12.96           O  
ATOM   1734  CB  VAL A 185      24.808 -10.900   1.533  1.00 11.66           C  
ATOM   1735  CG1 VAL A 185      23.533 -11.681   1.153  1.00 14.25           C  
ATOM   1736  CG2 VAL A 185      25.865 -11.892   2.032  1.00 15.16           C  
ATOM   1737  H   VAL A 185      25.893  -8.454   1.782  1.00  9.11           H  
ATOM   1738  N   LYS A 186      24.130  -9.718  -1.620  1.00 10.28           N  
ATOM   1739  CA  LYS A 186      23.022  -9.383  -2.503  1.00  8.36           C  
ATOM   1740  C   LYS A 186      21.838 -10.308  -2.185  1.00  9.88           C  
ATOM   1741  O   LYS A 186      22.020 -11.525  -2.132  1.00 10.86           O  
ATOM   1742  CB  LYS A 186      23.498  -9.586  -3.958  1.00 10.33           C  
ATOM   1743  CG  LYS A 186      22.527  -9.080  -5.036  1.00  9.87           C  
ATOM   1744  CD  LYS A 186      22.997  -9.442  -6.453  1.00 12.05           C  
ATOM   1745  CE  LYS A 186      22.132  -8.782  -7.536  1.00 11.86           C  
ATOM   1746  NZ  LYS A 186      22.269  -9.447  -8.842  1.00 12.30           N1+
ATOM   1747  H   LYS A 186      24.753 -10.437  -1.967  1.00 10.28           H  
ATOM   1748  HZ1 LYS A 186      23.237  -9.441  -9.136  1.00 12.30           H  
ATOM   1749  HZ2 LYS A 186      21.951 -10.404  -8.772  1.00 12.30           H  
ATOM   1750  HZ3 LYS A 186      21.713  -8.959  -9.532  1.00 12.30           H  
ATOM   1751  N   ASN A 187      20.648  -9.715  -2.028  1.00 10.40           N  
ATOM   1752  CA  ASN A 187      19.373 -10.421  -1.910  1.00 10.49           C  
ATOM   1753  C   ASN A 187      18.541 -10.158  -3.184  1.00 12.62           C  
ATOM   1754  O   ASN A 187      18.844  -9.231  -3.938  1.00 13.05           O  
ATOM   1755  CB  ASN A 187      18.666  -9.933  -0.619  1.00 12.06           C  
ATOM   1756  CG  ASN A 187      17.466 -10.771  -0.159  1.00 14.30           C  
ATOM   1757  OD1 ASN A 187      17.222 -11.866  -0.657  1.00 13.30           O  
ATOM   1758  ND2 ASN A 187      16.700 -10.258   0.803  1.00 15.03           N  
ATOM   1759  H   ASN A 187      20.580  -8.707  -2.090  1.00 10.40           H  
ATOM   1760 HD22 ASN A 187      15.884 -10.759   1.124  1.00 15.03           H  
ATOM   1761 HD21 ASN A 187      16.913  -9.354   1.203  1.00 15.03           H  
ATOM   1762  N   SER A 188      17.513 -10.993  -3.401  1.00 12.42           N  
ATOM   1763  CA  SER A 188      16.617 -10.963  -4.555  1.00 11.48           C  
ATOM   1764  C   SER A 188      15.155 -10.716  -4.152  1.00 11.73           C  
ATOM   1765  O   SER A 188      14.264 -11.383  -4.675  1.00 11.17           O  
ATOM   1766  CB  SER A 188      16.834 -12.243  -5.386  1.00 12.13           C  
ATOM   1767  OG  SER A 188      16.406 -13.409  -4.706  1.00 13.81           O  
ATOM   1768  H   SER A 188      17.319 -11.716  -2.721  1.00 12.42           H  
ATOM   1769  HG  SER A 188      15.450 -13.370  -4.597  1.00 13.81           H  
ATOM   1770  N   TRP A 189      14.933  -9.744  -3.253  1.00 12.67           N  
ATOM   1771  CA  TRP A 189      13.611  -9.285  -2.815  1.00 13.41           C  
ATOM   1772  C   TRP A 189      13.318  -7.836  -3.269  1.00 17.48           C  
ATOM   1773  O   TRP A 189      12.386  -7.232  -2.741  1.00 15.45           O  
ATOM   1774  CB  TRP A 189      13.479  -9.445  -1.279  1.00 13.15           C  
ATOM   1775  CG  TRP A 189      13.520 -10.829  -0.681  1.00 12.05           C  
ATOM   1776  CD1 TRP A 189      13.509 -12.008  -1.345  1.00 15.45           C  
ATOM   1777  CD2 TRP A 189      13.504 -11.185   0.735  1.00 12.63           C  
ATOM   1778  NE1 TRP A 189      13.542 -13.056  -0.450  1.00 16.53           N  
ATOM   1779  CE2 TRP A 189      13.532 -12.609   0.850  1.00 16.32           C  
ATOM   1780  CE3 TRP A 189      13.464 -10.448   1.941  1.00 15.04           C  
ATOM   1781  CZ2 TRP A 189      13.531 -13.264   2.092  1.00 19.47           C  
ATOM   1782  CZ3 TRP A 189      13.442 -11.094   3.193  1.00 17.12           C  
ATOM   1783  CH2 TRP A 189      13.469 -12.500   3.270  1.00 17.19           C  
ATOM   1784  H   TRP A 189      15.719  -9.234  -2.870  1.00 12.67           H  
ATOM   1785  HE1 TRP A 189      13.546 -14.027  -0.740  1.00 16.53           H  
ATOM   1786  N   GLY A 190      14.075  -7.306  -4.248  1.00 11.85           N  
ATOM   1787  CA  GLY A 190      13.900  -5.961  -4.808  1.00 14.85           C  
ATOM   1788  C   GLY A 190      14.752  -4.924  -4.057  1.00 14.52           C  
ATOM   1789  O   GLY A 190      15.234  -5.176  -2.951  1.00 14.72           O  
ATOM   1790  H   GLY A 190      14.807  -7.871  -4.657  1.00 11.85           H  
ATOM   1791  N   GLU A 191      14.937  -3.744  -4.678  1.00 15.53           N  
ATOM   1792  CA  GLU A 191      15.756  -2.640  -4.160  1.00 16.89           C  
ATOM   1793  C   GLU A 191      15.239  -1.994  -2.865  1.00 19.20           C  
ATOM   1794  O   GLU A 191      16.048  -1.487  -2.091  1.00 20.10           O  
ATOM   1795  CB  GLU A 191      15.912  -1.533  -5.221  1.00 27.13           C  
ATOM   1796  CG  GLU A 191      16.738  -1.934  -6.455  1.00 35.84           C  
ATOM   1797  CD  GLU A 191      17.003  -0.724  -7.361  1.00 30.62           C  
ATOM   1798  OE1 GLU A 191      18.184  -0.319  -7.449  1.00 34.46           O1-
ATOM   1799  OE2 GLU A 191      16.024  -0.215  -7.949  1.00 30.48           O  
ATOM   1800  H   GLU A 191      14.503  -3.583  -5.578  1.00 15.53           H  
ATOM   1801  N   GLU A 192      13.912  -1.987  -2.669  1.00 18.17           N  
ATOM   1802  CA  GLU A 192      13.226  -1.301  -1.571  1.00 20.83           C  
ATOM   1803  C   GLU A 192      13.501  -1.936  -0.193  1.00 21.60           C  
ATOM   1804  O   GLU A 192      13.451  -1.225   0.811  1.00 22.55           O  
ATOM   1805  CB  GLU A 192      11.709  -1.199  -1.859  1.00 20.45           C  
ATOM   1806  CG  GLU A 192      11.331  -0.613  -3.247  1.00 35.71           C  
ATOM   1807  CD  GLU A 192      11.374  -1.569  -4.457  1.00 41.15           C  
ATOM   1808  OE1 GLU A 192      11.380  -1.040  -5.589  1.00 45.58           O1-
ATOM   1809  OE2 GLU A 192      11.410  -2.806  -4.261  1.00 43.06           O  
ATOM   1810  H   GLU A 192      13.309  -2.420  -3.357  1.00 18.17           H  
ATOM   1811  N   TRP A 193      13.831  -3.238  -0.179  1.00 16.06           N  
ATOM   1812  CA  TRP A 193      14.340  -3.959   0.983  1.00 12.27           C  
ATOM   1813  C   TRP A 193      15.824  -3.623   1.220  1.00 17.04           C  
ATOM   1814  O   TRP A 193      16.585  -3.574   0.256  1.00 15.39           O  
ATOM   1815  CB  TRP A 193      14.135  -5.468   0.731  1.00 13.94           C  
ATOM   1816  CG  TRP A 193      14.607  -6.383   1.822  1.00 16.97           C  
ATOM   1817  CD1 TRP A 193      13.866  -6.770   2.884  1.00 15.99           C  
ATOM   1818  CD2 TRP A 193      15.939  -6.946   2.032  1.00 15.83           C  
ATOM   1819  NE1 TRP A 193      14.634  -7.553   3.717  1.00 19.27           N  
ATOM   1820  CE2 TRP A 193      15.918  -7.702   3.242  1.00 16.84           C  
ATOM   1821  CE3 TRP A 193      17.170  -6.887   1.335  1.00 12.93           C  
ATOM   1822  CZ2 TRP A 193      17.045  -8.387   3.719  1.00 16.38           C  
ATOM   1823  CZ3 TRP A 193      18.313  -7.559   1.812  1.00 14.93           C  
ATOM   1824  CH2 TRP A 193      18.241  -8.327   2.989  1.00 14.94           C  
ATOM   1825  H   TRP A 193      13.846  -3.746  -1.052  1.00 16.06           H  
ATOM   1826  HE1 TRP A 193      14.292  -7.934   4.589  1.00 19.27           H  
ATOM   1827  N   GLY A 194      16.221  -3.464   2.495  1.00 15.60           N  
ATOM   1828  CA  GLY A 194      17.617  -3.312   2.919  1.00 17.34           C  
ATOM   1829  C   GLY A 194      18.298  -2.063   2.341  1.00 16.20           C  
ATOM   1830  O   GLY A 194      17.652  -1.037   2.127  1.00 19.89           O  
ATOM   1831  H   GLY A 194      15.528  -3.511   3.229  1.00 15.60           H  
ATOM   1832  N   MET A 195      19.619  -2.164   2.123  1.00 14.49           N  
ATOM   1833  CA  MET A 195      20.468  -1.128   1.531  1.00 17.68           C  
ATOM   1834  C   MET A 195      20.500  -1.276   0.001  1.00 17.35           C  
ATOM   1835  O   MET A 195      21.475  -1.801  -0.537  1.00 17.92           O  
ATOM   1836  CB  MET A 195      21.894  -1.231   2.118  1.00 24.95           C  
ATOM   1837  CG  MET A 195      21.989  -0.890   3.608  1.00 31.61           C  
ATOM   1838  SD  MET A 195      23.677  -0.789   4.262  1.00 32.03           S  
ATOM   1839  CE  MET A 195      24.303   0.632   3.324  1.00 27.61           C  
ATOM   1840  H   MET A 195      20.081  -3.043   2.318  1.00 14.49           H  
ATOM   1841  N   GLY A 196      19.432  -0.838  -0.685  1.00 17.92           N  
ATOM   1842  CA  GLY A 196      19.318  -0.945  -2.144  1.00 17.90           C  
ATOM   1843  C   GLY A 196      19.200  -2.406  -2.618  1.00 16.75           C  
ATOM   1844  O   GLY A 196      19.577  -2.706  -3.750  1.00 17.28           O  
ATOM   1845  H   GLY A 196      18.654  -0.420  -0.192  1.00 17.92           H  
ATOM   1846  N   GLY A 197      18.709  -3.305  -1.748  1.00 15.04           N  
ATOM   1847  CA  GLY A 197      18.564  -4.733  -2.004  1.00 14.75           C  
ATOM   1848  C   GLY A 197      19.719  -5.562  -1.424  1.00 14.61           C  
ATOM   1849  O   GLY A 197      19.734  -6.774  -1.635  1.00 12.41           O  
ATOM   1850  H   GLY A 197      18.378  -2.980  -0.849  1.00 15.04           H  
ATOM   1851  N   TYR A 198      20.669  -4.932  -0.711  1.00 13.44           N  
ATOM   1852  CA  TYR A 198      21.821  -5.578  -0.079  1.00 13.07           C  
ATOM   1853  C   TYR A 198      21.669  -5.622   1.445  1.00 15.44           C  
ATOM   1854  O   TYR A 198      20.865  -4.885   2.015  1.00 15.12           O  
ATOM   1855  CB  TYR A 198      23.113  -4.830  -0.473  1.00 13.21           C  
ATOM   1856  CG  TYR A 198      23.549  -5.116  -1.894  1.00 15.59           C  
ATOM   1857  CD1 TYR A 198      22.926  -4.467  -2.980  1.00 12.76           C  
ATOM   1858  CD2 TYR A 198      24.542  -6.086  -2.131  1.00 13.86           C  
ATOM   1859  CE1 TYR A 198      23.261  -4.825  -4.299  1.00 18.20           C  
ATOM   1860  CE2 TYR A 198      24.868  -6.446  -3.448  1.00 14.65           C  
ATOM   1861  CZ  TYR A 198      24.218  -5.830  -4.532  1.00 14.79           C  
ATOM   1862  OH  TYR A 198      24.513  -6.218  -5.804  1.00 16.34           O  
ATOM   1863  H   TYR A 198      20.602  -3.932  -0.581  1.00 13.44           H  
ATOM   1864  HH  TYR A 198      25.162  -6.925  -5.834  1.00 16.34           H  
ATOM   1865  N   VAL A 199      22.484  -6.488   2.062  1.00 14.02           N  
ATOM   1866  CA  VAL A 199      22.603  -6.670   3.502  1.00 13.20           C  
ATOM   1867  C   VAL A 199      24.054  -6.997   3.880  1.00 17.46           C  
ATOM   1868  O   VAL A 199      24.737  -7.731   3.168  1.00 13.23           O  
ATOM   1869  CB  VAL A 199      21.630  -7.762   4.037  1.00 14.67           C  
ATOM   1870  CG1 VAL A 199      21.743  -9.109   3.295  1.00 16.48           C  
ATOM   1871  CG2 VAL A 199      21.713  -8.002   5.557  1.00 16.04           C  
ATOM   1872  H   VAL A 199      23.095  -7.071   1.503  1.00 14.02           H  
ATOM   1873  N   LYS A 200      24.479  -6.431   5.016  1.00 12.44           N  
ATOM   1874  CA  LYS A 200      25.792  -6.625   5.615  1.00 12.34           C  
ATOM   1875  C   LYS A 200      25.677  -7.702   6.704  1.00 16.35           C  
ATOM   1876  O   LYS A 200      25.616  -7.373   7.885  1.00 17.49           O  
ATOM   1877  CB  LYS A 200      26.268  -5.268   6.169  1.00 12.34           C  
ATOM   1878  CG  LYS A 200      26.539  -4.216   5.081  1.00 12.31           C  
ATOM   1879  CD  LYS A 200      26.857  -2.838   5.672  1.00 17.75           C  
ATOM   1880  CE  LYS A 200      27.226  -1.816   4.587  1.00 25.62           C  
ATOM   1881  NZ  LYS A 200      27.286  -0.448   5.125  1.00 17.49           N1+
ATOM   1882  H   LYS A 200      23.849  -5.832   5.530  1.00 12.44           H  
ATOM   1883  HZ1 LYS A 200      27.975  -0.400   5.868  1.00 17.49           H  
ATOM   1884  HZ2 LYS A 200      27.544   0.197   4.393  1.00 17.49           H  
ATOM   1885  HZ3 LYS A 200      26.385  -0.187   5.502  1.00 17.49           H  
ATOM   1886  N  AMET A 201      25.622  -8.976   6.287  0.65 13.45           N  
ATOM   1887  N  BMET A 201      25.925  -8.914   6.318  0.35 13.48           N  
ATOM   1888  CA AMET A 201      25.568 -10.150   7.165  0.65 14.61           C  
ATOM   1889  CA BMET A 201      25.728 -10.008   7.258  0.35 14.60           C  
ATOM   1890  C  AMET A 201      26.851 -10.268   8.008  0.65 13.69           C  
ATOM   1891  C  BMET A 201      26.964 -10.192   8.129  0.35 13.69           C  
ATOM   1892  O  AMET A 201      27.929 -10.262   7.422  0.65 13.44           O  
ATOM   1893  O  BMET A 201      28.091 -10.195   7.624  0.35 13.37           O  
ATOM   1894  CB AMET A 201      25.388 -11.411   6.292  0.65 14.81           C  
ATOM   1895  CB BMET A 201      25.413 -11.298   6.507  0.35 14.85           C  
ATOM   1896  CG AMET A 201      24.096 -11.469   5.465  0.65 14.93           C  
ATOM   1897  CG BMET A 201      24.205 -11.172   5.607  0.35 15.28           C  
ATOM   1898  SD AMET A 201      22.550 -11.514   6.407  0.65 15.08           S  
ATOM   1899  SD BMET A 201      23.215 -12.663   5.585  0.35 18.91           S  
ATOM   1900  CE AMET A 201      22.702 -13.104   7.266  0.65 14.26           C  
ATOM   1901  CE BMET A 201      22.911 -12.894   7.334  0.35 14.46           C  
ATOM   1902  H  AMET A 201      25.688  -9.168   5.296  0.65 13.45           H  
ATOM   1903  H  BMET A 201      26.365  -9.125   5.434  0.35 13.48           H  
ATOM   1904  N   ALA A 202      26.726 -10.364   9.346  1.00 13.67           N  
ATOM   1905  CA  ALA A 202      27.852 -10.416  10.292  1.00 16.00           C  
ATOM   1906  C   ALA A 202      28.871 -11.528   9.985  1.00 16.23           C  
ATOM   1907  O   ALA A 202      28.477 -12.684   9.842  1.00 16.89           O  
ATOM   1908  CB  ALA A 202      27.318 -10.570  11.725  1.00 14.40           C  
ATOM   1909  H   ALA A 202      25.804 -10.339   9.762  1.00 13.67           H  
ATOM   1910  N   LYS A 203      30.151 -11.142   9.879  1.00 11.46           N  
ATOM   1911  CA  LYS A 203      31.260 -12.017   9.504  1.00 11.49           C  
ATOM   1912  C   LYS A 203      32.163 -12.282  10.713  1.00 14.48           C  
ATOM   1913  O   LYS A 203      32.453 -11.359  11.475  1.00 16.93           O  
ATOM   1914  CB  LYS A 203      32.017 -11.352   8.336  1.00 12.95           C  
ATOM   1915  CG  LYS A 203      33.324 -12.026   7.898  1.00 13.93           C  
ATOM   1916  CD  LYS A 203      33.874 -11.418   6.597  1.00 12.65           C  
ATOM   1917  CE  LYS A 203      35.223 -12.009   6.152  1.00 18.36           C  
ATOM   1918  NZ  LYS A 203      36.323 -11.628   7.053  1.00 18.68           N1+
ATOM   1919  H   LYS A 203      30.393 -10.173  10.033  1.00 11.46           H  
ATOM   1920  HZ1 LYS A 203      36.147 -11.986   7.983  1.00 18.68           H  
ATOM   1921  HZ2 LYS A 203      37.192 -12.017   6.713  1.00 18.68           H  
ATOM   1922  HZ3 LYS A 203      36.398 -10.620   7.087  1.00 18.68           H  
ATOM   1923  N   ASP A 204      32.614 -13.542  10.833  1.00 15.72           N  
ATOM   1924  CA  ASP A 204      33.522 -14.044  11.872  1.00 16.78           C  
ATOM   1925  C   ASP A 204      32.884 -14.037  13.277  1.00 20.70           C  
ATOM   1926  O   ASP A 204      33.567 -13.766  14.264  1.00 22.10           O  
ATOM   1927  CB  ASP A 204      34.951 -13.432  11.809  1.00 22.64           C  
ATOM   1928  CG  ASP A 204      35.655 -13.542  10.440  1.00 23.74           C  
ATOM   1929  OD1 ASP A 204      35.343 -14.478   9.669  1.00 22.89           O1-
ATOM   1930  OD2 ASP A 204      36.597 -12.750  10.219  1.00 26.03           O  
ATOM   1931  H   ASP A 204      32.327 -14.230  10.148  1.00 15.72           H  
ATOM   1932  N   ARG A 205      31.586 -14.384  13.327  1.00 16.70           N  
ATOM   1933  CA  ARG A 205      30.780 -14.576  14.530  1.00 19.82           C  
ATOM   1934  C   ARG A 205      30.162 -15.985  14.518  1.00 18.08           C  
ATOM   1935  O   ARG A 205      28.938 -16.124  14.486  1.00 22.03           O  
ATOM   1936  CB  ARG A 205      29.690 -13.485  14.633  1.00 17.11           C  
ATOM   1937  CG  ARG A 205      30.215 -12.042  14.730  1.00 15.59           C  
ATOM   1938  CD  ARG A 205      29.156 -11.066  15.278  1.00 15.23           C  
ATOM   1939  NE  ARG A 205      28.925 -11.245  16.726  1.00 21.06           N1+
ATOM   1940  CZ  ARG A 205      28.157 -10.494  17.537  1.00 16.44           C  
ATOM   1941  NH1 ARG A 205      27.475  -9.429  17.097  1.00 16.35           N  
ATOM   1942  NH2 ARG A 205      28.071 -10.819  18.833  1.00 25.09           N  
ATOM   1943  H   ARG A 205      31.104 -14.590  12.459  1.00 16.70           H  
ATOM   1944  HE  ARG A 205      29.420 -12.020  17.141  1.00 21.06           H  
ATOM   1945 HH12 ARG A 205      26.917  -8.874  17.736  1.00 16.35           H  
ATOM   1946 HH11 ARG A 205      27.524  -9.154  16.123  1.00 16.35           H  
ATOM   1947 HH22 ARG A 205      27.507 -10.259  19.458  1.00 25.09           H  
ATOM   1948 HH21 ARG A 205      28.582 -11.608  19.202  1.00 25.09           H  
ATOM   1949  N   ARG A 206      31.029 -17.011  14.572  1.00 19.48           N  
ATOM   1950  CA  ARG A 206      30.680 -18.431  14.732  1.00 21.75           C  
ATOM   1951  C   ARG A 206      29.841 -19.021  13.574  1.00 24.68           C  
ATOM   1952  O   ARG A 206      29.007 -19.892  13.824  1.00 22.47           O  
ATOM   1953  CB  ARG A 206      30.009 -18.698  16.112  1.00 26.14           C  
ATOM   1954  CG  ARG A 206      30.658 -18.052  17.358  1.00 26.09           C  
ATOM   1955  CD  ARG A 206      32.187 -18.162  17.491  1.00 38.01           C  
ATOM   1956  NE  ARG A 206      32.667 -19.556  17.474  1.00 43.04           N1+
ATOM   1957  CZ  ARG A 206      33.924 -19.981  17.703  1.00 44.63           C  
ATOM   1958  NH1 ARG A 206      34.183 -21.293  17.648  1.00 37.70           N  
ATOM   1959  NH2 ARG A 206      34.926 -19.133  17.984  1.00 41.63           N  
ATOM   1960  H   ARG A 206      32.020 -16.808  14.575  1.00 19.48           H  
ATOM   1961  HE  ARG A 206      31.962 -20.249  17.269  1.00 43.04           H  
ATOM   1962 HH12 ARG A 206      35.116 -21.639  17.821  1.00 37.70           H  
ATOM   1963 HH11 ARG A 206      33.446 -21.953  17.441  1.00 37.70           H  
ATOM   1964 HH22 ARG A 206      35.860 -19.475  18.157  1.00 41.63           H  
ATOM   1965 HH21 ARG A 206      34.750 -18.139  18.008  1.00 41.63           H  
ATOM   1966  N   ASN A 207      30.056 -18.534  12.338  1.00 21.59           N  
ATOM   1967  CA  ASN A 207      29.295 -18.880  11.128  1.00 25.16           C  
ATOM   1968  C   ASN A 207      27.816 -18.467  11.264  1.00 24.40           C  
ATOM   1969  O   ASN A 207      26.930 -19.321  11.210  1.00 20.54           O  
ATOM   1970  CB  ASN A 207      29.497 -20.376  10.756  1.00 24.84           C  
ATOM   1971  CG  ASN A 207      29.111 -20.740   9.318  1.00 26.46           C  
ATOM   1972  OD1 ASN A 207      28.862 -19.877   8.480  1.00 21.46           O  
ATOM   1973  ND2 ASN A 207      29.059 -22.040   9.032  1.00 23.04           N  
ATOM   1974  H   ASN A 207      30.763 -17.822  12.206  1.00 21.59           H  
ATOM   1975 HD22 ASN A 207      28.793 -22.362   8.112  1.00 23.04           H  
ATOM   1976 HD21 ASN A 207      29.241 -22.730   9.753  1.00 23.04           H  
ATOM   1977  N   HIS A 208      27.596 -17.158  11.474  1.00 18.62           N  
ATOM   1978  CA  HIS A 208      26.289 -16.535  11.680  1.00 15.93           C  
ATOM   1979  C   HIS A 208      25.321 -16.805  10.515  1.00 17.68           C  
ATOM   1980  O   HIS A 208      25.668 -16.554   9.361  1.00 19.37           O  
ATOM   1981  CB  HIS A 208      26.481 -15.029  11.934  1.00 18.54           C  
ATOM   1982  CG  HIS A 208      25.202 -14.261  12.128  1.00 17.98           C  
ATOM   1983  ND1 HIS A 208      24.751 -13.332  11.206  1.00 30.77           N  
ATOM   1984  CD2 HIS A 208      24.254 -14.296  13.125  1.00 23.79           C  
ATOM   1985  CE1 HIS A 208      23.590 -12.866  11.664  1.00 26.75           C  
ATOM   1986  NE2 HIS A 208      23.226 -13.405  12.820  1.00 23.89           N  
ATOM   1987  H   HIS A 208      28.388 -16.528  11.517  1.00 18.62           H  
ATOM   1988  HD1 HIS A 208      25.202 -13.079  10.337  1.00 30.77           H  
ATOM   1989  N   CYS A 209      24.141 -17.349  10.857  1.00 20.31           N  
ATOM   1990  CA  CYS A 209      23.070 -17.786   9.952  1.00 19.33           C  
ATOM   1991  C   CYS A 209      23.483 -18.904   8.965  1.00 20.67           C  
ATOM   1992  O   CYS A 209      22.703 -19.213   8.071  1.00 19.26           O  
ATOM   1993  CB  CYS A 209      22.423 -16.581   9.225  1.00 19.54           C  
ATOM   1994  SG  CYS A 209      21.721 -15.259  10.259  1.00 19.96           S  
ATOM   1995  H   CYS A 209      23.979 -17.553  11.835  1.00 20.31           H  
ATOM   1996  N   GLY A 210      24.666 -19.519   9.146  1.00 19.91           N  
ATOM   1997  CA  GLY A 210      25.166 -20.615   8.318  1.00 18.80           C  
ATOM   1998  C   GLY A 210      25.674 -20.132   6.954  1.00 20.46           C  
ATOM   1999  O   GLY A 210      25.577 -20.879   5.982  1.00 18.84           O  
ATOM   2000  H   GLY A 210      25.257 -19.227   9.913  1.00 19.91           H  
ATOM   2001  N   ILE A 211      26.196 -18.895   6.879  1.00 16.43           N  
ATOM   2002  CA  ILE A 211      26.652 -18.232   5.653  1.00 15.99           C  
ATOM   2003  C   ILE A 211      27.808 -18.930   4.896  1.00 17.98           C  
ATOM   2004  O   ILE A 211      27.911 -18.742   3.686  1.00 16.96           O  
ATOM   2005  CB  ILE A 211      27.019 -16.746   5.934  1.00 15.10           C  
ATOM   2006  CG1 ILE A 211      27.182 -15.914   4.640  1.00 14.19           C  
ATOM   2007  CG2 ILE A 211      28.237 -16.573   6.869  1.00 18.97           C  
ATOM   2008  CD1 ILE A 211      26.803 -14.438   4.796  1.00 15.32           C  
ATOM   2009  H   ILE A 211      26.246 -18.338   7.720  1.00 16.43           H  
ATOM   2010  N   ALA A 212      28.608 -19.762   5.582  1.00 16.03           N  
ATOM   2011  CA  ALA A 212      29.672 -20.568   4.980  1.00 17.16           C  
ATOM   2012  C   ALA A 212      29.328 -22.067   4.873  1.00 17.50           C  
ATOM   2013  O   ALA A 212      30.126 -22.789   4.281  1.00 20.51           O  
ATOM   2014  CB  ALA A 212      30.959 -20.374   5.795  1.00 17.61           C  
ATOM   2015  H   ALA A 212      28.486 -19.858   6.583  1.00 16.03           H  
ATOM   2016  N   SER A 213      28.191 -22.522   5.434  1.00 20.68           N  
ATOM   2017  CA  SER A 213      27.815 -23.943   5.537  1.00 18.82           C  
ATOM   2018  C   SER A 213      27.340 -24.625   4.234  1.00 23.68           C  
ATOM   2019  O   SER A 213      27.271 -25.854   4.212  1.00 24.43           O  
ATOM   2020  CB  SER A 213      26.780 -24.125   6.671  1.00 23.82           C  
ATOM   2021  OG  SER A 213      27.430 -24.311   7.908  1.00 30.45           O  
ATOM   2022  H   SER A 213      27.552 -21.866   5.863  1.00 20.68           H  
ATOM   2023  HG  SER A 213      26.762 -24.369   8.600  1.00 30.45           H  
ATOM   2024  N   ALA A 214      27.039 -23.850   3.180  1.00 19.61           N  
ATOM   2025  CA  ALA A 214      26.663 -24.342   1.852  1.00 20.03           C  
ATOM   2026  C   ALA A 214      27.106 -23.334   0.779  1.00 17.28           C  
ATOM   2027  O   ALA A 214      26.285 -22.856  -0.005  1.00 17.75           O  
ATOM   2028  CB  ALA A 214      25.157 -24.664   1.805  1.00 19.81           C  
ATOM   2029  H   ALA A 214      27.083 -22.843   3.272  1.00 19.61           H  
ATOM   2030  N   ALA A 215      28.410 -23.017   0.794  1.00 15.46           N  
ATOM   2031  CA  ALA A 215      29.067 -22.082  -0.113  1.00 17.81           C  
ATOM   2032  C   ALA A 215      29.641 -22.816  -1.336  1.00 16.85           C  
ATOM   2033  O   ALA A 215      30.276 -23.858  -1.171  1.00 18.54           O  
ATOM   2034  CB  ALA A 215      30.173 -21.353   0.663  1.00 17.04           C  
ATOM   2035  H   ALA A 215      29.017 -23.492   1.451  1.00 15.46           H  
ATOM   2036  N   SER A 216      29.422 -22.251  -2.536  1.00 15.23           N  
ATOM   2037  CA  SER A 216      29.843 -22.824  -3.819  1.00 14.27           C  
ATOM   2038  C   SER A 216      29.860 -21.778  -4.952  1.00 15.08           C  
ATOM   2039  O   SER A 216      29.423 -20.645  -4.756  1.00 15.16           O  
ATOM   2040  CB  SER A 216      28.953 -24.044  -4.159  1.00 16.36           C  
ATOM   2041  OG  SER A 216      27.642 -23.660  -4.519  1.00 16.78           O  
ATOM   2042  H   SER A 216      28.887 -21.393  -2.597  1.00 15.23           H  
ATOM   2043  HG  SER A 216      27.200 -24.443  -4.868  1.00 16.78           H  
ATOM   2044  N   TYR A 217      30.362 -22.186  -6.131  1.00 15.84           N  
ATOM   2045  CA  TYR A 217      30.440 -21.362  -7.343  1.00 11.89           C  
ATOM   2046  C   TYR A 217      30.609 -22.265  -8.585  1.00 16.20           C  
ATOM   2047  O   TYR A 217      31.179 -23.348  -8.452  1.00 19.15           O  
ATOM   2048  CB  TYR A 217      31.599 -20.344  -7.214  1.00 14.19           C  
ATOM   2049  CG  TYR A 217      33.000 -20.933  -7.130  1.00 17.06           C  
ATOM   2050  CD1 TYR A 217      33.543 -21.288  -5.879  1.00 19.42           C  
ATOM   2051  CD2 TYR A 217      33.773 -21.103  -8.299  1.00 19.37           C  
ATOM   2052  CE1 TYR A 217      34.859 -21.779  -5.790  1.00 18.29           C  
ATOM   2053  CE2 TYR A 217      35.087 -21.599  -8.213  1.00 17.63           C  
ATOM   2054  CZ  TYR A 217      35.635 -21.926  -6.957  1.00 17.57           C  
ATOM   2055  OH  TYR A 217      36.916 -22.387  -6.875  1.00 24.07           O  
ATOM   2056  H   TYR A 217      30.722 -23.127  -6.220  1.00 15.84           H  
ATOM   2057  HH  TYR A 217      37.189 -22.589  -5.977  1.00 24.07           H  
ATOM   2058  N   PRO A 218      30.153 -21.804  -9.775  1.00 15.56           N  
ATOM   2059  CA  PRO A 218      30.291 -22.575 -11.022  1.00 14.55           C  
ATOM   2060  C   PRO A 218      31.707 -22.488 -11.622  1.00 15.71           C  
ATOM   2061  O   PRO A 218      32.307 -21.414 -11.622  1.00 16.98           O  
ATOM   2062  CB  PRO A 218      29.244 -21.938 -11.944  1.00 14.31           C  
ATOM   2063  CG  PRO A 218      29.166 -20.486 -11.504  1.00 13.70           C  
ATOM   2064  CD  PRO A 218      29.471 -20.529 -10.012  1.00 13.86           C  
ATOM   2065  N   THR A 219      32.201 -23.618 -12.149  1.00 17.39           N  
ATOM   2066  CA  THR A 219      33.444 -23.694 -12.922  1.00 18.50           C  
ATOM   2067  C   THR A 219      33.161 -23.243 -14.367  1.00 19.47           C  
ATOM   2068  O   THR A 219      32.304 -23.841 -15.009  1.00 23.72           O  
ATOM   2069  CB  THR A 219      33.978 -25.150 -12.956  1.00 26.77           C  
ATOM   2070  OG1 THR A 219      34.310 -25.536 -11.638  1.00 33.05           O  
ATOM   2071  CG2 THR A 219      35.222 -25.379 -13.836  1.00 29.79           C  
ATOM   2072  H   THR A 219      31.631 -24.454 -12.143  1.00 17.39           H  
ATOM   2073  HG1 THR A 219      33.515 -25.505 -11.102  1.00 33.05           H  
ATOM   2074  N   VAL A 220      33.858 -22.201 -14.850  1.00 23.50           N  
ATOM   2075  CA  VAL A 220      33.620 -21.579 -16.170  1.00 25.68           C  
ATOM   2076  C   VAL A 220      35.010 -21.398 -16.889  1.00 36.26           C  
ATOM   2077  O   VAL A 220      35.104 -21.977 -17.998  1.00 42.68           O1-
ATOM   2078  CB  VAL A 220      32.847 -20.223 -16.016  1.00 27.70           C  
ATOM   2079  CG1 VAL A 220      32.651 -19.458 -17.339  1.00 30.87           C  
ATOM   2080  CG2 VAL A 220      31.474 -20.396 -15.338  1.00 23.27           C  
ATOM   2081  OXT VAL A 220      35.853 -20.680 -16.299  1.00 39.66           O  
ATOM   2082  H   VAL A 220      34.632 -21.821 -14.320  1.00 23.50           H  
TER    2083      VAL A 220
HETATM 2084  C1  UNK   900      15.986 -28.765  -1.933  1.00  0.00           C  
HETATM 2085  C2  UNK   900      16.387 -29.547  -3.031  1.00  0.00           C  
HETATM 2086  C3  UNK   900      15.844 -30.835  -3.190  1.00  0.00           C  
HETATM 2087  C4  UNK   900      14.923 -31.330  -2.248  1.00  0.00           C  
HETATM 2088  C5  UNK   900      14.527 -30.542  -1.148  1.00  0.00           C  
HETATM 2089  C6  UNK   900      15.052 -29.240  -0.966  1.00  0.00           C  
HETATM 2090  C7  UNK   900      14.860 -28.204   0.009  1.00  0.00           C  
HETATM 2091  C8  UNK   900      15.630 -27.136  -0.376  1.00  0.00           C  
HETATM 2092  N1  UNK   900      16.320 -27.488  -1.528  1.00  0.00           N  
HETATM 2093  O1  UNK   900      13.637 -31.050  -0.238  1.00  0.00           O  
HETATM 2094  C9  UNK   900      12.296 -30.641  -0.468  1.00  0.00           C  
HETATM 2095  C10 UNK   900      15.774 -25.792   0.223  1.00  0.00           C  
HETATM 2096  N2  UNK   900      16.522 -24.892  -0.439  1.00  0.00           N  
HETATM 2097  O2  UNK   900      15.184 -25.523   1.269  1.00  0.00           O  
HETATM 2098  C11 UNK   900      16.586 -23.475  -0.085  1.00  0.00           C  
HETATM 2099  C12 UNK   900      17.925 -22.881  -0.563  1.00  0.00           C  
HETATM 2100  C13 UNK   900      15.437 -22.779  -0.820  1.00  0.00           C  
HETATM 2101  C14 UNK   900      19.168 -23.510   0.101  1.00  0.00           C  
HETATM 2102  C15 UNK   900      19.218 -23.271   1.620  1.00  0.00           C  
HETATM 2103  C16 UNK   900      20.439 -22.981  -0.570  1.00  0.00           C  
HETATM 2104  N3  UNK   900      14.593 -22.096  -0.039  1.00  0.00           N  
HETATM 2105  O3  UNK   900      15.322 -22.896  -2.039  1.00  0.00           O  
HETATM 2106  C17 UNK   900      13.286 -21.548  -0.365  1.00  0.00           C  
HETATM 2107  C18 UNK   900      12.230 -22.574   0.119  1.00  0.00           C  
HETATM 2108  C19 UNK   900      13.149 -20.216   0.349  1.00  0.00           C  
HETATM 2109  C20 UNK   900      10.788 -22.089   0.153  1.00  0.00           C  
HETATM 2110  C21 UNK   900      10.306 -21.284   1.209  1.00  0.00           C  
HETATM 2111  C22 UNK   900       8.955 -20.897   1.207  1.00  0.00           C  
HETATM 2112  C23 UNK   900       8.129 -21.350   0.162  1.00  0.00           C  
HETATM 2113  N4  UNK   900       8.570 -22.137  -0.839  1.00  0.00           N  
HETATM 2114  C24 UNK   900       9.872 -22.494  -0.839  1.00  0.00           C  
HETATM 2115  C25 UNK   900      12.922 -19.029  -0.246  1.00  0.00           C  
HETATM 2116  C26 UNK   900      12.772 -17.767   0.506  1.00  0.00           C  
HETATM 2117  O4  UNK   900      12.627 -17.964   1.836  1.00  0.00           O  
HETATM 2118  O5  UNK   900      12.762 -16.662  -0.039  1.00  0.00           O  
HETATM 2119  C27 UNK   900      12.438 -16.878   2.731  1.00  0.00           C  
HETATM 2120  C28 UNK   900      13.751 -16.548   3.444  1.00  0.00           C  
HETATM 2121  H1  UNK   900      17.089 -29.162  -3.756  1.00  0.00           H  
HETATM 2122  H2  UNK   900      16.121 -31.442  -4.039  1.00  0.00           H  
HETATM 2123  H3  UNK   900      14.488 -32.311  -2.385  1.00  0.00           H  
HETATM 2124  H4  UNK   900      14.205 -28.257   0.867  1.00  0.00           H  
HETATM 2125  H5  UNK   900      16.944 -26.857  -2.014  1.00  0.00           H  
HETATM 2126  H6  UNK   900      11.714 -30.773   0.445  1.00  0.00           H  
HETATM 2127  H7  UNK   900      12.214 -29.591  -0.764  1.00  0.00           H  
HETATM 2128  H8  UNK   900      11.836 -31.256  -1.242  1.00  0.00           H  
HETATM 2129  H9  UNK   900      16.955 -25.149  -1.319  1.00  0.00           H  
HETATM 2130  H10 UNK   900      16.476 -23.333   0.992  1.00  0.00           H  
HETATM 2131  H11 UNK   900      18.005 -22.998  -1.645  1.00  0.00           H  
HETATM 2132  H12 UNK   900      17.930 -21.805  -0.380  1.00  0.00           H  
HETATM 2133  H13 UNK   900      19.151 -24.587  -0.066  1.00  0.00           H  
HETATM 2134  H14 UNK   900      19.199 -22.207   1.856  1.00  0.00           H  
HETATM 2135  H15 UNK   900      18.378 -23.739   2.134  1.00  0.00           H  
HETATM 2136  H16 UNK   900      20.123 -23.695   2.055  1.00  0.00           H  
HETATM 2137  H17 UNK   900      20.522 -21.901  -0.441  1.00  0.00           H  
HETATM 2138  H18 UNK   900      21.323 -23.453  -0.146  1.00  0.00           H  
HETATM 2139  H19 UNK   900      20.437 -23.192  -1.639  1.00  0.00           H  
HETATM 2140  H20 UNK   900      14.900 -21.919   0.912  1.00  0.00           H  
HETATM 2141  H21 UNK   900      13.190 -21.383  -1.442  1.00  0.00           H  
HETATM 2142  H22 UNK   900      12.478 -22.899   1.131  1.00  0.00           H  
HETATM 2143  H23 UNK   900      12.290 -23.474  -0.497  1.00  0.00           H  
HETATM 2144  H24 UNK   900      13.250 -20.273   1.424  1.00  0.00           H  
HETATM 2145  H25 UNK   900      10.956 -20.968   2.011  1.00  0.00           H  
HETATM 2146  H26 UNK   900       8.558 -20.274   1.996  1.00  0.00           H  
HETATM 2147  H27 UNK   900       7.086 -21.075   0.132  1.00  0.00           H  
HETATM 2148  H28 UNK   900      10.191 -23.127  -1.650  1.00  0.00           H  
HETATM 2149  H29 UNK   900      12.858 -18.977  -1.322  1.00  0.00           H  
HETATM 2150  H30 UNK   900      12.039 -15.998   2.225  1.00  0.00           H  
HETATM 2151  H31 UNK   900      11.691 -17.173   3.468  1.00  0.00           H  
HETATM 2152  H32 UNK   900      13.615 -15.731   4.154  1.00  0.00           H  
HETATM 2153  H33 UNK   900      14.123 -17.412   3.997  1.00  0.00           H  
HETATM 2154  H34 UNK   900      14.520 -16.248   2.733  1.00  0.00           H  
CONECT  222  607
CONECT  537  914
CONECT  607  222
CONECT  655  657
CONECT  800  802
CONECT  914  537
CONECT 1028 1030
CONECT 1453 1994
CONECT 1994 1453
CONECT  657  655
CONECT  802  800
CONECT 1030 1028
CONECT 2084 2089 2092 2085
CONECT 2084 2089
CONECT 2085 2084 2086 2121
CONECT 2085 2086
CONECT 2086 2085 2087 2122
CONECT 2086 2085
CONECT 2087 2086 2088 2123
CONECT 2087 2088
CONECT 2088 2087 2089 2093
CONECT 2088 2087
CONECT 2089 2084 2088 2090
CONECT 2089 2084
CONECT 2090 2089 2091 2124
CONECT 2090 2091
CONECT 2091 2090 2092 2095
CONECT 2091 2090
CONECT 2092 2084 2091 2125
CONECT 2093 2088 2094
CONECT 2094 2093 2126 2127 2128
CONECT 2095 2091 2096 2097
CONECT 2095 2097
CONECT 2096 2095 2098 2129
CONECT 2097 2095
CONECT 2097 2095
CONECT 2098 2096 2099 2100 2130
CONECT 2099 2098 2101 2131 2132
CONECT 2100 2098 2104 2105
CONECT 2100 2105
CONECT 2101 2099 2102 2103 2133
CONECT 2102 2101 2134 2135 2136
CONECT 2103 2101 2137 2138 2139
CONECT 2104 2100 2106 2140
CONECT 2105 2100
CONECT 2105 2100
CONECT 2106 2104 2107 2108 2141
CONECT 2107 2106 2109 2142 2143
CONECT 2108 2106 2115 2144
CONECT 2108 2115
CONECT 2109 2107 2110 2114
CONECT 2109 2110
CONECT 2110 2109 2111 2145
CONECT 2110 2109
CONECT 2111 2110 2112 2146
CONECT 2111 2112
CONECT 2112 2111 2113 2147
CONECT 2112 2111
CONECT 2113 2112 2114
CONECT 2113 2114
CONECT 2114 2109 2113 2148
CONECT 2114 2113
CONECT 2115 2108 2116 2149
CONECT 2115 2108
CONECT 2116 2115 2117 2118
CONECT 2116 2118
CONECT 2117 2116 2119
CONECT 2118 2116
CONECT 2118 2116
CONECT 2119 2117 2120 2150 2151
CONECT 2120 2119 2152 2153 2154
CONECT 2121 2085
CONECT 2122 2086
CONECT 2123 2087
CONECT 2124 2090
CONECT 2125 2092
CONECT 2126 2094
CONECT 2127 2094
CONECT 2128 2094
CONECT 2129 2096
CONECT 2130 2098
CONECT 2131 2099
CONECT 2132 2099
CONECT 2133 2101
CONECT 2134 2102
CONECT 2135 2102
CONECT 2136 2102
CONECT 2137 2103
CONECT 2138 2103
CONECT 2139 2103
CONECT 2140 2104
CONECT 2141 2106
CONECT 2142 2107
CONECT 2143 2107
CONECT 2144 2108
CONECT 2145 2110
CONECT 2146 2111
CONECT 2147 2112
CONECT 2148 2114
CONECT 2149 2115
CONECT 2150 2119
CONECT 2151 2119
CONECT 2152 2120
CONECT 2153 2120
CONECT 2154 2120
END   
